# Supplementary material for: Rumen-Derived Consortia Shaped by Substrate-Specific Enrichment Show Specialized Lignocellulose Utilization, Diversified Hydrogen Metabolism, and Cryopreservation Stability
Source: Microorganisms. 2026 May 19;14(5):1149. doi: 10.3390/microorganisms14051149 (PMC13209954; doi:10.3390/microorganisms14051149)
Supplement: Supplementary file 1 [file microorganisms-14-01149-s001.zip]

Archive with 5 entries (5 files):
- Supplementary Figure S1a,Phylum_RF_vs_G10_1percent.tiff
- Supplementary Figure S1b,Genus_RF_vs_G10_1percent.tiff
- Supplementary File S1_VFA_Supplementary_Statistics.xlsx
- Supplementary File S2_phyloseq_raw_and_processed_results_with_Top10.xlsx
- Supplementary File S3_DESeq2_Generation_Genus.xlsx
