# Supplementary material for: Rumen-Derived Consortia Shaped by Substrate-Specific Enrichment Show Specialized Lignocellulose Utilization, Diversified Hydrogen Metabolism, and Cryopreservation Stability
Source: Microorganisms. 2026 May 19;14(5):1149. doi: 10.3390/microorganisms14051149 (PMC13209954; doi:10.3390/microorganisms14051149)
Supplement: Supplementary file 1 [file microorganisms-14-01149-s001.zip › Supplementary File S1_VFA_Supplementary_Statistics.xlsx]

## Sheet: VFA conc
Concentration of Volatile fatty acid on different Substrates
		acetic	propionic	isobutyric	butyric	isovaleric	valeric	caproic	total VFA	C2/C3
		[mM]	[mM]	[mM]	[mM]	[mM]	[mM]	[mM]	[mM]
Generation	TRT
G0	BS	50.6667	14.22	0.696667	6.24667	1.07333	0.796667	0.12	73.82	3.56363
G0	Alfalfa	59.33	14.3033	1.10333	8.09	1.91	1.58333	0.18	86.5	4.14806
G0	Xylan	71.8767	27.2867	0.306667	9.26667	0.406667	0.573333	0.12	109.837	2.63524
G0	CMC	32.9833	6.43333	0.646667	4.00667	1.23667	0.663333	0.09	46.06	5.1274
G1	BS	35.0333	12.91	0.393333	3.89	0.54	0.69	0.0833333	53.54	2.72229
G1	Alfalfa	43.51	17.7133	0.463333	4.92	0.86	0.556667	0	68.0233	2.46091
G1	Xylan	52.26	7.50667	0.343333	7.60333	0.506667	4.38	3.00667	75.6067	6.97506
G1	CMC	20.12	3.62333	0.283333	1.44333	0.34	0.213333	0.02	26.0433	5.5968
G5	BS	32.4	7.89667	0.273333	3.55333	0.406667	0.36	0.0333333	44.9233	4.22532
G5	Alfalfa	41.7467	15.3767	0.683333	4.25667	1.07	1.51	0.263333	64.9067	2.7244
G5	Xylan	52.0567	0.753333	0.333333	9.41333	0.446667	1.43333	11.0067	75.4433	69.6704
G5	CMC	15.48	2.89667	0.29	1.52333	0.576667	0.19	0.0833333	21.04	5.38372
G9	BS	30.04	8.54667	0.25	3.86667	0.376667	0.186667	0.0433333	43.31	3.51517
G9	Alfalfa	39.97	14.0967	0.68	3.73	1.03	1.40667	0.313333	61.2267	2.84671
G9	Xylan	50.8867	0.746667	0.253333	8.95333	0.38	1.16333	10.3167	72.7	73.5174
G9	CMC	16.1367	3.85667	0.31	1.45333	0.556667	0.12	0.0833333	22.5167	4.33547
G10	BS	28.0967	8.86	0.23	3.60667	0.36	0.186667	0.0366667	41.3767	3.18745
G10	Alfalfa	39.04	13.57	0.653333	3.62	1.03667	1.78667	0.353333	60.06	2.88779
G10	Xylan	40.17	1.15667	0.323333	6.64	0.48	1.27	6.33	56.37	34.9098
G10	CMC	16.1167	3.77667	0.276667	1.37	0.51	0.146667	0.06	22.2567	4.38242
Cryopreservation	Alfalfa	21.8933	11.7833	0.633333	6.51667	1.01333	2.32667	0.826667	44.9933	1.86257
Cryopreservation	Xylan	57.0633	1.54667	0.1	5.68333	0.176667	0.483333	2.21	67.2633	36.9011

## Sheet: Raw_DataG0_G5_G10
Volatile fatty acid data For G0, G5, G10
Generation	Substrate	VFA	Value
G0	BS	acetic	49.44
G0	BS	propionic	13.74
G0	BS	isobutyric	0.67
G0	BS	butyric	6.02
G0	BS	isovaleric	1.01
G0	BS	valeric	0.76
G0	BS	caproic	0.13
G0	BS	total VFA	71.77
G0	BS	C2/C3	3.59825
G0	BS	acetic	51.11
G0	BS	propionic	14.44
G0	BS	isobutyric	0.7
G0	BS	butyric	6.35
G0	BS	isovaleric	1.09
G0	BS	valeric	0.81
G0	BS	caproic	0.11
G0	BS	total VFA	74.61
G0	BS	C2/C3	3.53947
G0	BS	acetic	51.45
G0	BS	propionic	14.48
G0	BS	isobutyric	0.72
G0	BS	butyric	6.37
G0	BS	isovaleric	1.12
G0	BS	valeric	0.82
G0	BS	caproic	0.12
G0	BS	total VFA	75.08
G0	BS	C2/C3	3.55318
G0	Alfalfa	acetic	59.07
G0	Alfalfa	propionic	14.4
G0	Alfalfa	isobutyric	1.11
G0	Alfalfa	butyric	8.18
G0	Alfalfa	isovaleric	1.95
G0	Alfalfa	valeric	1.56
G0	Alfalfa	caproic	0.18
G0	Alfalfa	total VFA	86.45
G0	Alfalfa	C2/C3	4.10208
G0	Alfalfa	acetic	60.16
G0	Alfalfa	propionic	14.3
G0	Alfalfa	isobutyric	1.11
G0	Alfalfa	butyric	8.12
G0	Alfalfa	isovaleric	1.91
G0	Alfalfa	valeric	1.63
G0	Alfalfa	caproic	0.19
G0	Alfalfa	total VFA	87.42
G0	Alfalfa	C2/C3	4.20699
G0	Alfalfa	acetic	58.76
G0	Alfalfa	propionic	14.21
G0	Alfalfa	isobutyric	1.09
G0	Alfalfa	butyric	7.97
G0	Alfalfa	isovaleric	1.87
G0	Alfalfa	valeric	1.56
G0	Alfalfa	caproic	0.17
G0	Alfalfa	total VFA	85.63
G0	Alfalfa	C2/C3	4.13512
G0	Xylan	acetic	71.7
G0	Xylan	propionic	26.71
G0	Xylan	isobutyric	0.31
G0	Xylan	butyric	9.39
G0	Xylan	isovaleric	0.42
G0	Xylan	valeric	0.59
G0	Xylan	caproic	0.14
G0	Xylan	total VFA	109.26
G0	Xylan	C2/C3	2.68439
G0	Xylan	acetic	72.49
G0	Xylan	propionic	27.16
G0	Xylan	isobutyric	0.31
G0	Xylan	butyric	9.39
G0	Xylan	isovaleric	0.41
G0	Xylan	valeric	0.58
G0	Xylan	caproic	0.12
G0	Xylan	total VFA	110.46
G0	Xylan	C2/C3	2.669
G0	Xylan	acetic	71.44
G0	Xylan	propionic	27.99
G0	Xylan	isobutyric	0.3
G0	Xylan	butyric	9.02
G0	Xylan	isovaleric	0.39
G0	Xylan	valeric	0.55
G0	Xylan	caproic	0.1
G0	Xylan	total VFA	109.79
G0	Xylan	C2/C3	2.55234
G0	CMC	acetic	32.79
G0	CMC	propionic	6.35
G0	CMC	isobutyric	0.65
G0	CMC	butyric	3.93
G0	CMC	isovaleric	1.23
G0	CMC	valeric	0.66
G0	CMC	caproic	0.09
G0	CMC	total VFA	45.7
G0	CMC	C2/C3	5.16378
G0	CMC	acetic	33
G0	CMC	propionic	6.52
G0	CMC	isobutyric	0.65
G0	CMC	butyric	4.05
G0	CMC	isovaleric	1.24
G0	CMC	valeric	0.66
G0	CMC	caproic	0.09
G0	CMC	total VFA	46.21
G0	CMC	C2/C3	5.06135
G0	CMC	acetic	33.16
G0	CMC	propionic	6.43
G0	CMC	isobutyric	0.64
G0	CMC	butyric	4.04
G0	CMC	isovaleric	1.24
G0	CMC	valeric	0.67
G0	CMC	caproic	0.09
G0	CMC	total VFA	46.27
G0	CMC	C2/C3	5.15708
G5	BS	acetic	32.09
G5	BS	propionic	9.13
G5	BS	isobutyric	0.24
G5	BS	butyric	3.1
G5	BS	isovaleric	0.37
G5	BS	valeric	0.23
G5	BS	caproic	0
G5	BS	total VFA	45.16
G5	BS	C2/C3	3.51479
G5	BS	acetic	32.26
G5	BS	propionic	8.37
G5	BS	isobutyric	0.29
G5	BS	butyric	3.53
G5	BS	isovaleric	0.43
G5	BS	valeric	0.44
G5	BS	caproic	0.05
G5	BS	total VFA	45.37
G5	BS	C2/C3	3.85424
G5	BS	acetic	32.85
G5	BS	propionic	6.19
G5	BS	isobutyric	0.29
G5	BS	butyric	4.03
G5	BS	isovaleric	0.42
G5	BS	valeric	0.41
G5	BS	caproic	0.05
G5	BS	total VFA	44.24
G5	BS	C2/C3	5.30695
G5	Alfalfa	acetic	40.32
G5	Alfalfa	propionic	16.41
G5	Alfalfa	isobutyric	0.73
G5	Alfalfa	butyric	3.85
G5	Alfalfa	isovaleric	1.09
G5	Alfalfa	valeric	1.43
G5	Alfalfa	caproic	0.29
G5	Alfalfa	total VFA	64.12
G5	Alfalfa	C2/C3	2.45704
G5	Alfalfa	acetic	41.89
G5	Alfalfa	propionic	15.02
G5	Alfalfa	isobutyric	0.75
G5	Alfalfa	butyric	4.27
G5	Alfalfa	isovaleric	1.14
G5	Alfalfa	valeric	1.28
G5	Alfalfa	caproic	0.31
G5	Alfalfa	total VFA	64.66
G5	Alfalfa	C2/C3	2.78895
G5	Alfalfa	acetic	43.03
G5	Alfalfa	propionic	14.7
G5	Alfalfa	isobutyric	0.57
G5	Alfalfa	butyric	4.65
G5	Alfalfa	isovaleric	0.98
G5	Alfalfa	valeric	1.82
G5	Alfalfa	caproic	0.19
G5	Alfalfa	total VFA	65.94
G5	Alfalfa	C2/C3	2.92721
G5	Xylan	acetic	54.62
G5	Xylan	propionic	0.71
G5	Xylan	isobutyric	0.38
G5	Xylan	butyric	9.53
G5	Xylan	isovaleric	0.44
G5	Xylan	valeric	1.48
G5	Xylan	caproic	11.44
G5	Xylan	total VFA	78.6
G5	Xylan	C2/C3	76.9296
G5	Xylan	acetic	50.22
G5	Xylan	propionic	0.84
G5	Xylan	isobutyric	0.46
G5	Xylan	butyric	8.79
G5	Xylan	isovaleric	0.62
G5	Xylan	valeric	1.57
G5	Xylan	caproic	11.07
G5	Xylan	total VFA	73.57
G5	Xylan	C2/C3	59.7857
G5	Xylan	acetic	51.33
G5	Xylan	propionic	0.71
G5	Xylan	isobutyric	0.16
G5	Xylan	butyric	9.92
G5	Xylan	isovaleric	0.28
G5	Xylan	valeric	1.25
G5	Xylan	caproic	10.51
G5	Xylan	total VFA	74.16
G5	Xylan	C2/C3	72.2958
G5	CMC	acetic	15.35
G5	CMC	propionic	2.74
G5	CMC	isobutyric	0.29
G5	CMC	butyric	1.54
G5	CMC	isovaleric	0.58
G5	CMC	valeric	0.14
G5	CMC	caproic	0.1
G5	CMC	total VFA	20.74
G5	CMC	C2/C3	5.60219
G5	CMC	acetic	15.08
G5	CMC	propionic	2.64
G5	CMC	isobutyric	0.28
G5	CMC	butyric	1.45
G5	CMC	isovaleric	0.56
G5	CMC	valeric	0.16
G5	CMC	caproic	0.07
G5	CMC	total VFA	20.24
G5	CMC	C2/C3	5.71212
G5	CMC	acetic	16.01
G5	CMC	propionic	3.31
G5	CMC	isobutyric	0.3
G5	CMC	butyric	1.58
G5	CMC	isovaleric	0.59
G5	CMC	valeric	0.27
G5	CMC	caproic	0.08
G5	CMC	total VFA	22.14
G5	CMC	C2/C3	4.83686
G10	BS	acetic	28.81
G10	BS	propionic	8.4
G10	BS	isobutyric	0.26
G10	BS	butyric	3.3
G10	BS	isovaleric	0.41
G10	BS	valeric	0.17
G10	BS	caproic	0.05
G10	BS	total VFA	41.4
G10	BS	C2/C3	3.42976
G10	BS	acetic	27.1
G10	BS	propionic	8.35
G10	BS	isobutyric	0.18
G10	BS	butyric	3.7
G10	BS	isovaleric	0.28
G10	BS	valeric	0.2
G10	BS	caproic	0.06
G10	BS	total VFA	39.87
G10	BS	C2/C3	3.24551
G10	BS	acetic	28.38
G10	BS	propionic	9.83
G10	BS	isobutyric	0.25
G10	BS	butyric	3.82
G10	BS	isovaleric	0.39
G10	BS	valeric	0.19
G10	BS	caproic	0
G10	BS	total VFA	42.86
G10	BS	C2/C3	2.88708
G10	Alfalfa	acetic	39.82
G10	Alfalfa	propionic	14.85
G10	Alfalfa	isobutyric	0.57
G10	Alfalfa	butyric	3.08
G10	Alfalfa	isovaleric	0.95
G10	Alfalfa	valeric	1.38
G10	Alfalfa	caproic	0.19
G10	Alfalfa	total VFA	60.84
G10	Alfalfa	C2/C3	2.68148
G10	Alfalfa	acetic	39.25
G10	Alfalfa	propionic	12.7
G10	Alfalfa	isobutyric	0.69
G10	Alfalfa	butyric	4.12
G10	Alfalfa	isovaleric	1.07
G10	Alfalfa	valeric	2.2
G10	Alfalfa	caproic	0.4
G10	Alfalfa	total VFA	60.43
G10	Alfalfa	C2/C3	3.09055
G10	Alfalfa	acetic	38.05
G10	Alfalfa	propionic	13.16
G10	Alfalfa	isobutyric	0.7
G10	Alfalfa	butyric	3.66
G10	Alfalfa	isovaleric	1.09
G10	Alfalfa	valeric	1.78
G10	Alfalfa	caproic	0.47
G10	Alfalfa	total VFA	58.91
G10	Alfalfa	C2/C3	2.89134
G10	Xylan	acetic	38.74
G10	Xylan	propionic	1.05
G10	Xylan	isobutyric	0.35
G10	Xylan	butyric	6.72
G10	Xylan	isovaleric	0.54
G10	Xylan	valeric	1.58
G10	Xylan	caproic	7.04
G10	Xylan	total VFA	56.02
G10	Xylan	C2/C3	36.8952
G10	Xylan	acetic	39.8
G10	Xylan	propionic	1.27
G10	Xylan	isobutyric	0.28
G10	Xylan	butyric	6.23
G10	Xylan	isovaleric	0.39
G10	Xylan	valeric	0.99
G10	Xylan	caproic	5.15
G10	Xylan	total VFA	54.11
G10	Xylan	C2/C3	31.3386
G10	Xylan	acetic	41.97
G10	Xylan	propionic	1.15
G10	Xylan	isobutyric	0.34
G10	Xylan	butyric	6.97
G10	Xylan	isovaleric	0.51
G10	Xylan	valeric	1.24
G10	Xylan	caproic	6.8
G10	Xylan	total VFA	58.98
G10	Xylan	C2/C3	36.4957
G10	CMC	acetic	16.19
G10	CMC	propionic	3.45
G10	CMC	isobutyric	0.26
G10	CMC	butyric	1.48
G10	CMC	isovaleric	0.49
G10	CMC	valeric	0.14
G10	CMC	caproic	0.06
G10	CMC	total VFA	22.07
G10	CMC	C2/C3	4.69275
G10	CMC	acetic	15.61
G10	CMC	propionic	3.15
G10	CMC	isobutyric	0.27
G10	CMC	butyric	1.3
G10	CMC	isovaleric	0.51
G10	CMC	valeric	0.15
G10	CMC	caproic	0.06
G10	CMC	total VFA	21.05
G10	CMC	C2/C3	4.95556
G10	CMC	acetic	16.55
G10	CMC	propionic	4.73
G10	CMC	isobutyric	0.3
G10	CMC	butyric	1.33
G10	CMC	isovaleric	0.53
G10	CMC	valeric	0.15
G10	CMC	caproic	0.06
G10	CMC	total VFA	23.65
G10	CMC	C2/C3	3.49894

## Sheet: Summary_Mean_SEM
Summary statistics for VFA production.
VFA	Substrate	Generation	Mean	SEM	n
acetic	Alfalfa	G0	59.33	0.424539	3
acetic	Alfalfa	G5	41.7467	0.785585	3
acetic	Alfalfa	G10	39.04	0.521632	3
acetic	BS	G0	50.6667	0.621137	3
acetic	BS	G5	32.4	0.23029	3
acetic	BS	G10	28.0967	0.513561	3
acetic	CMC	G0	32.9833	0.107134	3
acetic	CMC	G5	15.48	0.276225	3
acetic	CMC	G10	16.1167	0.273821	3
acetic	Xylan	G0	71.8767	0.315718	3
acetic	Xylan	G5	52.0567	1.32111	3
acetic	Xylan	G10	40.17	0.950596	3
propionic	Alfalfa	G0	14.3033	0.0548736	3
propionic	Alfalfa	G5	15.3767	0.52486	3
propionic	Alfalfa	G10	13.57	0.653631	3
propionic	BS	G0	14.22	0.240278	3
propionic	BS	G5	7.89667	0.881085	3
propionic	BS	G10	8.86	0.485215	3
propionic	CMC	G0	6.43333	0.0491031	3
propionic	CMC	G5	2.89667	0.208673	3
propionic	CMC	G10	3.77667	0.48447	3
propionic	Xylan	G0	27.2867	0.374893	3
propionic	Xylan	G5	0.753333	0.0433333	3
propionic	Xylan	G10	1.15667	0.0635959	3
isobutyric	Alfalfa	G0	1.10333	0.00666667	3
isobutyric	Alfalfa	G5	0.683333	0.05696	3
isobutyric	Alfalfa	G10	0.653333	0.0417665	3
isobutyric	BS	G0	0.696667	0.0145297	3
isobutyric	BS	G5	0.273333	0.0166667	3
isobutyric	BS	G10	0.23	0.0251661	3
isobutyric	CMC	G0	0.646667	0.00333333	3
isobutyric	CMC	G5	0.29	0.0057735	3
isobutyric	CMC	G10	0.276667	0.0120185	3
isobutyric	Xylan	G0	0.306667	0.00333333	3
isobutyric	Xylan	G5	0.333333	0.0896908	3
isobutyric	Xylan	G10	0.323333	0.0218581	3
butyric	Alfalfa	G0	8.09	0.06245	3
butyric	Alfalfa	G5	4.25667	0.231036	3
butyric	Alfalfa	G10	3.62	0.300888	3
butyric	BS	G0	6.24667	0.11348	3
butyric	BS	G5	3.55333	0.268721	3
butyric	BS	G10	3.60667	0.157198	3
butyric	CMC	G0	4.00667	0.0384419	3
butyric	CMC	G5	1.52333	0.0384419	3
butyric	CMC	G10	1.37	0.0556776	3
butyric	Xylan	G0	9.26667	0.123333	3
butyric	Xylan	G5	9.41333	0.331378	3
butyric	Xylan	G10	6.64	0.217332	3
isovaleric	Alfalfa	G0	1.91	0.023094	3
isovaleric	Alfalfa	G5	1.07	0.0472582	3
isovaleric	Alfalfa	G10	1.03667	0.0437163	3
isovaleric	BS	G0	1.07333	0.0328295	3
isovaleric	BS	G5	0.406667	0.0185592	3
isovaleric	BS	G10	0.36	0.0404145	3
isovaleric	CMC	G0	1.23667	0.00333333	3
isovaleric	CMC	G5	0.576667	0.00881917	3
isovaleric	CMC	G10	0.51	0.011547	3
isovaleric	Xylan	G0	0.406667	0.00881917	3
isovaleric	Xylan	G5	0.446667	0.0982061	3
isovaleric	Xylan	G10	0.48	0.0458258	3
valeric	Alfalfa	G0	1.58333	0.0233333	3
valeric	Alfalfa	G5	1.51	0.160935	3
valeric	Alfalfa	G10	1.78667	0.236737	3
valeric	BS	G0	0.796667	0.0185592	3
valeric	BS	G5	0.36	0.0655744	3
valeric	BS	G10	0.186667	0.00881917	3
valeric	CMC	G0	0.663333	0.00333333	3
valeric	CMC	G5	0.19	0.0404145	3
valeric	CMC	G10	0.146667	0.00333333	3
valeric	Xylan	G0	0.573333	0.0120185	3
valeric	Xylan	G5	1.43333	0.0952774	3
valeric	Xylan	G10	1.27	0.170978	3
caproic	Alfalfa	G0	0.18	0.0057735	3
caproic	Alfalfa	G5	0.263333	0.0371184	3
caproic	Alfalfa	G10	0.353333	0.0841295	3
caproic	BS	G0	0.12	0.0057735	3
caproic	BS	G5	0.0333333	0.0166667	3
caproic	BS	G10	0.0366667	0.0185592	3
caproic	CMC	G0	0.09	0	3
caproic	CMC	G5	0.0833333	0.00881917	3
caproic	CMC	G10	0.06	0	3
caproic	Xylan	G0	0.12	0.011547	3
caproic	Xylan	G5	11.0067	0.270329	3
caproic	Xylan	G10	6.33	0.594054	3
total VFA	Alfalfa	G0	86.5	0.517333	3
total VFA	Alfalfa	G5	64.9067	0.539671	3
total VFA	Alfalfa	G10	60.06	0.587055	3
total VFA	BS	G0	73.82	1.03394	3
total VFA	BS	G5	44.9233	0.347003	3
total VFA	BS	G10	41.3767	0.863217	3
total VFA	CMC	G0	46.06	0.180831	3
total VFA	CMC	G5	21.04	0.568624	3
total VFA	CMC	G10	22.2567	0.756336	3
total VFA	Xylan	G0	109.837	0.347195	3
total VFA	Xylan	G5	75.4433	1.5875	3
total VFA	Xylan	G10	56.37	1.4167	3
C2/C3	Alfalfa	G0	4.14806	0.0309691	3
C2/C3	Alfalfa	G5	2.7244	0.139512	3
C2/C3	Alfalfa	G10	2.88779	0.118102	3
C2/C3	BS	G0	3.56363	0.0177556	3
C2/C3	BS	G5	4.22532	0.549617	3
C2/C3	BS	G10	3.18745	0.159326	3
C2/C3	CMC	G0	5.1274	0.0330827	3
C2/C3	CMC	G5	5.38372	0.275268	3
C2/C3	CMC	G10	4.38242	0.448204	3
C2/C3	Xylan	G0	2.63524	0.0416884	3
C2/C3	Xylan	G5	69.6704	5.12014	3
C2/C3	Xylan	G10	34.9098	1.78934	3

## Sheet: OneWay_ANOVA
One-way ANOVA results within substrates.
VFA	Substrate	term	df	sumsq	meansq	statistic	p.value
acetic	Alfalfa	Generation	2	728.184	364.092	340.439	6.66523e-07
acetic	Alfalfa	Residuals	6	6.41687	1.06948
acetic	BS	Generation	2	861.595	430.797	613.157	1.15422e-07
acetic	BS	Residuals	6	4.21553	0.702589
acetic	CMC	Generation	2	591.256	295.628	1816.39	4.48315e-09
acetic	CMC	Residuals	6	0.976533	0.162756
acetic	Xylan	Generation	2	1539.44	769.719	280.035	1.19082e-06
acetic	Xylan	Residuals	6	16.4919	2.74866
propionic	Alfalfa	Generation	2	4.95387	2.47693	3.50979	0.0978732
propionic	Alfalfa	Residuals	6	4.23433	0.705722
propionic	BS	Generation	2	69.6422	34.8211	32.559	0.000600505
propionic	BS	Residuals	6	6.41687	1.06948
propionic	CMC	Generation	2	20.3403	10.1701	36.2357	0.000447013
propionic	CMC	Residuals	6	1.684	0.280667
propionic	Xylan	Generation	2	1386.96	693.479	4734.72	2.53896e-10
propionic	Xylan	Residuals	6	0.8788	0.146467
isobutyric	Alfalfa	Generation	2	0.3798	0.1899	37.7285	0.00039964
isobutyric	Alfalfa	Residuals	6	0.0302	0.00503333
isobutyric	BS	Generation	2	0.398867	0.199433	177.713	4.57506e-06
isobutyric	BS	Residuals	6	0.00673333	0.00112222
isobutyric	CMC	Generation	2	0.264289	0.132144	699.588	7.78505e-08
isobutyric	CMC	Residuals	6	0.00113333	0.000188889
isobutyric	Xylan	Generation	2	0.00108889	0.000544444	0.0638021	0.938819
isobutyric	Xylan	Residuals	6	0.0512	0.00853333
butyric	Alfalfa	Generation	2	35.0807	17.5403	118.667	1.49914e-05
butyric	Alfalfa	Residuals	6	0.886867	0.147811
butyric	BS	Generation	2	14.2265	7.11324	64.7836	8.6694e-05
butyric	BS	Residuals	6	0.6588	0.1098
butyric	CMC	Generation	2	13.1425	6.57123	1085.16	2.0955e-08
butyric	CMC	Residuals	6	0.0363333	0.00605556
butyric	Xylan	Generation	2	14.6123	7.30613	42.4145	0.000288257
butyric	Xylan	Residuals	6	1.03353	0.172256
isovaleric	Alfalfa	Generation	2	1.46942	0.734711	157.064	6.58388e-06
isovaleric	Alfalfa	Residuals	6	0.0280667	0.00467778
isovaleric	BS	Generation	2	0.955467	0.477733	156.349	6.67291e-06
isovaleric	BS	Residuals	6	0.0183333	0.00305556
isovaleric	CMC	Generation	2	0.968089	0.484044	2178.2	2.60182e-09
isovaleric	CMC	Residuals	6	0.00133333	0.000222222
isovaleric	Xylan	Generation	2	0.00808889	0.00404444	0.342105	0.723275
isovaleric	Xylan	Residuals	6	0.0709333	0.0118222
valeric	Alfalfa	Generation	2	0.123267	0.0616333	0.747171	0.51316
valeric	Alfalfa	Residuals	6	0.494933	0.0824889
valeric	BS	Generation	2	0.592822	0.296411	62.7694	9.49056e-05
valeric	BS	Residuals	6	0.0283333	0.00472222
valeric	CMC	Generation	2	0.492867	0.246433	148.852	7.7108e-06
valeric	CMC	Residuals	6	0.00993333	0.00165556
valeric	Xylan	Generation	2	1.25162	0.625811	16.2736	0.00377115
valeric	Xylan	Residuals	6	0.230733	0.0384556
caproic	Alfalfa	Generation	2	0.0450889	0.0225444	2.65576	0.149242
caproic	Alfalfa	Residuals	6	0.0509333	0.00848889
caproic	BS	Generation	2	0.0144667	0.00723333	11.0339	0.00976852
caproic	BS	Residuals	6	0.00393333	0.000655556
caproic	CMC	Generation	2	0.00148889	0.000744444	9.57143	0.0135897
caproic	CMC	Residuals	6	0.000466667	7.77778e-05
caproic	Xylan	Generation	2	178.955	89.4774	209.986	2.79454e-06
caproic	Xylan	Residuals	6	2.55667	0.426111
total VFA	Alfalfa	Generation	2	1188.84	594.418	657.898	9.35322e-08
total VFA	Alfalfa	Residuals	6	5.42107	0.903511
total VFA	BS	Generation	2	1900.17	950.083	491.103	2.23826e-07
total VFA	BS	Residuals	6	11.6075	1.93459
total VFA	CMC	Generation	2	1194.08	597.04	643.308	1.0001e-07
total VFA	CMC	Residuals	6	5.56847	0.928078
total VFA	Xylan	Generation	2	4405.38	2202.69	473.929	2.48888e-07
total VFA	Xylan	Residuals	6	27.8863	4.64772
C2/C3	Alfalfa	Generation	2	3.64181	1.8209	52.9786	0.000153921
C2/C3	Alfalfa	Residuals	6	0.206223	0.0343706
C2/C3	BS	Generation	2	1.65653	0.828266	2.5269	0.159926
C2/C3	BS	Residuals	6	1.96667	0.327779
C2/C3	CMC	Generation	2	1.62332	0.811658	2.92222	0.12999
C2/C3	CMC	Residuals	6	1.66652	0.277754
C2/C3	Xylan	Generation	2	6743.65	3371.82	114.612	1.6596e-05
C2/C3	Xylan	Residuals	6	176.516	29.4194

## Sheet: Tukey_Pairwise
Pairwise comparisons among microbial generations.
VFA	Substrate	contrast	estimate	SE	df	t.ratio	p.value	Significance
acetic	Alfalfa	G0 - G5	17.5833	0.844385	6	20.8238	1.89015e-06	***
acetic	Alfalfa	G0 - G10	20.29	0.844385	6	24.0293	1.00297e-06	***
acetic	Alfalfa	G5 - G10	2.70667	0.844385	6	3.20549	0.0422713	*
acetic	BS	G0 - G5	18.2667	0.684392	6	26.6904	6.49942e-07	***
acetic	BS	G0 - G10	22.57	0.684392	6	32.9782	2.18927e-07	***
acetic	BS	G5 - G10	4.30333	0.684392	6	6.28782	0.00182928	**
acetic	CMC	G0 - G5	17.5033	0.329399	6	53.1372	1.63473e-09	***
acetic	CMC	G0 - G10	16.8667	0.329399	6	51.2044	2.87083e-09	***
acetic	CMC	G5 - G10	-0.636667	0.329399	6	-1.93281	0.209979	ns
acetic	Xylan	G0 - G5	19.82	1.35368	6	14.6416	1.54081e-05	***
acetic	Xylan	G0 - G10	31.7067	1.35368	6	23.4227	1.11401e-06	***
acetic	Xylan	G5 - G10	11.8867	1.35368	6	8.78103	0.000297109	***
propionic	Alfalfa	G0 - G5	-1.07333	0.685917	6	-1.56482	0.329423	ns
propionic	Alfalfa	G0 - G10	0.733333	0.685917	6	1.06913	0.565154	ns
propionic	Alfalfa	G5 - G10	1.80667	0.685917	6	2.63395	0.0860971	ns
propionic	BS	G0 - G5	6.32333	0.844385	6	7.48869	0.000716501	***
propionic	BS	G0 - G10	5.36	0.844385	6	6.34782	0.00174006	**
propionic	BS	G5 - G10	-0.963333	0.844385	6	-1.14087	0.526386	ns
propionic	CMC	G0 - G5	3.53667	0.432563	6	8.17607	0.000442084	***
propionic	CMC	G0 - G10	2.65667	0.432563	6	6.14168	0.00206933	**
propionic	CMC	G5 - G10	-0.88	0.432563	6	-2.03438	0.184749	ns
propionic	Xylan	G0 - G5	26.5333	0.312481	6	84.9118	7.39409e-14	***
propionic	Xylan	G0 - G10	26.13	0.312481	6	83.6211	8.17124e-14	***
propionic	Xylan	G5 - G10	-0.403333	0.312481	6	-1.29074	0.449848	ns
isobutyric	Alfalfa	G0 - G5	0.42	0.0579272	6	7.25049	0.00085429	***
isobutyric	Alfalfa	G0 - G10	0.45	0.0579272	6	7.76838	0.000586176	***
isobutyric	Alfalfa	G5 - G10	0.03	0.0579272	6	0.517892	0.865677	ns
isobutyric	BS	G0 - G5	0.423333	0.0273523	6	15.4771	1.0955e-05	***
isobutyric	BS	G0 - G10	0.466667	0.0273523	6	17.0613	5.96054e-06	***
isobutyric	BS	G5 - G10	0.0433333	0.0273523	6	1.58427	0.321915	ns
isobutyric	CMC	G0 - G5	0.356667	0.0112217	6	31.7837	2.73211e-07	***
isobutyric	CMC	G0 - G10	0.37	0.0112217	6	32.9719	2.19186e-07	***
isobutyric	CMC	G5 - G10	0.0133333	0.0112217	6	1.18818	0.501519	ns
isobutyric	Xylan	G0 - G5	-0.0266667	0.0754247	6	-0.353553	0.934155	ns
isobutyric	Xylan	G0 - G10	-0.0166667	0.0754247	6	-0.220971	0.973559	ns
isobutyric	Xylan	G5 - G10	0.01	0.0754247	6	0.132583	0.990371	ns
butyric	Alfalfa	G0 - G5	3.83333	0.313912	6	12.2115	4.52686e-05	***
butyric	Alfalfa	G0 - G10	4.47	0.313912	6	14.2397	1.82422e-05	***
butyric	Alfalfa	G5 - G10	0.636667	0.313912	6	2.02817	0.186207	ns
butyric	BS	G0 - G5	2.69333	0.270555	6	9.95485	0.000146427	***
butyric	BS	G0 - G10	2.64	0.270555	6	9.75772	0.000164027	***
butyric	BS	G5 - G10	-0.0533333	0.270555	6	-0.197126	0.978881	ns
butyric	CMC	G0 - G5	2.48333	0.0635377	6	39.0844	6.25173e-08	***
butyric	CMC	G0 - G10	2.63667	0.0635377	6	41.4977	3.60344e-08	***
butyric	CMC	G5 - G10	0.153333	0.0635377	6	2.41327	0.114017	ns
butyric	Xylan	G0 - G5	-0.146667	0.338876	6	-0.432803	0.903494	ns
butyric	Xylan	G0 - G10	2.62667	0.338876	6	7.75111	0.000593382	***
butyric	Xylan	G5 - G10	2.77333	0.338876	6	8.18391	0.000439741	***
isovaleric	Alfalfa	G0 - G5	0.84	0.0558437	6	15.042	1.30632e-05	***
isovaleric	Alfalfa	G0 - G10	0.873333	0.0558437	6	15.6389	1.02702e-05	***
isovaleric	Alfalfa	G5 - G10	0.0333333	0.0558437	6	0.596904	0.826877	ns
isovaleric	BS	G0 - G5	0.666667	0.0451335	6	14.771	1.46029e-05	***
isovaleric	BS	G0 - G10	0.713333	0.0451335	6	15.8049	9.61693e-06	***
isovaleric	BS	G5 - G10	0.0466667	0.0451335	6	1.03397	0.584547	ns
isovaleric	CMC	G0 - G5	0.66	0.0121716	6	54.2245	1.18067e-09	***
isovaleric	CMC	G0 - G10	0.726667	0.0121716	6	59.7018	2.0875e-10	***
isovaleric	CMC	G5 - G10	0.0666667	0.0121716	6	5.47723	0.00373042	**
isovaleric	Xylan	G0 - G5	-0.04	0.0887777	6	-0.450564	0.895989	ns
isovaleric	Xylan	G0 - G10	-0.0733333	0.0887777	6	-0.826033	0.701986	ns
isovaleric	Xylan	G5 - G10	-0.0333333	0.0887777	6	-0.37547	0.926162	ns
valeric	Alfalfa	G0 - G5	0.0733333	0.234505	6	0.312715	0.94798	ns
valeric	Alfalfa	G0 - G10	-0.203333	0.234505	6	-0.867075	0.678693	ns
valeric	Alfalfa	G5 - G10	-0.276667	0.234505	6	-1.17979	0.505883	ns
valeric	BS	G0 - G5	0.436667	0.0561084	6	7.78256	0.000580332	***
valeric	BS	G0 - G10	0.61	0.0561084	6	10.8718	8.85505e-05	***
valeric	BS	G5 - G10	0.173333	0.0561084	6	3.08926	0.0487258	*
valeric	CMC	G0 - G5	0.473333	0.033222	6	14.2476	1.81811e-05	***
valeric	CMC	G0 - G10	0.516667	0.033222	6	15.5519	1.0632e-05	***
valeric	CMC	G5 - G10	0.0433333	0.033222	6	1.30436	0.443243	ns
valeric	Xylan	G0 - G5	-0.86	0.160116	6	-5.37112	0.0041174	**
valeric	Xylan	G0 - G10	-0.696667	0.160116	6	-4.35102	0.0114173	*
valeric	Xylan	G5 - G10	0.163333	0.160116	6	1.0201	0.592259	ns
caproic	Alfalfa	G0 - G5	-0.0833333	0.075228	6	-1.10774	0.544141	ns
caproic	Alfalfa	G0 - G10	-0.173333	0.075228	6	-2.30411	0.131068	ns
caproic	Alfalfa	G5 - G10	-0.09	0.075228	6	-1.19636	0.497279	ns
caproic	BS	G0 - G5	0.0866667	0.0209054	6	4.14565	0.0142521	*
caproic	BS	G0 - G10	0.0833333	0.0209054	6	3.98621	0.0169968	*
caproic	BS	G5 - G10	-0.00333333	0.0209054	6	-0.159448	0.986114	ns
caproic	CMC	G0 - G5	0.00666667	0.00720082	6	0.92582	0.645321	ns
caproic	CMC	G0 - G10	0.03	0.00720082	6	4.16619	0.0139359	*
caproic	CMC	G5 - G10	0.0233333	0.00720082	6	3.24037	0.0405187	*
caproic	Xylan	G0 - G5	-10.8867	0.532986	6	-20.4258	2.08427e-06	***
caproic	Xylan	G0 - G10	-6.21	0.532986	6	-11.6513	5.94372e-05	***
caproic	Xylan	G5 - G10	4.67667	0.532986	6	8.77446	0.000298355	***
total VFA	Alfalfa	G0 - G5	21.5933	0.776106	6	27.8227	5.40848e-07	***
total VFA	Alfalfa	G0 - G10	26.44	0.776106	6	34.0675	1.77684e-07	***
total VFA	Alfalfa	G5 - G10	4.84667	0.776106	6	6.24485	0.00189639	**
total VFA	BS	G0 - G5	28.8967	1.13566	6	25.4448	7.94244e-07	***
total VFA	BS	G0 - G10	32.4433	1.13566	6	28.5678	4.7823e-07	***
total VFA	BS	G5 - G10	3.54667	1.13566	6	3.123	0.0467497	*
total VFA	CMC	G0 - G5	25.02	0.786587	6	31.8083	2.71989e-07	***
total VFA	CMC	G0 - G10	23.8033	0.786587	6	30.2616	3.58382e-07	***
total VFA	CMC	G5 - G10	-1.21667	0.786587	6	-1.54677	0.336514	ns
total VFA	Xylan	G0 - G5	34.3933	1.76025	6	19.5389	2.64486e-06	***
total VFA	Xylan	G0 - G10	53.4667	1.76025	6	30.3745	3.51384e-07	***
total VFA	Xylan	G5 - G10	19.0733	1.76025	6	10.8356	9.02622e-05	***
C2/C3	Alfalfa	G0 - G5	1.42367	0.151373	6	9.40503	0.000202	***
C2/C3	Alfalfa	G0 - G10	1.26027	0.151373	6	8.32564	0.000399801	***
C2/C3	Alfalfa	G5 - G10	-0.163391	0.151373	6	-1.07939	0.559537	ns
C2/C3	BS	G0 - G5	-0.66169	0.46746	6	-1.4155	0.391684	ns
C2/C3	BS	G0 - G10	0.376184	0.46746	6	0.80474	0.714029	ns
C2/C3	BS	G5 - G10	1.03787	0.46746	6	2.22024	0.145875	ns
C2/C3	CMC	G0 - G5	-0.256321	0.430313	6	-0.595662	0.82751	ns
C2/C3	CMC	G0 - G10	0.744984	0.430313	6	1.73126	0.269611	ns
C2/C3	CMC	G5 - G10	1.00131	0.430313	6	2.32692	0.127304	ns
C2/C3	Xylan	G0 - G5	-67.0351	4.42865	6	-15.1367	1.25683e-05	***
C2/C3	Xylan	G0 - G10	-32.2746	4.42865	6	-7.28769	0.000830888	***
C2/C3	Xylan	G5 - G10	34.7605	4.42865	6	7.84902	0.000553825	***

## Sheet: Interaction_ANOVA
Two-way ANOVA testing Generation × Substrate interactions.
VFA	term	df	sumsq	meansq	statistic	p.value
acetic	Generation	2	3511.95	1755.98	1499.72	6.25915e-26
acetic	Substrate	3	5499.25	1833.08	1565.57	1.19858e-27
acetic	Generation:Substrate	6	208.518	34.753	29.6814	5.67894e-10
acetic	Residuals	24	28.1009	1.17087
propionic	Generation	2	616.078	308.039	559.477	7.34833e-21
propionic	Substrate	3	459.536	153.179	278.212	9.04495e-19
propionic	Generation:Substrate	6	865.816	144.303	262.091	1.17834e-20
propionic	Residuals	24	13.214	0.550583
isobutyric	Generation	2	0.749739	0.374869	100.786	2.10423e-12
isobutyric	Substrate	3	1.33539	0.445129	119.676	1.43244e-14
isobutyric	Generation:Substrate	6	0.294306	0.0490509	13.1877	1.4167e-06
isobutyric	Residuals	24	0.0892667	0.00371944
butyric	Generation	2	60.9945	30.4973	279.841	2.33568e-17
butyric	Substrate	3	174.951	58.317	535.113	4.17515e-22
butyric	Generation:Substrate	6	16.0674	2.6779	24.5722	3.91109e-09
butyric	Residuals	24	2.61553	0.108981
isovaleric	Generation	2	2.38829	1.19414	241.512	1.26528e-16
isovaleric	Substrate	3	4.06899	1.35633	274.314	1.06608e-18
isovaleric	Generation:Substrate	6	1.01278	0.168796	34.1386	1.31514e-10
isovaleric	Residuals	24	0.118667	0.00494444
valeric	Generation	2	0.0193167	0.00965833	0.30343	0.741072
valeric	Substrate	3	9.79299	3.26433	102.553	8.0252e-14
valeric	Generation:Substrate	6	2.44126	0.406877	12.7826	1.8614e-06
valeric	Residuals	24	0.763933	0.0318306
caproic	Generation	2	44.709	22.3545	205.401	7.99884e-16
caproic	Substrate	3	218.256	72.752	668.472	2.99884e-23
caproic	Generation:Substrate	6	134.307	22.3845	205.677	2.04047e-19
caproic	Residuals	24	2.612	0.108833
total VFA	Generation	2	7826.38	3913.19	1860.35	4.80331e-27
total VFA	Substrate	3	13326.6	4442.18	2111.83	3.35705e-29
total VFA	Generation:Substrate	6	862.075	143.679	68.3056	6.73248e-14
total VFA	Residuals	24	50.4834	2.10348
C2/C3	Generation	2	1665.5	832.749	110.814	7.57165e-13
C2/C3	Substrate	3	6831.49	2277.16	303.023	3.33888e-19
C2/C3	Generation:Substrate	6	5085.07	847.512	112.779	2.22581e-16
C2/C3	Residuals	24	180.356	7.51482

## Sheet: Raw data
Raw volatile fatty acid data.
Days	Generation	Replicate	Substrate	acetic	propionic	isobutyric	butyric	isovaleric	valeric	caproic	total VFA	C2/C3
Day3	G0	1	BS	49.44	13.74	0.67	6.02	1.01	0.76	0.13	71.77	3.59825
Day3	G0	2	BS	51.11	14.44	0.7	6.35	1.09	0.81	0.11	74.61	3.53947
Day3	G0	3	BS	51.45	14.48	0.72	6.37	1.12	0.82	0.12	75.08	3.55318
Day3	G0	1	Alfalfa	59.07	14.4	1.11	8.18	1.95	1.56	0.18	86.45	4.10208
Day3	G0	2	Alfalfa	60.16	14.3	1.11	8.12	1.91	1.63	0.19	87.42	4.20699
Day3	G0	3	Alfalfa	58.76	14.21	1.09	7.97	1.87	1.56	0.17	85.63	4.13512
Day3	G0	1	Xylan	71.7	26.71	0.31	9.39	0.42	0.59	0.14	109.26	2.68439
Day3	G0	2	Xylan	72.49	27.16	0.31	9.39	0.41	0.58	0.12	110.46	2.669
Day3	G0	3	Xylan	71.44	27.99	0.3	9.02	0.39	0.55	0.1	109.79	2.55234
Day3	G0	1	CMC	32.79	6.35	0.65	3.93	1.23	0.66	0.09	45.7	5.16378
Day3	G0	2	CMC	33	6.52	0.65	4.05	1.24	0.66	0.09	46.21	5.06135
Day3	G0	3	CMC	33.16	6.43	0.64	4.04	1.24	0.67	0.09	46.27	5.15708
Day6	G1	1	BS	36.58	14.23	0.44	3.92	0.61	0.67	0.09	56.54	2.57063
Day6	G1	2	BS	33.7	12.44	0.38	4.08	0.5	0.71	0.1	51.91	2.709
Day6	G1	3	BS	34.82	12.06	0.36	3.67	0.51	0.69	0.06	52.17	2.88723				R
Day6	G1	1	Alfalfa	42.71	18.65	0.51	5.45	0.96	0.69	0	68.97	2.29008
Day6	G1	2	Alfalfa	44.17	17.19	0.49	4.73	0.88	0.51	0	67.97	2.56952
Day6	G1	3	Alfalfa	43.65	17.3	0.39	4.58	0.74	0.47	0	67.13	2.52312
Day6	G1	1	Xylan	52.99	7.26	0.34	7.46	0.47	3.94	2.69	75.15	7.2989
Day6	G1	2	Xylan	47.54	7.76	0.34	8.56	0.56	5.55	3.92	74.23	6.12629
Day6	G1	3	Xylan	56.25	7.5	0.35	6.79	0.49	3.65	2.41	77.44	7.5
Day6	G1	1	CMC	20.14	3.39	0.25	1.41	0.54	0.16	0.03	25.92	5.941
Day6	G1	2	CMC	20.58	3.43	0.24	1.54	0.48	0.25	0.02	26.54	6
Day6	G1	3	CMC	19.64	4.05	0.36	1.38	0	0.23	0.01	25.67	4.84938
Day9	G2	1	BS	28.68	12.3	0.38	3.24	0.57	1.23	0.33	46.73	2.33171
Day9	G2	2	BS	27.76	11.73	0.36	3.54	0.51	0.94	0.21	45.05	2.36658
Day9	G2	3	BS	29.59	10.57	0.39	3.77	0.55	0.83	0.2	45.9	2.79943
Day9	G2	1	Alfalfa	35.63	19.02	0.6	6.08	1.07	0.43	0.03	62.86	1.87329
Day9	G2	2	Alfalfa	36.72	19.18	0.56	6.31	1.03	1.76	0	65.56	1.91449
Day9	G2	3	Alfalfa	38.3	19.8	0.49	5.55	0.91	1.58	0	66.63	1.93434
Day9	G2	1	Xylan	34.25	2.68	0.35	7.73	0.58	4.43	7.83	57.85	12.7799
Day9	G2	2	Xylan	31.57	4.7	0.31	6.46	0.53	3.52	4.84	51.93	6.71702
Day9	G2	3	Xylan	48.69	3.06	0.39	7.95	0.58	5.68	8.41	74.76	15.9118
Day9	G2	1	CMC	19.33	3.97	0.32	2.51	0.54	1.21	0.9	28.78	4.86902
Day9	G2	2	CMC	19.42	4.26	0.33	2.47	0.58	1.29	0.91	29.26	4.55869
Day9	G2	3	CMC	19.91	4.04	0.32	2.52	0.56	1.3	0.85	29.5	4.92822
Day12	G3	1	BS	30.03	10.28	0.25	2.84	0.41	0.4	0.06	44.27	2.92121
Day12	G3	2	BS	29.64	9.74	0.23	2.69	0.37	0.35	0.03	43.05	3.04312
Day12	G3	3	BS	30.39	9.01	0.24	3.2	0.38	0.39	0.04	43.65	3.37292
Day12	G3	1	Alfalfa	39.91	15.71	0.66	5.02	1.09	2.02	0.4	64.81	2.54042
Day12	G3	2	Alfalfa	40.55	15.63	0.7	5.35	1.17	3.08	0.39	66.87	2.59437
Day12	G3	3	Alfalfa	41.69	17.03	0.39	5.59	0.73	0.23	0.05	65.71	2.44803
Day12	G3	1	Xylan	43.19	1.63	0.2	7.59	0.4	3.83	10.94	67.78	26.4969
Day12	G3	2	Xylan	43.23	2.26	0.21	8.41	0.36	5.17	10.49	70.13	19.1283
Day12	G3	3	Xylan	53.15	1.63	0.22	9.08	0.32	4.48	9.71	78.59	32.6074
Day12	G3	1	CMC	16.1	2.62	0.28	1.47	0.57	0.45	0.27	21.76	6.14504
Day12	G3	2	CMC	16.63	2.67	0.22	1.41	0.48	0.38	0.19	21.98	6.22846
Day12	G3	3	CMC	16.56	3.18	0.25	1.44	0.53	0.48	0.2	22.64	5.20755
Day15	G4	1	BS	33.08	8.79	0.26	3.32	0.42	0.24	0.08	46.19	3.76337
Day15	G4	2	BS	29.57	8.04	0.27	3.09	0.44	0.21	0.07	41.69	3.67786
Day15	G4	3	BS	31.14	7.35	0.27	3.62	0.4	0.19	0.06	43.03	4.23673
Day15	G4	1	Alfalfa	41.62	15.63	0.77	4.95	1.2	1.69	0.44	66.3	2.66283
Day15	G4	2	Alfalfa	42.2	15.67	0.77	4.9	1.2	1.63	0.36	66.73	2.69304
Day15	G4	3	Alfalfa	42.53	16.09	0.38	5.63	0.72	0.37	0.07	65.79	2.64326
Day15	G4	1	Xylan	54.81	0.74	0.3	9.36	0.39	1.83	11.61	79.04	74.0676
Day15	G4	2	Xylan	47.47	1	0.43	8.11	0.59	2.37	11.27	71.24	47.47
Day15	G4	3	Xylan	53.11	0.81	0.38	9.74	0.5	1.79	10.34	76.67	65.5679
Day15	G4	1	CMC	15.26	2.8	0.29	1.5	0.55	0.19	0.13	20.72	5.45
Day15	G4	2	CMC	15.51	2.69	0.28	1.57	0.57	0.22	0.11	20.95	5.7658
Day15	G4	3	CMC	15.82	3.33	0.31	1.65	0.64	0.26	0.1	22.11	4.75075
Day18	G5	1	BS	32.09	9.13	0.24	3.1	0.37	0.23	0	45.16	3.51479
Day18	G5	2	BS	32.26	8.37	0.29	3.53	0.43	0.44	0.05	45.37	3.85424
Day18	G5	3	BS	32.85	6.19	0.29	4.03	0.42	0.41	0.05	44.24	5.30695
Day18	G5	1	Alfalfa	40.32	16.41	0.73	3.85	1.09	1.43	0.29	64.12	2.45704
Day18	G5	2	Alfalfa	41.89	15.02	0.75	4.27	1.14	1.28	0.31	64.66	2.78895
Day18	G5	3	Alfalfa	43.03	14.7	0.57	4.65	0.98	1.82	0.19	65.94	2.92721
Day18	G5	1	Xylan	54.62	0.71	0.38	9.53	0.44	1.48	11.44	78.6	76.9296
Day18	G5	2	Xylan	50.22	0.84	0.46	8.79	0.62	1.57	11.07	73.57	59.7857
Day18	G5	3	Xylan	51.33	0.71	0.16	9.92	0.28	1.25	10.51	74.16	72.2958
Day18	G5	1	CMC	15.35	2.74	0.29	1.54	0.58	0.14	0.1	20.74	5.60219
Day18	G5	2	CMC	15.08	2.64	0.28	1.45	0.56	0.16	0.07	20.24	5.71212
Day18	G5	3	CMC	16.01	3.31	0.3	1.58	0.59	0.27	0.08	22.14	4.83686
Day21	G6	1	BS	32.76	11.68	0.27	3.47	0.4	0.15	0	48.73	2.80479
Day21	G6	2	BS	30.87	8.21	0.3	3.34	0.44	0.19	0.04	43.39	3.76005
Day21	G6	3	BS	31.46	10.15	0.28	4.03	0.41	0.19	0	46.52	3.09951
Day21	G6	1	Alfalfa	39.38	16.32	0.71	3.47	1.07	1.26	0.23	62.44	2.41299
Day21	G6	2	Alfalfa	40.7	14.66	0.69	3.92	1.08	1.17	0.25	62.47	2.77626
Day21	G6	3	Alfalfa	40.07	13.08	0.73	4.11	1.1	2.9	0.42	62.41	3.06346
Day21	G6	1	Xylan	51.46	0.79	0.38	8.38	0.44	1.23	8.16	70.84	65.1392
Day21	G6	2	Xylan	50.02	0.74	0.45	8.69	0.57	1.34	11	72.81	67.5946
Day21	G6	3	Xylan	51.6	0.59	0.2	9.22	0.32	1.27	12.17	75.37	87.4576
Day21	G6	1	CMC	15.2	2.79	0.31	1.57	0.6	0.16	0.1	20.73	5.44803
Day21	G6	2	CMC	15.21	2.71	0.28	1.51	0.55	0.17	0.08	20.51	5.61255
Day21	G6	3	CMC	16.43	3.73	0.35	1.58	0.63	0.16	0.07	22.95	4.40483
Day24	G7	1	BS	31.81	8.62	0.27	3.48	0.42	0.21	0.05	44.86	3.69026
Day24	G7	2	BS	30.7	7.75	0.24	3.57	0.38	0.18	0.05	42.87	3.96129
Day24	G7	3	BS	31.34	9.17	0.26	3.87	0.38	0.21	0	45.23	3.41767
Day24	G7	1	Alfalfa	39.36	15.08	0.67	3.18	1.03	1.09	0.21	60.62	2.61008
Day24	G7	2	Alfalfa	40.82	13.26	0.68	3.97	1.05	1.58	0.37	61.73	3.07843
Day24	G7	3	Alfalfa	41.35	12.58	0.67	3.89	1.04	1.33	0.32	61.18	3.28696
Day24	G7	1	Xylan	53.49	0.6	0.32	8.83	0.45	1.26	10.61	75.56	89.15
Day24	G7	2	Xylan	52.69	0.66	0.23	9.01	0.38	1.19	10.45	74.61	79.8333
Day24	G7	3	Xylan	48.88	0.6	0.29	8.88	0.41	1.19	11.6	71.85	81.4667
Day24	G7	1	CMC	14.86	2.91	0.29	1.46	0.56	0.13	0.08	20.29	5.10653
Day24	G7	2	CMC	14.52	2.66	0.27	1.28	0.52	0.14	0.06	19.45	5.45865
Day24	G7	3	CMC	15.96	4.05	0.31	1.32	0.53	0.26	0.06	22.49	3.94074
Day27	G8	1	BS	29.6	7.77	0.29	4.07	0.43	0.16	0.05	42.37	3.80952
Day27	G8	2	BS	28.58	8.45	0.21	3.93	0.3	0.19	0.05	41.71	3.38225
Day27	G8	3	BS	25.46	6.85	0.24	3.37	0.36	0.18	0.04	36.5	3.71679
Day27	G8	1	Alfalfa	39.08	15.14	0.66	3.19	1.01	1.36	0.26	60.7	2.58124
Day27	G8	2	Alfalfa	40.16	13.31	0.71	4.27	1.1	1.84	0.44	61.83	3.01728
Day27	G8	3	Alfalfa	40.32	12.26	0.71	4.88	1.12	1.89	0.54	61.72	3.28874
Day27	G8	1	Xylan	47.46	0.53	0.21	8.79	0.38	1.13	11.08	69.58	89.5472
Day27	G8	2	Xylan	51.41	0.53	0.2	9.41	0.33	1.11	11.07	74.06	97
Day27	G8	3	Xylan	47.37	0.6	0.18	9.33	0.29	1.28	12.08	71.13	78.95
Day27	G8	1	CMC	14.85	2.96	0.26	1.52	0.53	0.12	0.11	20.35	5.01689
Day27	G8	2	CMC	15.27	3.03	0.31	1.44	0.58	0.17	0.08	20.88	5.0396
Day27	G8	3	CMC	17.28	4.78	0.32	1.47	0.56	0.16	0.07	24.64	3.61506
Day30	G9	1	BS	30	8.53	0.29	3.63	0.43	0.16	0.04	43.08	3.517
Day30	G9	2	BS	29.38	8.6	0.2	3.91	0.3	0.19	0.05	42.63	3.41628
Day30	G9	3	BS	30.74	8.51	0.26	4.06	0.4	0.21	0.04	44.22	3.61222
Day30	G9	1	Alfalfa	38.63	15.16	0.67	3.26	1	1.28	0.25	60.25	2.54815
Day30	G9	2	Alfalfa	40.44	13.59	0.68	3.82	1.05	1.43	0.32	61.33	2.97572
Day30	G9	3	Alfalfa	40.84	13.54	0.69	4.11	1.04	1.51	0.37	62.1	3.01625
Day30	G9	1	Xylan	48.84	1.02	0.36	8.56	0.48	1.28	10.55	71.09	47.8824
Day30	G9	2	Xylan	52.44	0.54	0.26	8.6	0.37	1.09	10.13	73.43	97.1111
Day30	G9	3	Xylan	51.38	0.68	0.14	9.7	0.29	1.12	10.27	73.58	75.5588
Day30	G9	1	CMC	15.37	3.24	0.28	1.52	0.54	0.05	0.1	21.1	4.74383
Day30	G9	2	CMC	15.57	3.21	0.32	1.4	0.59	0.16	0.08	21.33	4.85047
Day30	G9	3	CMC	17.47	5.12	0.33	1.44	0.54	0.15	0.07	25.12	3.41211
Day33	G10	1	BS	28.81	8.4	0.26	3.3	0.41	0.17	0.05	41.4	3.42976
Day33	G10	2	BS	27.1	8.35	0.18	3.7	0.28	0.2	0.06	39.87	3.24551
Day33	G10	3	BS	28.38	9.83	0.25	3.82	0.39	0.19	0	42.86	2.88708
Day33	G10	1	Alfalfa	39.82	14.85	0.57	3.08	0.95	1.38	0.19	60.84	2.68148
Day33	G10	2	Alfalfa	39.25	12.7	0.69	4.12	1.07	2.2	0.4	60.43	3.09055
Day33	G10	3	Alfalfa	38.05	13.16	0.7	3.66	1.09	1.78	0.47	58.91	2.89134
Day33	G10	1	Xylan	38.74	1.05	0.35	6.72	0.54	1.58	7.04	56.02	36.8952
Day33	G10	2	Xylan	39.8	1.27	0.28	6.23	0.39	0.99	5.15	54.11	31.3386
Day33	G10	3	Xylan	41.97	1.15	0.34	6.97	0.51	1.24	6.8	58.98	36.4957
Day33	G10	1	CMC	16.19	3.45	0.26	1.48	0.49	0.14	0.06	22.07	4.69275
Day33	G10	2	CMC	15.61	3.15	0.27	1.3	0.51	0.15	0.06	21.05	4.95556
Day33	G10	3	CMC	16.55	4.73	0.3	1.33	0.53	0.15	0.06	23.65	3.49894
Day3	CP_Alfafa	1	CP_Alfafa	22.53	11.29	0.63	5.82	1.01	2.03	0.78	44.09	1.99557
Day3	CP_Alfafa	2	CP_Alfafa	20.9	12.34	0.62	6.96	1	2.79	0.85	45.46	1.69368
Day3	CP_Alfafa	3	CP_Alfafa	22.25	11.72	0.65	6.77	1.03	2.16	0.85	45.43	1.89846
Day3	CP_Xylan	1	CP_Xylan	58.5	1.6	0.1	4.81	0.18	0.46	1.91	67.56	36.5625
Day3	CP_Xylan	2	CP_Xylan	55.76	1.5	0.1	6.36	0.18	0.53	2.46	66.89	37.1733
Day3	CP_Xylan	3	CP_Xylan	56.93	1.54	0.1	5.88	0.17	0.46	2.26	67.34	36.9675
