# Supplementary material for: Rumen-Derived Consortia Shaped by Substrate-Specific Enrichment Show Specialized Lignocellulose Utilization, Diversified Hydrogen Metabolism, and Cryopreservation Stability
Source: Microorganisms. 2026 May 19;14(5):1149. doi: 10.3390/microorganisms14051149 (PMC13209954; doi:10.3390/microorganisms14051149)
Supplement: Supplementary file 1 [file microorganisms-14-01149-s001.zip › Supplementary File S2_phyloseq_raw_and_processed_results_with_Top10.xlsx]

## Sheet: Genus_Relative_Abundance
Substrate

## Sheet: Family_Relative_Abundance
Substrate

## Sheet: Genus_Top10
Substrate

## Sheet: Family_Top10
Substrate
