# Supplementary material for: Rumen-Derived Consortia Shaped by Substrate-Specific Enrichment Show Specialized Lignocellulose Utilization, Diversified Hydrogen Metabolism, and Cryopreservation Stability
Source: Microorganisms. 2026 May 19;14(5):1149. doi: 10.3390/microorganisms14051149 (PMC13209954; doi:10.3390/microorganisms14051149)
Supplement: Supplementary file 1 [file microorganisms-14-01149-s001.zip › Supplementary File S3_DESeq2_Generation_Genus.xlsx]

## Sheet: All_Substrates
OTU	baseMean	log2FoldChange	lfcSE	stat	pvalue	padj	Kingdom	Phylum	Class	Order	Family	Genus	Substrate
AGGGTTTGATCCTGGCTCAGGATGAACGCCGGCGGTGTGCCTAATACATGCAAGTCGAACGCGTTGGCCCAACTGATTGAACGTGCTTGCACGGACTTGACGTTGGTTTACCAGCGAGTGGCGGACGGGTGAGTAACACGTAGGTAACCTGCCCCAAAGCGGGGGATAACATTTGGAAACAGATGCTAATACCGCATAACAATTTGAATCGCATGATTCAAATTTAAAAGATGGTTTCGGCTATCACTTTGGGATGGACCTGCGGCGCATTAGCTTGTTGGTAGGGTAACGGCCTACCAAGGCTGTGATGCGTAGCCGAGTTGAGAGACTGATCGGCCACAATGGAACTGAGACACGGTCCATACTCCTACGGGAGGCAGCA	1549.77	2.60221	0.530706	4.9033	9.42415e-07	3.68526e-06	Bacteria	Firmicutes	Bacilli	Lactobacillales	Lactobacillaceae	Lactobacillus	CMC
AGGGTTTGATCCTGGCTCAGAACGAACGCTGGCGGCGCGTCTTAAGCATGCAAGTCGAGCGGCAAGGCCCTTCGGGGCCCCAGAGCGGCGGACGGGTGAGTAACGCGTGGACAACCTGCCCTTCGGTGGGGGATAGCCTGCGGAAACGCAGGGTAATACCGCATGAGACGCAACGGGCGGAGGCCGGTTGCGGGAAAGGCCCCGAGGGGCCGCCGGGGGATGGGTCCGCGTCCCATTAGCTAGACGGCGGGGTGAAGGCCCACCGTGGCGACGATGGGTAGCCGGCCTGAGAGGGTGGACGGCCACATTGGAACTGAGACACGGTCCAGACTCCTACGGGAGGCAGCA	20157.5	5.97597	0.938162	6.36987	1.8919e-10	1.33967e-09	Bacteria	Spirochaetes	Spirochaetia	Spirochaetales	Spirochaetaceae	Sphaerochaeta	CMC
AGGGTTTGATCCTGGCTCAGGATGAACGCTAGCTACAGGCTTAACACATGCAAGTCGAGGGGCAGCATGAACTTAGCTTGCTAAGTTTGATGGCGACCGGCGCACGGGTGAGTAACACGTATCCAACCTGCCGATGACTCGGGGATAGCCTTTCGAAAGAAAGATTAATACCCGATGGCATAGTTCTTCCGCATGGTAGAACTATTAAAGAATTTCGGTCATCGATGGGGATGCGTTCCATTAGGTTGTTGGCGGGGTAACGGCCCACCAAGCCTTCGATGGATAGGGGTTCTGAGAGGAAGGTCCCCCACATTGGAACTGAGACACGGTCCAAACTCCTACGGGAGGCAGCA	35334	6.31027	0.516314	12.2218	2.37893e-34	2.0776e-32	Bacteria	Bacteroidetes	Bacteroidia	Bacteroidales	Bacteroidaceae	Bacteroides	CMC
AGGGTTTGATCCTGGCTCAGGACGAACGCTGGCGGCGTGCTTAACACATGCAAGTCGAACGAGAGGACATGAAAAGCTTGCTTTTTATGGAATCGAGTGGCAAACGGGTGAGTAACGCGTAAGCAACCTGCCCTGCAGATGGGGACAACAGCTGGAAACGGCTGCTAATACCGAATACGAAGCAGCTCCCGCATGGGGGCAGCTTGAAAGGATGGCCTCTGAATATGCTATCGCTGCAGGAGGGGCTTGCGTCTGATTAGCTGGTTGGAGGGGTAACGGCCCACCAAGGCGACGATCAGTAGCCGGTCTGAGAGGATGAACGGCCACATTGGGACTGAGACACGGCCCAGACTCCTACGGGAGGCAGCA	438.34	3.33211	0.619328	5.38019	7.44057e-08	3.24905e-07	Bacteria	Firmicutes	Negativicutes	Selenomonadales	Veillonellaceae	Megasphaera	CMC
AGGGTTTGATCCTGGCTCAGGATGAACGCTAGCTACAGGCTTAACACATGCAAGTCGAGGGGAAACGGGCGCCAAGCTTGCTTGGCGCAGTCGTCGACCGGCGAATGGGTGAGTAACGCGTATCCAACCTGGCTTCAAGCAGGGAACAGGCTTTCGAAAGAAAGATTAATACCCTATGTGGTCCTCGGAAGACATCAGAGGAGGACGAAAGATTCATCGCTTGAAGATGGGGATGCGTCTGATTAGGCAGTTGGCGGGACAAGGGCCCACCAAACCGACGATCAGTAGGGGTTCTGAGAGGAAGGTCCCCCACATTGGAACTGAGACACGGTCCAAACTCCTACGGGAGGCAGCA	2434.38	7.63342	0.608631	12.5419	4.40054e-36	5.7647e-34	Bacteria	Bacteroidetes	Bacteroidia	Bacteroidales	Prevotellaceae	Prevotella_7	CMC
AGGGTTTGATCCTGGCTCAGGATGAACGCTAGCTACAGGCTTAACACATGCAAGTCGAGGGGAAACGATATAGAAAGCTTGCTTTCTTTAGGCGTCGACCGGCGAATGGGTGAGTAACGCGTATCCAACCTGCCCCTGAGTAAGGGATAGCCCATCGAAAGATGGATTAATACCTTATGGTCTCCTTTGCAGACATCTAATTAGGAGTAAAGATTTATCGCTGAGGGATGGGGATGCGTCTGATTAGCTTGTTGGCGGGGTAACGGCCCACCAAGGCAACGATCAGTAGGGGTTCTGAGAGGAAGGTCCCCCACATTGGTACTGAGACACGGACCAAACTCCTACGGGAGGCAGCA	145.199	-1.51237	0.588973	-2.56781	0.0102343	0.0217999	Bacteria	Bacteroidetes	Bacteroidia	Bacteroidales	Prevotellaceae	Prevotellaceae_YAB2003_group	CMC
AGGGTTTGATCCTGGCTCAGGATTAACGCTGGCGGCGTGCCTAATACATGCAAGTCGAATGGTAGTAGCAATACAAACCATGGCGAACGGGTGAGTAACACGTAGGCAACCCAACTTTAAGACGAGGATAACCGTTGGAAACGACGGATAATACTGGATAGGACATCATAAAGGGCATCCTTAGATGTTTAAAGGTTACTATGCCACTTAGAGAGGGGCCTGCGGCGCATTAGCTAGTTGGTGAGATAACAGCCCACCAAGGCGATGATGCGTAGCCGGACTGAGAGGTTGAACGGCCACAATGGAACTGAGAACGGTCCATACTCCTACGGGAGGCAGCA	308.641	-2.52023	0.366909	-6.86882	6.47354e-12	5.65356e-11	Bacteria	Tenericutes	Mollicutes	Anaeroplasmatales	Anaeroplasmataceae	Anaeroplasma	CMC
AGGGTTTGATCATGGCTCAGGATGAACGCTAGCTACAGGCTTAACACATGCAAGTCGAGGGGCAGCATTATCGAAGCTTGCTTTGATAGATGGCGACCGGCGCACGGGTGAGTAACGCGTATCCAACCTTCCCCTTAGTAGGGCATAGCCCGTAGAAATGCGGATTAATACCCTATGTTGTATTATGAGGACATCTGAAAGATACCAAAGGTTTACCGCTAAGGGATGGGGATGCGTCTGATTAGGTTGTTGGCGGGGTAACGGCCCACCAAGCCTGCGATCAGTAGGGGTTCTGAGAGGAAGGTCCCCCACATTGGAACTGAGACACGGTCCAAACTCCTACGGGAGGCAGCA	2344.02	-3.73569	0.40949	-9.12278	7.32215e-20	1.46463e-18	Bacteria	Bacteroidetes	Bacteroidia	Bacteroidales	Prevotellaceae	Prevotella_1	CMC
AGGGTTTGATCCTGGCTCAGATTGAACGCTGGCGGCGTGCTTAACACATGCAAGTCGAACGCGAACGGGGCTTCGGCCCCAAGTAGAGTGGCGCACGGGTGAGTAACGCGTGGACAATCTGCCCTTATGACTGGAATAACAGTTGGAAACGGCTGCTAATACCGGATACGCTCAGGAAGAACTTTTTGAGGAAAGGCGGCCTCTGCTTGCAAGCTGTCGCATAAGGATGAGTCCGCGTCCCATTAGCTAGTTGGCGGGGTAACGGCCCACCAAGGCAACGATGGGTAGCCGATTTGAGAGGATGATCGGCCACACTGGGACTGAAACACGGCCCAGACTCCTACGGGAGGCAGCA	4401.74	4.43437	0.746631	5.93917	2.86469e-09	1.64897e-08	Bacteria	Proteobacteria	Deltaproteobacteria	Desulfovibrionales	Desulfovibrionaceae	Desulfovibrio	CMC
AGGGTTTGATCCTGGCTCAGGACGAACGCTGGCGGCGTGCCTAATACATGCAAGTAGAACGCTGAAGACTTTAGCTTGCTAAAGTTGGAAGAGTTGCGAACGGGTGAGTAACGCGTAGGTAACCTGCCTACTAGCGGGGGATAACTATTGGAAACGATAGCTAATACCGCATAACAGCATTTAACACATGTTAGATGCTTGAAAGGAGCAATTGCTTCACTAGTAGATGGACCTGCGTTGTATTAGCTAGTTGGTGAGGTAACGGCTCACCAAGGCGACGATACATAGCCGACCTGAGAGGGTGATCGGCCACACTGGGACTGAGACACGGCCCAGACTCCTACGGGAGGCAGCA	10554.8	7.12689	0.64841	10.9913	4.2067e-28	2.32257e-26	Bacteria	Firmicutes	Bacilli	Lactobacillales	Streptococcaceae	Streptococcus	CMC
AGGGTTTGATCCTGGCTCAGGACGAACGCTGGCGGCGTGCCTAACACATGCAAGTCGAACGAAGCTTTTGATTTCGGTTGAGAGCTTAGTGGCGGACGGGTGAGTAACGCGTGAGTAACCTGCCTTACAGAGGGGGATAACGTCTGGAAACGGACGCTAATACCGCATGACATTTCTTTATCACATGGTAGAGAAATCAAAGGAGCAATCCGCTGTAAGATGGACTCGCGTCCGATTAGCTAGATGGTGAGATAACAGCCCACCATGGCGACGATCGGTAGCCGGACTGAGAGGTTGAACGGCCACATTGGGACTGAGACACGGCCCAGACTCCTACGGGAGGCAGCA	446.394	2.13647	0.60925	3.50672	0.000453674	0.0012645	Bacteria	Firmicutes	Clostridia	Clostridiales	Ruminococcaceae	Caproiciproducens	CMC
AGGGTTTGATCCTGGCTCAGATTGAACGCTGGCGGCATGCCTTACACATGCAAGTCGAACGGCAGCGGGGGAGCTTGCTCCTGCCGGCGAGTGGCGAACGGGTGAGTAATGCATCGGAACGTGTCCTGTTGTGGGGGATAACTGATCGAAAGATCAGCTAATACCGCATGAGACCTGAGGGTGAAAGCGGGGGATCGCAAGACCTCGCGCGACAGGAGCGGCCGATGTCTGATTAGCTAGTTGGTGAGATAAAAGCTTACCAAGGCGACGATCAGTAGCTGGTCTGAGAGGATGATCAGCCACATTGGGACTGAGACACGGCCCAGACTCCTACGGGAGGCAGCA	188.575	-0.74913	0.555394	-1.34883	0.177393	0.276842	Bacteria	Proteobacteria	Gammaproteobacteria	Betaproteobacteriales	Burkholderiaceae	Sutterella	CMC
AGGGTTTGATCCTGGCTCAGGATGAACGCTAGCGGCAGGCTTAACACATGCAAGTCGAGGGGCAGCGCGGAGTAGCAATACTCTGGCGGCGACCGGCGGAAGGGTGCGTAACACGTGAGCAACTTGCCCGTGACAGGGGGATAAGCGATGGAAACGTCGTCTAACATCCCGTAACACGAGGGGAGGCATCTCCCTTCGTTGAAAACTCCGGTGGTCACGGATGGGCTCGCGGGACATTAGCTAGTTGGCGGGGCAACGGCCCACCAAGGCGACGATGTCTAGGGGTTCTGAGAGGAAGATCCCCCACACTGGAACTGAGACACGGTCCAGACTCCTACGGGAGGCAGCA	3820.1	-2.36015	0.519631	-4.54197	5.5731e-06	1.94687e-05	Bacteria	Bacteroidetes	Bacteroidia	Bacteroidales	Rikenellaceae	Rikenellaceae_RC9_gut_group	CMC
AGGGTTTGATCCTGGCTCAGGATGAACGCTGGCGGCGTGCTTAACACATGCAAGTCGAACGGAAACGTATTGAAACCTAGTGATATACGTTTTAGTGGCGGACGGGTGAGTAACGCGTGGGTAACCTGCCGTATTCTGGGGGACAACAGTTGGAAACGACTGCTAATACCGCATAAGACCACAGAGTCGCATGACTCAGGGGTAAAAACTCCGGTGGAATACGATGGACCCGCGTCTGATTAGCTAGTTGGTGAGGTAACGGCCCACCAAGGCGACGATCAGTAGCCGGCCTGAGAGGGTGAACGGCCACATTGGGACTGAGACACGGCCCAAACTCCTACGGGAGGCAGCA	67.7834	-2.4308	0.425831	-5.70836	1.14068e-08	5.85999e-08	Bacteria	Firmicutes	Clostridia	Clostridiales	Lachnospiraceae	Lachnospiraceae_NK4A136_group	CMC
AGGGTTTGATCCTGGCTCAGGACGAACGCTGGCGGCGTGCTTAACACATGCAAGTCGAACGGAGAACTTTCTTCGGAATGTTCTTAGTGGCGAACGGGTGAGTAACGCGTAGGCAACCTGCCCTCTGGTTGGGGACAACATTCCGAAAGGGATGCTAATACCGAATATGATCCCCTCTCCGCATGGAGAGGGGATGAAAGATGGCCTCTACTTGTAAGCTATCGCCAGAAGATGGGCCTGCGTCTGATTAGCTAGTAGGTGGGGTAACGGCCCACCTAGGCGATGATCAGTAGCCGGTCTGAGAGGATGAACGGCCACATTGGGACTGAGACACGGCCCAAACTCCTACGGGAGGCAGCA	1843.43	7.56386	1.02599	7.37223	1.67794e-13	1.75849e-12	Bacteria	Firmicutes	Negativicutes	Selenomonadales	Acidaminococcaceae	Acidaminococcus	CMC
AGGGTTTGATCCTGGCTCAGATTGAACGCTGGCGGCAGGCCTAACACATGCAAGTCGAACGGTAACAGGAAGAAGCTTGCTTCTTTGCTGACGAGTGGCGGACGGGTGAGTAATGTCTGGGAAACTGCCTGATGGAGGGGGATAACTACTGGAAACGGTAGCTAATACCGCATAACGTCGCAAGACCAAAGAGGGGGACCTTCGGGCCTCTTGCCATCGGATGTGCCCAGATGGGATTAGCTAGTAGGTGGGGTAACGGCTCACCTAGGCGACGATCCCTAGCTGGTCTGAGAGGATGACCAGCCACACTGGAACTGAGACACGGTCCAGACTCCTACGGGAGGCAGCA	6412.79	6.25957	0.719418	8.70089	3.29298e-18	4.54085e-17	Bacteria	Proteobacteria	Gammaproteobacteria	Enterobacteriales	Enterobacteriaceae	Escherichia/Shigella	CMC
AGGGTTTGATCCTGGCTCAGGATGAACGCTGGCGGCGTGCCTAACACATGCAAGTCGAACGAGCGAGAGATGAAACCTAGTGATTCTCGAGCGAGTGGCGGACGGGTGAGTAACGCGTGGGTAACCTGCCTTACAGAGGGGGATAACAGTTTGAAAAGACTGCTAATACCGCATAAGCACACAGTACCGCATGGTACAGGGTGAAAAGATTTATCACTGTAAGATGGACCCGCGTCTGATTAGCCAGTTGGCAGGGTAACGGCCTACCAAAGCGACGATCAGTAGCCGACCTGAGAGGGTGATCGGCCACATTGGGACTGAGACACGGCCCAAACTCCTACGGGAGGCAGCA	1473.18	3.44724	0.660263	5.22101	1.77951e-07	7.40051e-07	Bacteria	Firmicutes	Clostridia	Clostridiales	Lachnospiraceae	Oribacterium	CMC
AGGGTTTGATCCTGGCTCAGGATGAACGCTGGCGGCGTGCCTAATACATGCAAGTCGAACGAGAAGTCTTCGGACTTCGAGTGGCGAACGGGTGAGTAACACGTATTCAATCTGCCCTAACGACTGGGATACCCTCGGGAAACCTTGGCTAATACCGGATAGGAATTTTGATCGCATGATCGAAATTTTAAAGGATCTTTTGATTCACGATAGGATGAGAATGCGGCGCATTAGTTAGTTGGTGAGATAAAAGCCCACCAAGACGAGGATGCGTAGCCGACCTGAGAGGGTGATCGGCCACAATGGAACTGAGACACGGTCCATACTCCTACGGGAGGCAGCA	353.987	-3.60973	0.538089	-6.70841	1.96752e-11	1.56209e-10	Bacteria	Firmicutes	Erysipelotrichia	Erysipelotrichales	Erysipelotrichaceae	Erysipelotrichaceae_UCG-004	CMC
AGGGTTTGATCCTGGCTCAGAACGAACGCTGGTGGAGTGTCTTATACATGCAAGTCGAGCGAGGACGTAGCAATACGAGCCGAGCGGCGAATGGGTGAGTAACGCGTAAGCAATCTGCCCCGCATTCCGGAACAACCGTGCCAACGCGCGGCTAATGCCGGGAGCCGTGGCGGTCCACATGGGCCGTTGACGAAAGATTTATCGATGCGGGATGAGCTTGCGTCCGATTAGCTAGTTGGCGGGGCAACGGCCCACCAAGGCGACGATCGGTAGCCGGCCTGAGAGGGCGATCGGCCACATTGGGACTGAGAGACGGCCCAGACTCCTACGGGAGGCAGCA	225.501	-2.13768	0.485057	-4.40707	1.04777e-05	3.51943e-05	Bacteria	Fibrobacteres	Fibrobacteria	Fibrobacterales	Fibrobacteraceae	Fibrobacter	CMC
AGGGTTTGATCCTGGCTCAGGACGAACGCTGGCGGCGTGCTTAACACATGCAAGTTGGGCGAGGATGATTTGAGGAGACATATGTTGAATTGAATCATTCGAGCAGCGGACGGGTGAGTAAAGCACAAGGACTTGTCCGAAAGAGAGGGACACCTTCGGGAAACCGGAGCTAATACCTCATAAGCCGGAAGGTGAAAAGCAGAGATGCGCTTTTGGAGAGACTTGTGTCCTATCAGGCAGTTGGTGAGGTGAAAGCTCACCAAACCGAAGACGGGTAGCCGGACTGAGAGGTCGACCGGCCACATTGGAACTGAGAGACGGTCCAGACTCCTACGGGAGGCAGCA	5863.2	4.18281	0.617627	6.77239	1.26676e-11	1.03716e-10	Bacteria	Synergistetes	Synergistia	Synergistales	Synergistaceae	Pyramidobacter	CMC
AGGGTTTGATCCTGGCTCAGGACGAACGCTGGCGGCGTGCTTAACACATGCAAGTCGAACGAGACGATTGAAAGCTTGCTTTTGAGAGTCGAGTGGCAAACGGGTGAGTAACGCGTAGACAACCTGCCGCAAAGATGGGGACAACAGTCCGAAAGGACTGCTAATACCGAATGTTGTGCAATCTCCGCATGGAGGATGCATTAAAGATGGCCTCTACTTGTAAGCTATCGCTTTGTGATGGGTCTGCGTCTGATTAGCTAGTTGGTGGGGTAACGGCCTACCAAGGCGACGATCAGTAGCCGGTCTGAGAGGATGAACGGCCACATTGGAACTGAGACACGGTCCAGACTCCTACGGGAGGCAGCA	190.179	-3.33137	0.538351	-6.1881	6.08953e-10	3.7987e-09	Bacteria	Firmicutes	Negativicutes	Selenomonadales	Veillonellaceae	Selenomonas_1	CMC
AGGGTTTGATCCTGGCTCAGGATGAACGCTGGCGGCGTGCTTAACACATGCAAGTCGAACGGGATCCCTGGCAGCTTGCTGCCGGGGTGAGAGTGGCGAACGGGTGAGTAATGCGTGACCGACCTGCCCCATGCACCGGAATAGCTCCTGGAAACGGGTGGTAATGCCGGATGTTCCACATGAGCGCATGCGAGTGTGGGAAAGGCTTTTTGCGGCATGGGATGGGGTCGCGTCCTATCAGCTTGTTGGTGGGGTAACGGCCTACCAAGGCGTTGACGGGTAGCCGGCCTGAGAGGGCGACCGGCCACATTGGGACTGAGATACGGCCCAGACTCCTACGGGAGGCAGCA	547.615	1.7354	0.455606	3.80899	0.000139537	0.000415441	Bacteria	Actinobacteria	Actinobacteria	Bifidobacteriales	Bifidobacteriaceae	Bifidobacterium	CMC
AGGGTTTGATCATGGCTCAGATTGAACGCTGGCGGCAGGCCTAATACATGCAAGTCGAACGGTAACATAGGAAAAGCTTGCTTTTCCTGATGACGAGTGGCGGACGGGTGAGTAAAGTTTGGGAAGCTACCTGATAGAGGGGGACAACAGTTGGAAACGACTGCTAATACCGCATACAGCCTGAGGGTGAAAGCAGCAATGCGCTATCAGATGCGCCCAAATGGGATTAGCTAGTAGGTGAGGTAAAGGCTCACCTAGGCGACGATCTCTAGCTGGTCTGAGAGGATGATCAGCCACATTGGGACTGAGACACGGCCCAGACTCCTACGGGAGGCAGCA	196.278	-3.979	0.989275	-4.02214	5.76714e-05	0.000188874	Bacteria	Proteobacteria	Gammaproteobacteria	Aeromonadales	Succinivibrionaceae	Succinivibrio	CMC
AGGGTTTGATCCTGGCTCAGGATAAACGCCGGCGGCGTGCCTAATACATGCAAGTCGAACGAGGCTCTTCGGAGCCGAGTGGCGTACGGGTGAGTAACACGTTGGTAACCTGCCCTCCAGACCGGAATACCAGAGAGAAATCTCTGCTAATGCCGGATGACGTCATATGGTCGCAAGACCACTTGACCAAAGGCGGCAACTGCCGCGCTGAAGGATGGACCTGCGTCGCATTAGCTAGTTGGCGGGATAATGGCCCACCAAGGCGAGGATGCGTAGCCGAGCTGAGAGGCTAAACGGCCACATTGGGACTGAGACACGGCCCAGACTCCTACGGGAGGCAGCA	491.354	4.98717	0.575448	8.66658	4.45278e-18	5.83314e-17	Bacteria	Firmicutes	Erysipelotrichia	Erysipelotrichales	Erysipelotrichaceae	Asteroleplasma	CMC
AGGGTTTGATCCTGGCTCAGGACGAACGCTGGCGGCGTGCCTAACACATGCAAGTCGAGCGAAGAATATATAAAGAAATCTTCGGATGGAAATATATATTTCTTAGCGGCGGACGGGTGAGTAACGCGTGAGGAACCTGCCTTGTACTAGGGGATAGCCTCGGGAAACCGGGATTAATACCCTATGATACTTGAGGATCGCATGATTTTCAAGTCAAAGCGATTAAGCGGTATAAGATGGACTCGCGTCCCATTAGCTAGTTGGTGAGGTAATAGCTCACCAAGGCGACGATGGGTAGCCGGCCTGAGAGGGTGAACGGCCACACTGGAACTGAGACACGGTCCAGACTCCTACGGGAGGCAGCA	8315.26	13.0779	0.967116	13.5226	1.14988e-41	3.01268e-39	Bacteria	Firmicutes	Clostridia	Clostridiales	Family_XI	Sporanaerobacter	CMC
AGGGTTTGATCCTGGCTCAGGATGAACGCTGGCGGCGTGCCTAACACATGCAAGTCGAACGGAGAATATACGCTTCAGAAGCTTCGGCAGATGATTGTATATTCTTAGTGGCGGACGGGTGAGTAACGCGTGGGCAACCTGCCTCATACTGGGGGATAACAGCTGGAAACGACTGTTAATACCGCATAAGCGCACAGTGTCGCATGACACAGTGTGAAAAACTCCGGTGGTATGAGATGGGCCCGCGTCAGATTAGCCAGTTGGCGGGGTAACGGCCCACCAAAGCGACGATCTGTAGCCGGCCTGAGAGGGCGGACGGCCACATTGGGACTGAGACACGGCCCAAACTCCTACGGGAGGCAGCA	166.219	-3.03116	0.425538	-7.12313	1.05506e-12	1.0238e-11	Bacteria	Firmicutes	Clostridia	Clostridiales	Lachnospiraceae	Butyrivibrio_2	CMC
AGGGTTTGATCCTGGCTCAGGATGAACGCTGGCGGCGTGCTTAACACATGCAAGTCGAACGGAGTATATATGAAACTTACGTTGATTATATACTTAGTGGCGGACGGGTGAGTAACGCGTGGGTAACCTACCTCACACAGGGGGATAACAGTTGGAAACGACTGCTAAAACCGCATAACATGGCGATACCGCATGACATTGCCATCAAATATTTATAGGTGTGAGATGGGCCCGCGTCTGATTAGCTAGTTGGTGAGGTAAAGGCCCACCAAGGCGACGATCAGTAGCCGGCTTGAGAGAGTGAACGGCCACATTGGGACTGAGACACGGCCCAAACTCCTACGGGAGGCAGCA	57.4842	-1.28328	0.530027	-2.42116	0.0154711	0.0324275	Bacteria	Firmicutes	Clostridia	Clostridiales	Lachnospiraceae	Lachnoclostridium_10	CMC
AGGGTTTGATCCTGGCTCAGGATAAACGCTGGCGGCGTGCCTAATACATGCAAGTCGAACGAGGGAAGGCAAGCTTGCTTGCCGGAACGAGTGGCGAACGGGTGAGTAATACATAAGCAACCTGCCTGTAAGGACCGGGATAATGCCTGGAAACGGGTACTAAAACCGGATAGGCATAGATGGGGCATCCCATTTATGTTAAAGGTGAGAGACACAAACAGATGGGCTTATGGCGCATTAGCCAGTTGGTGAGGTAACGGCCCACCAAAGCGATGATGCGTAGCCGGCCTGAGAGGGTGAACGGCCACATTGGGACTGAGACACGGCCCAGACTCCTACGGGAGGCAGCA	145.468	-0.730357	0.627027	-1.16479	0.244102	0.357045	Bacteria	Firmicutes	Erysipelotrichia	Erysipelotrichales	Erysipelotrichaceae	Erysipelotrichaceae_UCG-009	CMC
AGGGTTTGATCCTGGCTCAGGATGAACGCTGGCGGCGTGCTTAACACATGCAAGTCGAACGAGAAACGTGAGAAGAAGTTTTCGGACGGAATTTTACGATTCGAGTGGCGGACGGGTGAGTAACGCGTGGGGAACCTGCCTCATACAGGGGGATAACAGCCGGAAACAGCTGTTAATACCGCATAAGACCACAGTGCCGCATGGCACAGGGGTAAAAACTCCGGTGGTATGAGATGGACCCGCGTCCGATTAGCCAGTTGGCGGGGTAATGGCCCACCAAAGCGACGATCGGTAGCCGATCTGAGAGGATGACCGGCCACATTGGGACTGAGACACGGCCCAAACTCCTACGGGAGGCAGCA	2581.36	2.54676	1.61226	1.57962	0.114194	0.198138	Bacteria	Firmicutes	Clostridia	Clostridiales	Lachnospiraceae	Moryella	CMC
AGGGTTTGATCCTGGCTCAGGACGAACGCTGGCGGCACGCTTAACACATGCAAGTCGAACGAGCGAAAGGTGCTTGCACCTCTAGCTAGTGGCGGACGGGTGAGTAACACGTGAGCAATCTGCCTTTCGGTGGGGGATACCAATTGGAAACGATTGTTAATACCCCATAACATAACGAAGCCGCATGACTTTGTTATCAAAGATTTATTGCCGGAAGATGAGCTCGCGTCTGATTAGGTAGTTGGTGAGGTAACGGCTCACCAAGCCGACGATCAGTAGCCGGACTGAGAGGTTGAACGGCCACATTGGGACTGAGACACGGCCCAGACTCCTACGGGAGGCAGCA	128.938	0.711829	0.614372	1.15863	0.246608	0.357045	Bacteria	Firmicutes	Clostridia	Clostridiales	Ruminococcaceae	Ruminococcus_1	CMC
AGGGTTTGATCCTGGCTCAGAACGAACGCTGGCGGCGCGTCTTAAGCATGCAAGTCGAGCGGTAAGATTGGTGCTTGCACTAATCCTAGAGCGGCGGACTGGTGAGTAACGCGTGGGTGACGTACCTTTGTGACGGGGACAGCTCCTAGAAATAGGAGATAATACCGGATACGCTGCATGTTGTCAGAGGACATGCAGGAAAGGATCTTTTGATTCGCACGAAGAGCGGCCCGCGTACTATTAGCTAGTTGGTGAGGTAACGGCCCACCAAGGCAACGATAGTTACCCGGCCTAAGAGGGTGATCGGGCACATTGGGACTGAGATACGGCCCAGACTCCTACGGGAGGCAGCA	348.336	-3.66883	0.410329	-8.9412	3.84975e-19	5.93314e-18	Bacteria	Spirochaetes	Spirochaetia	Spirochaetales	Spirochaetaceae	Treponema_2	CMC
AGGGTTTGATCCTGGCTCAGGACGAACGCTGGCGGCGTGCCTAACACATGCAAGTCGAACGGAGTTGAGGAGCTTGCTCCTTAACTTAGTGGCGGACGGGTGAGTAACGCGTGAGTAACCTGCCTCTGAGAGGGGAATAACGTTCTGAAAAGAACGCTAATACCGCATGACACATATTTGCCGCATGACAGATATGTCAAAGATTTTATCGCTCAGAGATGGACTCGCGTCCGATTAGTTAGTTGGTGAGGTAACGGCTCACCAAGACCGCGATCGGTAGCCGGACTGAGAGGTTGAACGGCCACATTGGGACTGAGACACGGCCCAGACTCCTACGGGAGGCAGCA	1010.14	-4.21513	0.893816	-4.71588	2.40667e-06	8.88096e-06	Bacteria	Firmicutes	Clostridia	Clostridiales	Ruminococcaceae	Ruminococcus_2	CMC
AGGGTTTGATCCTGGCTCAGGATAAACGCTGGCGGCGCACATAAGACATGCAAGTCGAACGGAAGTCGTATGATTTGAAGTTGATTGAAGATTTATCGGAAAGATGCAGATTTTCATACAATGGCTTTAGTGGCGGACTGGTGAGTAACGCGTGAGCAACCTGCCTATTAGAGGGGAATAACAGTGAGAAATCATTGCTAATACCGCATATGCTGTGAATATCGCATGATATAAACAGGAAAGGAGTAATCCGCTAATAGATGGGCTCGCGTCTGATTAGTTTGTTGGTGGGGTAACGGCCTACCAAGACGATGATCAGTAGCCGGACTGAGAGGTTGAACGGCCACATTGGGACTGAGATACGGCCCAGACTCCTACGGGAGGCAGCA	332.588	-3.52172	0.386341	-9.11556	7.82629e-20	1.46463e-18	Bacteria	Firmicutes	Clostridia	Clostridiales	Ruminococcaceae	Ruminococcaceae_UCG-014	CMC
AGGGTTTGATCCTGGCTCAGGATGAACGCTGGCGGCGTGCTTAACACATGCAAGTCGAACGGAGTTATATGAAACCTAGTGATTATAACTTAGTGGCGGACGGGTGAGTAACGCGTGGGTAACCTGCCGTATGCAGGGGGACAACAGTTGGAAACGACTGCTAATACCGCATAAGCGCACGGGATCGCATGATCCAGTGTGAAAAGATCTATCGGCATACGATGGACCCGCGTCTGATTAGCTAGTTGGTGAGGTAACGGCCCACCAAGGCGACGATCAGTAGCCGGCCTGAGAGGGTGAACGGCCACATTGGGACTGAGACACGGCCCAAACTCCTACGGGAGGCAGCA	149.447	-4.228	0.476084	-8.88079	6.63886e-19	9.66323e-18	Bacteria	Firmicutes	Clostridia	Clostridiales	Lachnospiraceae	Lachnospiraceae_AC2044_group	CMC
AGGGTTTGATCCTGGCTCAGATTGAACGCTGGCGGCAGGCCTAACACATGCAAGTCGAACGGTAACAGAAAGCAGCTTGCTGCTTTGCTGACGAGTGGCGGACGGGTGAGTAATGTCTGGGAAACTGCCTGATGGAGGGGGATAACTACTGGAAACGGTAGCTAATACCGCATAACGTCGCAAGACCAAAGAGGGGGACCTTCGGGCCTCTTGCCATCGGATGTGCCCAGATGGGATTAGCTTGTTGGTGGGGTAACGGCTCACCAAGGCGACGATCCCTAGCTGGTCTGAGAGGATGACCAGCCACACTGGAACTGAGACACGGTCCAGACTCCTACGGGAGGCAGCA	914.071	6.37454	0.700342	9.10205	8.86438e-20	1.54831e-18	Bacteria	Proteobacteria	Gammaproteobacteria	Enterobacteriales	Enterobacteriaceae	Pseudocitrobacter	CMC
AGGGTTTGATCCTGGCTCAGGACGAACGCTGGCGGCGTGCCTAACACATGCAAGTCGAACGGAGAGTTTATTTCGGTAAACTCTTAGTGGCGAACGGGTGAGTAACGCGTAGGCAACCTGCCCTTCAGCCGGGGACAACGTTCCGAAAGGGACGCTAATACCGGATACGAAGGAGGGAGCGCATGCTTCCTCTTTGAAAGATGGCCTCTACATGTACGCTATCGCTGAAGGATGGGCCTGCGTCCGATTAGCTGGTTGGTGAGGTAACGGCCCACCAAGGCGACGATCGGTAGCCGGTCTGAGAGGATGAACGGCCACATTGGGACTGAGACACGGCCCAGACTCCTACGGGAGGCAGCA	496.792	-1.60673	1.20376	-1.33475	0.181957	0.278788	Bacteria	Firmicutes	Negativicutes	Selenomonadales	Acidaminococcaceae	Succiniclasticum	CMC
AGGGTTTGATCATGGCTCAGGATGAACGCTGGCGGCGTGCCTAACACATGCAAGTCGAACGGGGTTAAGGGAAATTTTCGGATGGAACTTAACTTAGTGGCGGACGGGTGAGTAACGCGTGGATAACCTGCCTCACACTGGGGGATAGCAGCTGGAAACGGCTGGTAATACCGCATAAGACCACAGCACCGCATGGTGCAGGGGTAAAAGATTTATCGGTGTGAGATGGATCCGCGTCTGATTAGCCAGTTGGCGGGGTAACGGCCCACCAAAGCGACGATCAGTAGCCGGCCTGAGAGGGTGAACGGCCACATTGGGACTGAGACACGGCCCAAACTCCTACGGGAGGCAGCA	819.921	-3.62068	0.656246	-5.51725	3.44339e-08	1.6403e-07	Bacteria	Firmicutes	Clostridia	Clostridiales	Lachnospiraceae	Lachnospiraceae_NK3A20_group	CMC
AGGGTTTGATCCTGGCTCAGGATGAACGCTGGCGGCGTGCTTAACACATGCAAGTCGAGCGAAGCACGGAAACGGATTTCTTCGGATTGAAGGTTCTGTGACTGAGCGGCGGACGGGTGAGTAACGCGTGGGGAACCTGCCCTGTACCGGGGGATAACAGACAGAAATGTCTGCTAATACCGCATAAGCGCACGAGAAGGCATCTTCTTGTGTGAAAAACTCCGGTGGTACAGGATGGACCCGCGTTGGATTAGCCAGTTGGCGGGGTAACGGCCCACCAAAGCGACGATCCATAGCCGGCCTGAGAGGGCGACCGGCCACATTGGGACTGAGACACGGCCCAGACTCCTACGGGAGGCAGCA	80.0729	-2.21463	0.655157	-3.3803	0.000724062	0.00199176	Bacteria	Firmicutes	Clostridia	Clostridiales	Lachnospiraceae	Syntrophococcus	CMC
AGGGTTTGATCCTGGCTCAGGATGAACGCTAGCTACAGGCTTAACACATGCAAGTCGAGGGGCAGCATTAAGTCAGCTTGCTGATTTAGATGGCGACCGGCGCACGGGTGAGTAACGCGTATCCAACCTGCCCCCTACCCGGGGATAGCCTTGCGAAAGTAAGATTAATACCCGGTGCAGTTATGATTCCGCATGGGAATATAACGAAAGATTCATCGGTAGGGGATGGGGATGCGTCCGATTAGCTTGTTGGCGGGGTAACGGCCCACCAAGGCGACGATCGGTAGGGGTTCTGAGAGGAAGGTCCCCCACATTGGAACTGAGACACGGTCCAAACTCCTACGGGAGGCAGCA	18.9982	-1.10219	0.599068	-1.83984	0.0657924	0.11888	Bacteria	Bacteroidetes	Bacteroidia	Bacteroidales	Prevotellaceae	Prevotellaceae_Ga6A1_group	CMC
AGGGTTTGATCCTGGCTCAGGATGAACGCTGGCGGCGTGCTTAACACATGCAAGTCGAACGGAGTTATTTAGAAGCTTGCTTTTGGATAACTTAGTGGCGGACGGGTGAGTAACGCGTGGGTAACCTGCCTTATACCGGGGGACAACAGTTGGAAACGACTGCTAATACCGCATAAGCGCACAGTATCGCATGATACAGTGTGAAAAACTCCGGTGGTATAAGATGGACCCGCGTCTGATTAGCCAGTTGGCGGTGTAACGGACCACCAAAGCGACGATCAGTAGCCGGCCTGAGAGGGCAAACGGCCACATTGGGACTGAGACACGGCCCAAACTCCTACGGGAGGCAGCA	63.6769	-0.401892	0.455755	-0.881815	0.377877	0.486937	Bacteria	Firmicutes	Clostridia	Clostridiales	Lachnospiraceae	probable_genus_10	CMC
AGGGTTTGATCCTGGCTCAGGATGAACGCTGGCGGCGCGCCTAACACATGCAAGTCGAACGGTTAAAGCACCTTCGGGTGTGTATAAAGTGGCGAACGGCTGAGTAACACGTGGGCAACCTGCCCCTCGCACCGGGATAGCCTCGGGAAACCGTGGTTAATACCGGATACTCCGGGACCCCCGCATGGGGGCGCCGGGAAAGCCCTGACGGCGAGGGATGGGCCCGCGGCCTGTTAGCTTGTTGGCGGGGTAACGGCCCACCAAGGCGATTATGGGTAGCCGGGTTGAGAGACCGACCGGCCAGATTGGGACTGAGACACGGCCCAGACTCCTACGGGAGGCAGCA	301.893	3.42284	0.657516	5.20571	1.9326e-07	7.91159e-07	Bacteria	Actinobacteria	Coriobacteriia	Coriobacteriales	Atopobiaceae	Olsenella	CMC
AGGGTTTGATCCTGGCTCAGGATGAACGCTGGCGGCGTGCTTAACACATGCAAGTCGAACGGAGATATACGCTGATTGAAGCTTCGGCAGATTTCTTGTATATCTTAGTGGCGGACGGGTGAGTAACGCGTGGGTAACCTGCCTTATACCGGGGGATAACACTTAGAAATAGGTGCTAATACCGCATAAGCGCACAGCTTCGCATGAAGCAGTGTGAAAAACTCCGGTGGTATAAGATGGACCCGCGTCTGATTAGCCAGTTGGTGAGGTAACGGCTCACCAAAGCAACGATCAGTAGCCGGCCTGAGAGGGTGAACGGCCACATTGGGACTGAGACACGGCCCAAACTCCTACGGGAGGCAGCA	110.024	-1.8664	0.688676	-2.71013	0.00672561	0.0151906	Bacteria	Firmicutes	Clostridia	Clostridiales	Lachnospiraceae	Lachnospiraceae_FCS020_group	CMC
AGGGTTTGATCCTGGCTCAGGACGAACGCTGGCGGCGTGCTTAACACATGCAAGTCGAACGGGGCGATTTAAAAGCTTGCTTTTGATGAGCCTAGTGGCAAACGGGTGAGTAACGCGTAGGCAACCTGCCCTCAGGATGGGGACAACGGCCCGAAAGGACCGCTAATACCGAATGACGTATCGGGATCGCATGATACTGATACCAAAGGCGGAGCAATCCGTCACCTGAGGATGGGCCTGCGTCTGATTAGGTAGTTGGTGAGGTAACGGCCCACCAAGCCGACGATCAGTAGCCGGTCTGAGAGGATGAACGGCCACATTGGGACTGAGACACGGCCCAGACTCCTACGGGAGGCAGCA	46.4914	-0.917845	0.613982	-1.49491	0.134939	0.229572	Bacteria	Firmicutes	Negativicutes	Selenomonadales	Veillonellaceae	Schwartzia	CMC
AGGGTTTGATCATGGCTCAGGACGAACGCTGGCGGCGTGCCTAACACATGCAAGTCGAGCGGAGATAACGGGCTTCGGTCTGTTATTTCAGCGGCGGACGGGTGAGTAACGCGTGAAGGACCTGCCCCCGACAGAGGGATAACATCGAGAAATCGGTGCTAATACCGCATAAGACCACGGTGCTGCATGGCACAGAGGTAAAAGGAGCAATCCGGTCGGGGATGGCTTCGCGTCCCATTAGATCGTAGGCGGGGTAACGGCCCACCTAGTCAACGATGGGTAGCCGACCTGAGAGGGTGATCGGCCACACTGGAACTGAGACACGGTCCAGACTCCTACGGGAGGCAGCA	4275.82	-6.24134	0.60549	-10.3079	6.49007e-25	2.42914e-23	Bacteria	Firmicutes	Clostridia	Clostridiales	Christensenellaceae	Christensenellaceae_R-7_group	CMC
AGGGTTTGATCATGGCTCAGGATGAACGCTGGCGGCGTGTTTAACACATGCAAGTCGAGCGAGATGTTTCTCAGTAGATTCTTCGGATGATACAGAGTTACGGAAAGCGGCGGACGGGTGAGTAACGCGTAGGCAACCTGCCCCTTGCAGAGGGATAGCCTCGGGAAACCGGGATTAAAACCTCATAATGCGGCACTGAGACATCTCAGAGCCGCCAAAGATTTATCGGCAAGGGATGGGCCTGCGTCTGATTAGTTAGTTGGTGGGGTAACGGCCTACCAAGGCGACGATCAGTAGCCGACCTGAGAGGGTGATCGGCCACATTGGAACTGAGACACGGTCCAAACTCCTACGGGAGGCAGCA	1374.71	-6.16307	0.598854	-10.2914	7.70182e-25	2.52235e-23	Bacteria	Firmicutes	Clostridia	Clostridiales	Family_XIII	Family_XIII_AD3011_group	CMC
AGGGTTTGATCCTGGCTCAGGATGAACGCTAGCTACAGGCTTAACACATGCAAGTCGAGGGGCAGCATGAATCAAGCTTGCTTGATTTGATGGCGACCGGCGCACGGGTGCGTAACACGTATCCAATCTACCCATGGCTCAGGGATAGCCTTTCGAAAGAAAGATTAATACCTGATGGTTTCATGAGTCCGCATGGACTTATGAATAAAGATTTATCGGCGATGGATGAGGATGCGTCCGATTAGCTTGTTGGCGGGGTAACGGCCCACCAAGGCGACGATCGGTAGGGGCTCTGAGAGGAGGATCCCCCACATTGGAACTGAGACACGGTCCAAACTCCTACGGGAGGCAGCA	167.175	-5.43564	0.553762	-9.81584	9.62286e-23	2.52119e-21	Bacteria	Bacteroidetes	Bacteroidia	Bacteroidales	Prevotellaceae	Prevotellaceae_UCG-003	CMC
AGGGTTTGATCATGGCTCAGGATGAACGCTAGCTACAGGCCTAACACATGCAAGTCGCGGGGCAGCATGGATTCTGCTTGCAGTATCCGATGGCGACCGGCGCACGGGTGAGTAACGCGTATCCAACCTGCCTCCATGCAGGGCACAGCCCGGCGAAAGTCGGATTAATTCCCTATGCCCTCCCTCGCGGACATCCAATGGGGAGGAAAGGCTTCGGCCGCATGGAGATGGGGATGCGTAGGATTAGCTTGACGGCGGGGTGACGGCCCACCGTGGCAACGATCCTTAGGGGTTCTGAGAGGAAAGTCCCCCACACTGGTACTGAGACACGGACCAGACTCCTACGGGAGGCAGCA	559.154	-6.89924	0.755648	-9.13023	6.8356e-20	1.46463e-18	Bacteria	Bacteroidetes	Bacteroidia	Bacteroidales	Prevotellaceae	Prevotellaceae_UCG-001	CMC
AGGGTTTGATCATGGCTCAGGATGAACGCTGGCGGCGTGCTTAACACATGCAAGTCGAACGAAGCCAAAAGGAAGCTTGCTTTCTTTGAAGCTTAGTGGCGGACGGGTGAGTAACGCGTGAGTAACCTGCCCTTCAGTGGGGAATAACACAGAGAAATCTGTGCTAATACCGCATAACGTCTTCTTGCCGCATGACAGGAAGACCAAAGGATTTATTCGCTGAAGGATGGACTCGCGTCCGATTAGCTAGTTGGTGAGGTAACGGCCCACCAAGGCGACGATCGGTAGCCGAACTGAGAGGTTGATCGGCCACATTGGGACTGAGACACGGCCCAGACTCCTACGGGAGGCAGCA	132.268	-5.15377	0.691616	-7.45177	9.20938e-14	1.00536e-12	Bacteria	Firmicutes	Clostridia	Clostridiales	Ruminococcaceae	Saccharofermentans	CMC
AGGGTTTGATCCTGGCTCAGGACGAACGCTGGCGGCGTGCTTAACACATGCAAGTCGAACGGAACACCCTTGACAGAGGTTTCGGCCAATGAAGAGGAATGTTTAGTGGCGGACTGGTGAGTAACGCGTGAGGAACCTGCCTTTCAGAGGGGGACAACAGTTGGAAACGACTGCTAATACCGCATGAAGCAGCGAGGGGACATCCCCTTGCTGTCAAAGATTTATCGCTGAAAGATGGCCTCGCGTCTGATTAGCTAGTTGGTGGGGTAACGGCCCACCAAGGCGACGATCAGTAGCCGGACTGAGAGGTTGACCGGCCACATTGGGACTGAGATACGGCCCAGACTCCTACGGGAGGCAGCA	415.868	7.57319	1.20683	6.27529	3.48983e-10	2.34445e-09	Bacteria	Firmicutes	Clostridia	Clostridiales	Ruminococcaceae	Oscillibacter	CMC
AGGGTTTGATCCTGGCTCAGGACGAACGCTGGCGGCGTGCTTAACACATGCAAGTTGAACGGAGGCATATCATCACGACTTTTCGGAGGAGAGATGATGTGTTCTTAGTAGCGGACGGGTGAGTAATGCATGAGAACCTGTCCTTCAGAGGGGGACAACAGTTGGAAACGGCTGCTAATACCCCATATGCCGAGAGGTGAAAGGAGTAATCCGCTGAAGGAGGGGCTCATGTCCTATCAGTTAGTTGGTGAGGTAAGGGCTTACCAAGGCGATGACGGGTAGCCGGCCTGAGAGGGTGACCGGCCACATTGGAACTGAGATACGGTCCAGACTCCTACGGGAGGCAGCA	834.47	11.3817	1.36177	8.35799	6.37977e-17	7.59773e-16	Bacteria	Synergistetes	Synergistia	Synergistales	Synergistaceae	Aminobacterium	CMC
AGGGTTTGATCCTGGCTCAGGATTAACGCTAGCGGTATGCCTAATACATGCAAGTCGAGCGGGAGCAGCAATGCTCTAGCGGCAAACGGGTGAGCAATACGTATCTAATCTGCCCTTTAGAAAGGAACAACAGATCGAAAGATTTGCTAATACCTTATAGGACATTAATTCGCATGAGATAATGTTTAAAGTTCCGTTCGGAACGCTTTAGGATGAGGGTGCGGCTTATCAGATAGTTGGTGAGGTAATGGCCCACCAAGTCTATGACGAGTAGCTATGCTGAGAGGTAGAATAGCCACAAGGGGACTGAGACACGGCCCCTACTCCTACGGGAGGCAGCA	144.536	-4.77653	0.999494	-4.77895	1.76209e-06	6.69082e-06	Bacteria	Tenericutes	Mollicutes	Mycoplasmatales	Mycoplasmataceae	Mycoplasma	CMC
AGGGTTTGATCATGGCTCAGGACGAACGCTGGCGGCGTGCTTAACACATGCAAGTCGAACGGAACTACTATGGAAAATCTTCGGATCGGAAGTTTTAGTTTAGTGGCGAACGGGTGAGTAACGCGTGAGGAACCTGCCTTTCAGAGGGGGACAACAGTTGGAAACGACTGCTAATACCGCATAACATGTACTTTTCGCATGAAGAGCACATCAAAGATTCTATCGCTGAAAGATGGCCTCGCGTCTGATTAGATAGTTGGTGGGGTAACGGCCCACCAAGTCGACGATCAGTAGCCGGACTGAGAGGTTGAACGGCCACATTGGGACTGAGATACGGCCCAGACTCCTACGGGAGGCAGCA	656.719	-7.71376	0.780022	-9.88916	4.63884e-23	1.35042e-21	Bacteria	Firmicutes	Clostridia	Clostridiales	Ruminococcaceae	Ruminococcaceae_UCG-005	CMC
AGGGTTTGATCATGGCTCAGGACGAACGCTGGCGGCGTGCCTAATACATGCAAGTTGAGCGATGAAGATTGGTGCTTGCACCAATTTGAAGAGCAGCGAACGGGTGAGTAACGCGTGGGGAATCTGCCTTTGAGCGGGGGACAACATTTGGAAACGAATGCTAATACCGCATAATAACTTTAAACATAAGTTTTAAGTTTGAAAGATGCAATTGCATCACTCAAAGATGATCCCGCGTTGTATTAGCTAGTTGGTGAGGTAAAGGCTCACCAAGGCGATGATACATAGCCGACCTGAGAGGGTGATCGGCCACATTGGGACTGAGACACGGCCCAAACTCCTACGGGAGGCAGCA	100.573	0.393155	1.34366	0.2926	0.769828	0.836908	Bacteria	Firmicutes	Bacilli	Lactobacillales	Streptococcaceae	Lactococcus	CMC
AGGGTTTGATCATGGCTCAGGACGAACGCTGGCGGCGTGCCTAACACATGCAAGTCGAACGGACGAGGGGAGCTTGCTCCCCAAGTTAGTGGCGGACGGGTGAGTAACACGTGAGCAACCTGCCCTTCGGAGGGGGACAACAGCGGGAAACTGCTGCTAATACCGCATAATGTATTCTGGAGGCATCTCCGGGATACCAAAGATTTTATCGCCGAAGGATGGGCTCGCGTCTGATTAGATAGTTGGTGGGGCAACGGCCCACCAAGTCTGCGATCAGTAGCCGGACTGAGAGGTTGAACGGCCACATTGGGACTGAGATACGGCCCAGACTCCTACGGGAGGCAGCA	370.461	-6.9507	0.638056	-10.8936	1.23718e-27	5.40235e-26	Bacteria	Firmicutes	Clostridia	Clostridiales	Ruminococcaceae	Papillibacter	CMC
AGGGTTTGATCATGGCTCAGGATGAACGCTGGCGGCGTGCTTAACACATGCAAGTCGAACGGAGAACTGCCCTTCGGGACGGTTCTTAGTGGCGGACGGGTGAGTAACGCGTGAGGAACCTGCCTTGGAGTGGGGAATAACGGCTGGAAACGGCCGCTAATACCGCATAATGCAGTTGGGTCGCATGGCTCTGACTGCCAAAGATTTATTGCTCTGAGATGGCCTCGCGTCTGATTAGCTGGTTGGTGAGGTAACGGCTCACCAAGGCGACGATCAGTAGCCGGACTGAGAGGTTGGCCGGCCACATTGGGACTGAGACACGGCCCAGACTCCTACGGGAGGCAGCA	44.1415	-3.7182	0.823174	-4.5169	6.27502e-06	2.16323e-05	Bacteria	Firmicutes	Clostridia	Clostridiales	Ruminococcaceae	Ruminiclostridium_9	CMC
AGGGTTTGATCCTGGCTCAGGATGAACGCTGGCGGCGTGCTTAATACATGCAAGTCGAACGAGCCTAGATATTCGTATCGAAGCGAGTGGCGGACGGGTGAGTAACGCGTGGGAAACCTGCCCTATACCGGGGGATAACAGTTGGAAACGACTGCTAATACCGCATAAGCGCACGGTGTCGCATGACATTGTGTGAAAAACTCCGGTGGTATAGGATGGTCCCGCGTCTGATTAGCTAGTTGGTGAGGTAACGGCCCACCAAGGCGACGATCAGTAGCCGACCTGAGAGGGTGACCGGCCACATTGGGACTGAGACACGGCCCAAACTCCTACGGGAGGCAGCA	4.80299	-3.97034	1.41509	-2.80571	0.00502054	0.0117445	Bacteria	Firmicutes	Clostridia	Clostridiales	Lachnospiraceae	Shuttleworthia	CMC
AGGGTTTGATCATGGCTCAGGACGAACGCTGGCGGCATGCCTAACACATGCAAGTCGAACGGAGTTTGAGGAGCTTGCTCCTTGAACTTAGTGGCGGACGGGTGAGTAACGCGTGAGTAACCTGCCTTTCAGTGGGGAATAATATTCTGAAAAGAGTACTAATACCGCATAACGTATAGAAACCGCATGATTTTTATACCAAAGATTTATCGCTGAGAGATGGACTCGCGTCCGATTAGCCAGTTGGTGAGGTAACGGCTCACCAAAGCAACGATCGGTAGCCGGACTGAGAGGTTGAACGGCCACATTGGGACTGAGACACGGCCCAGACTCCTACGGGAGGCAGCA	331.324	-5.8527	0.854391	-6.85015	7.37728e-12	6.23499e-11	Bacteria	Firmicutes	Clostridia	Clostridiales	Ruminococcaceae	CAG-352	CMC
AGGGTTTGATCCTGGCTCAGGATGAACGCTGGCGGCGTGCTTAACACATGCAAGTCGAACGGAGTTTAGATGAAGCTTGCGATTCTAAACTTAGTGGCGGACGGGTGAGTAACGCGTGGGTAACCTGCCTTATACCGGGGGATAACACTTAGAAATAGGTGCTAATACCGCATAAGCGCACAGTCCTGCATGGGACAGTGTGAAAAACTCCGGTGGTATAAGATGGACCCGCGTCTGATTAGCTAGTTGGTGAGGTAACGGCCCACCAAGGCGACGATCAGTAGCCGGCCTGAGAGGGTGAACGGCCACATTGGGACTGAGACACGGCCCAAACTCCTACGGGAGGCAGCA	13.7404	-2.5058	0.77987	-3.2131	0.00131311	0.00344036	Bacteria	Firmicutes	Clostridia	Clostridiales	Lachnospiraceae	Lachnospiraceae_UCG-009	CMC
AGGGTTTGATCATGGCTCAGAGTTAACGCTGGCGGCGTGCCTAACACATGCAAGTCGAGCGAATTCTTACAGAGTATCGTAAGAGTTAGCGGCAAACGGGTGAGTAACACATGGGAAACCTCCCTTAGAATGGGGAACATCTCCGTGAAAACGGAGCTAATACCGCATAAGACCACAGTTTGGCATCAAACAGGGGTAAAAGCAGCAATGCGTTCTAAGATGGTCCTGTGTCCTATCAGCTAGTTGGTGGGGTAACGGCCTACCAAGGCTAAGACGGGTATCCGGCCTGAAAGGGTGAACGGACACACTGGAACTGAGACACGGTCCAGACTCCTACGGGAGGCAGCA	141.115	-8.11848	1.47001	-5.52272	3.33788e-08	1.61949e-07	Bacteria	Elusimicrobia	Endomicrobia	Endomicrobiales	Endomicrobiaceae	Candidatus_Endomicrobium	CMC
AGGGTTTGATCCTGGCTCAGAGTGAACGCTGGCGGCGTGCCTAATACATGCAAGTCGAACGGACAAGTAAGAGCTTGCTCTTATGAGTTAGTGGCGCACGGGTGAGTAATGTATAGTTAATCTGCCCTACACTGGAGGACAACAGTTAGAAATGACTGCTAATACTCCATACTCCTTCTTAACACAAGTTAAGTCGGGAAAGTTTTTCGGTGTAGGATGAGACTATATTGTATCAGCTAGTTGGTGAGGTAACGGCCCACCAAGGCTATGACGCATAACTGGTCTGAGAGGATGATCAGTCACACTGGAACTGAGACACGGTCCAGACTCCTACGGGAGGCAGCA	159.44	2.01467	0.729905	2.76018	0.00577703	0.013277	Bacteria	Epsilonbacteraeota	Campylobacteria	Campylobacterales	Campylobacteraceae	Campylobacter	CMC
AGGGTTTGATCATGGCTCAGGATGAACGCTGGCGGCGCGCCTAACACATGCAAGTCGAACGGCACCCACCTCCGGGTGGAAGCGAGTGGCGAACGGCTGAGTAACACGTGGAGAACCTGCCCCCTCCCCCGGGATAGCCGCCCGAAAGGACGGGTAATACCGGATACCCCGGGGCGCCGCATGGCGCCCCGGCTAAAGCCCCGACGGGAGGGGATGGCTCCGCGGCCCATCAGGTAGACGGCGGGGTGACGGCCCACCGTGCCGACAACGGGTAGCCGGGTTGAGAGACCGACCGGCCAGATTGGGACTGAGACACGGCCCAGACTCCTACGGGAGGCAGCA	99.0131	1.9056	0.492781	3.86703	0.000110167	0.000335625	Bacteria	Actinobacteria	Coriobacteriia	Coriobacteriales	Coriobacteriaceae	Collinsella	CMC
AGGGTTTGATCCTGGCTCAGGATGAACGCTGGCGGCGTGCCTAATACATGCAAGTCGAACGGGAATCTTCGGATTCCAGTGGCGAACGGGTGAGGAATACATAGGTAACCTGCCCCTCCGAGGGGGACAACAGACGGAAACATCTGCTAAGACCGCATAGCCACAGGGAAGGCATCTTCCCTGTGCCAAATGTCCTTTCGGGGACAGCGGGGGGATGGACCTATGCCGCATTAGCTGGTTGGCGGGGCAACGGCCCACCAAGGCGACGATGCGTAGCCGGCCTGAGAGGGCGGACGGCCACACTGGGACTGAGACACGGCCCAGACTCCTACGGGAGGCAGCA	462.284	12.0332	2.07308	5.80449	6.45607e-09	3.45202e-08	Bacteria	Firmicutes	Erysipelotrichia	Erysipelotrichales	Erysipelotrichaceae	Kandleria	CMC
AGGGTTTGATCCTGGCTCAGGATGAACGCTGGCGGCGTGCTTAACACATGCAAGTCGAACGGGGTTTACGAGAAGCTTGCTTTTTGTAAACCTAGTGGCGGACGGGTGAGTAACGCGTGAGTAACCTGCCTTAGACTGGGGGATAACACTTAGAAATAGGTGCTAATACCGCATAAGCGCACAGTATCGCATGATACAGTGTGAAAAACTCCGGTGGTCTAAGATGGACTCGCGTCTGATTAGCTAGTTGGTGAGGTAACGGCCCACCAAGGCGACGATCAGTAGCCGGCCTGAGAGGGTGAACGGCCACATTGGGACTGAGACACGGCCCAAACTCCTACGGGAGGCAGCA	65.5525	-5.54287	0.981508	-5.6473	1.62987e-08	8.21202e-08	Bacteria	Firmicutes	Clostridia	Clostridiales	Lachnospiraceae	Lachnospiraceae_UCG-010	CMC
AGGGTTTGATCCTGGCTCAGGATGAACGCTGGCGGCGTGCCTAACACATGCAAGTCGAACGGAAATTGCTGAAGGAAGTTTTCGGATGGAATTCAGTAATTTTAGTGGCGGACGGGTGAGTAACACGTGGGTAACCTGCCTTGTACTGGGGGATAACAGTTGGAAACGGCTGTTAATACCGCATAAGCGCACAGCTCCGCATGGAGCAGTGTGAAAAACTCCGGTGGTACAAGATGGACCCGCGTCTGATTAGCTAGTTGGTGAGGTAACGGCCCACCAAGGCGACGATCAGTAGCCGGCCTGAGAGGGTGAACGGCCACATTGGGACTGAGACACGGCCCAGACTCCTACGGGAGGCAGCA	16.6745	-2.60664	0.771623	-3.37813	0.000729805	0.00199176	Bacteria	Firmicutes	Clostridia	Clostridiales	Lachnospiraceae	Lachnoclostridium_1	CMC
AGGGTTTGATCCTGGCTCAGGATGAACGCTAGCGGCAGGCTTAACACATGCAAGTCGAGGGGCAGCGCGAGGTAGCAATACTTTGGCGGCGACCGGCGGAAGGGTGCGTAACGCGTGAGCAACATGCCCGTCACAGGGGGATAATCCATGGAAACGTGGTCTAACACCGCATAGATTATAGAGGTGACATCACCATTATAAGAAATTCGCAAGAAGGTGACGGATTGGCTCGCGTAACATTAGCCAGTTGGTAGGGTAACGGCCTACCAAAGCGACGATGTTTAGGGGTCCTGAGAGGGAGGTCCCCCACACTGGAACTGAGACACGGTCCAGACTCCTACGGGAGGCAGCA	73.2657	-6.56929	1.11754	-5.87835	4.14368e-09	2.26176e-08	Bacteria	Bacteroidetes	Bacteroidia	Bacteroidales	Rikenellaceae	U29-B03	CMC
AGGGTTTGATCATGGCTCAGGACGAACGCTGGCGGCGTGCCTAACACATGCAAGTCGAACGAGAATCTCTGGAACGAGACTTCGGTCAAGGGAAGGAGAGGACAGTGGCGGACGGGTGAGTAACGCGTGAGCAACCTGCCCTTCAGAGGGGGACAACAGCTGGAAACGGCTGCTAATACCGCATAACATATCGGTAAGGCATCTTATTGATATCAAAGATTTATCGCTGAAGGATGGGCTCGCGTCTGATTAGCTGGTTGGTGGGGTAACGGCCTACCAAGGCGACGATCAGTAGCCGGACTGAGAGGTTGAACGGCCACATTGGGACTGAGATACGGCCCAGACTCCTACGGGAGGCAGCA	465.387	-11.7897	2.05987	-5.72353	1.04335e-08	5.46715e-08	Bacteria	Firmicutes	Clostridia	Clostridiales	Ruminococcaceae	Ruminococcaceae_UCG-007	CMC
AGGGTTTGATCCTGGCTCAGGATGAACGCTGGCGGCGTGCCTAACACATGCAAGTCGAACGAATAACCCGCCTTCGGGCGGTCATAGAGTGGCGAACGGGTGAGTAACACGTGACCAACCTTCCCCCCGCATGGGGATAACCGGGCGAAAGCCCGGCTAATACCCAATACTCCGGCGCCCCCGCATGGGGGCTCCGGGAAAGCCCAGGCGGCGGGGGATGGGGTCGCGGCCCATTAGGTAGACGGCGGGGTAACGGCCCACCGTGCCCGCGATGGGTAGCCGGACTGAGAGGTCGATCGGCCACATTGGGACTGAGATACGGCCCAGACTCCTACGGGAGGCAGCA	86.216	8.52555	1.16033	7.34752	2.01914e-13	2.03468e-12	Bacteria	Actinobacteria	Coriobacteriia	Coriobacteriales	Eggerthellaceae	Denitrobacterium	CMC
AGGGTTTGATCCTGGCTCAGGATAAACGCTGGCGGCGTGCATAACACATGCAAGTCGAACGATGAAGCTTAATAGATTCCTTCGGGATGAAGCTAAGTGGATTAGTGGCGAACGGGTGAGTAACACGTGAGTAACCTGCCTTACACAAGGGGATAGCCGTTGGAAACGACGAATAATACCCTATGACGTAACTTTATCGCATGATAAAATTACCAAAGTGCTTAGTGGTGTAAGATGGACTTGCGTCTGATTAGCTAGTTGGTGAGATAAAAGCCCACCAAGGCGACGATCAGTAGCCGGCTTGAGAGAGTGTACGGCCACATTGGGACTGAGACACGGCCCAAACTCCTACGGGAGGCAGCA	2.85646	-2.59263	1.79862	-1.44146	0.149455	0.246272	Bacteria	Firmicutes	Clostridia	Clostridiales	Family_XI	Anaerococcus	CMC
AGGGTTTGATCCTGGCTCAGGACGAACGCTGGCGGCGTGCTTAACACATGCAAGTCGAACGGGGCGAAGAGAAGCTTGCTTTTCCTAGCCTAGTGGCAAACGGGTGAGTAACGCGTAGGCAACCTGCCCTTCAGATGGGGACAACATTTCGAAAGGAATGCTAATACCGAATGACGTATCCTGGTCGCATGACCTAGATACCAAAGGCCGGGCAACCGGTCACTGAAGGATGGGCCTGCGTCTGATTAGCTAGTTGGTGGGGTAACGGCCCACCAAGGCGACGATCAGTAGCCGGTCTGAGAGGATGAACGGCCACATTGGGACTGAGACACGGCCCAAACTCCTACGGGAGGCAGCA	11.5868	-2.81634	0.99208	-2.83882	0.00452807	0.010785	Bacteria	Firmicutes	Negativicutes	Selenomonadales	Veillonellaceae	Anaerovibrio	CMC
AGGGTTTGATCATGGCTCAGGATGAACGCTGGCGGCGTGCCTAACACATGCAAGTCGAACGGAGTTACGAGAGCTTGCTTTTGTAACTTAGTGGCGGACGGGTGAGTAATGTATGAGCAACCTGCCTTTCAGAGGGGGACAACAGTTGGAAACGACTGCTAATACCGCATAATGTGCGGGGAGGGCATCCTTCCTGTACCAAAGGAGCAATCCGCTGAAAGATGGGCTCATATCTGATTAGTTAGTTGGCAGGGTAACGGCCTACCAAGACTGCGATCAGTAGCCGGACTGAGAGGTTGAACGGCCACATTGGGACTGAGATACGGCCCAGACTCCTACGGGAGGCAGCA	1469.88	-5.81235	0.52904	-10.9866	4.43238e-28	2.32257e-26	Bacteria	Firmicutes	Clostridia	Clostridiales	Ruminococcaceae	Ruminococcaceae_NK4A214_group	CMC
AGGGTTTGATCCTGGCTCAGGACGAACGCTGGCGGCGCGCCTAACACATGCAAGTCGAACGAGCGAGAGAGAGCTTGCTTTCTCAAGCGAGTGGCGAACGGGTGAGTAACGCGTGAGGAACCTGCCTCAAAGAGGGGGACAACAGTTGGAAACGACTGCTAATACCGCATAAGCCCACGACCCGGCATCGGGTTGAGGGAAAAGGAGCAATCCGCTTTGAGATGGCCTCGCGTCCGATTAGCTAGTTGGTGAGGTAACGGCCCACCAAGGCGACGATCGGTAGCCGGACTGAGAGGTTGAACGGCCACATTGGGACTGAGACACGGCCCAGACTCCTACGGGAGGCAGCA	245.508	0.672284	0.626122	1.07373	0.282945	0.396452	Bacteria	Firmicutes	Clostridia	Clostridiales	Ruminococcaceae	Faecalibacterium	CMC
AGGGTTTGATCATGGCTCAGGATGAACGCTGGCGGCGTGCCTAATACATGCAAGTCGAACGAACTTCCGTTAATTGATTATGACGTACTTGTACTGATTGAGATTTTAACACGAAGTGAGTGGCGAACGGGTGAGTAACACGTGGGTAACCTGCCCAGAAGTAGGGGATAACACCTGGAAACAGATGCTAATACCGTATAACAGAGAAAACCGCATGGTTTTCTTTTAAAAGATGGCTCTGCTATCACTTCTGGATGGACCCGCGGCGTATTAGCTAGTTGGTGAGGTAAAGGCTCACCAAGGCAGTGATACGTAGCCGACCTGAGAGGGTAATCGGCCACATTGGGACTGAGACACGGCCCAGACTCCTACGGGAGGCAGCA	44.4562	-0.93918	1.01794	-0.922629	0.356201	0.464301	Bacteria	Firmicutes	Bacilli	Lactobacillales	Lactobacillaceae	Pediococcus	CMC
AGGGTTTGATCATGGCTCAGGATGAACGCTAGCTACAGGCTTAACACATGCAAGTCGAGGGGCAGCACGGGGCATGGCTTGCCATTCCCTGGTGGCGACCGGCGCACGGGTGAGTAACGCGTATCCAACCTGCCCGCAACCGCGGAATAGCCCGCCGAAAGGCGGATTAATGCCGCATGAGCTCGCGTGGGGGCATCTGCCCGCGAGCAAAGGTTCACTCCGGTTGCGGATGGGGATGCGTCCGATTAGGCTGCAGGCGGGGCAACGGCCCACCTGGCCTACGATCGGTAGGGGTTCTGAGAGGAAGGTCCCCCACATTGGAACTGAGACACGGTCCAAACTCCTACGGGAGGCAGCA	298.96	-5.86346	0.877969	-6.67843	2.4151e-11	1.86105e-10	Bacteria	Bacteroidetes	Bacteroidia	Bacteroidales	Prevotellaceae	Prevotellaceae_NK3B31_group	CMC
AGGGTTTGATCATGGCTCAGAGTGAACGCTGGCGGCAGGCCTAACACATGCAAGTCGAACGGCAGCATGAGAGAGCTTGCTCTCTTGATGGCGAGTGGCGGACGGGTGAGGAACACATCGGAATCTGCCCAGTCGTGGGGGATAACGTAGGGAAACTTACGCTAATACCGCATACGACCTACGGGTGAAAGCAGGGGATCTTCGGACCTTGCGCGATTGGATGAGCCGATGTCGGATTAGCTAGTTGGCGGGGTAAAGGCCCACCAAGGCGACGATCCGTAGCTGGTCTGAGAGGATGATCAGCCACACTGGAACTGAGACACGGTCCAGACTCCTACGGGAGGCAGCA	107.906	-6.84504	1.08748	-6.29438	3.08635e-10	2.12796e-09	Bacteria	Proteobacteria	Gammaproteobacteria	Xanthomonadales	Xanthomonadaceae	SN8	CMC
AGGGTTTGATCATGGCTCAGGACGAACGCTGGCGGCGTGCTTAACACATGCAAGTCGAACGGAGAGACATGGAAGCTTGCTTCTATGAATCTTAGTGGCGAACGGGTGAGTAACGCGTAATCAACCTGCCCTTCAGAGGGGGATAACAACGGGAAACCGTTGCTAATACCGCGTACGATATGCTTTCGGCATCGAGAGTATATGAAAGGTGGCCTCTATATATAAGCTATCGCTGAAGGAGGGGATTGCGTCTGATTAGCTAGTTGGAGGGGTAACGGCCCACCAAGGCGATGATCAGTAGCCGGTCTGAGAGGATGAACGGCCACATTGGGACTGAGACACGGCCCAAACTCCTACGGGAGGCAGCA	176.879	1.27001	0.392974	3.2318	0.00123015	0.00332267	Bacteria	Firmicutes	Negativicutes	Selenomonadales	Veillonellaceae	Veillonella	CMC
AGGGTTTGATCCTGGCTCAGGACGAACGCTGGCGGCGTGCCTAATACATGCAAGTCGAACGCTTCTTTTTCCACCGGAGCTTGCTCCACCGGAAAAAGAGGAGTGGCGAACGGGTGAGTAACACGTGGGTAACCTGCCCATCAGAAGGGGATAACACTTGGAAACAGGTGCTAATACCGTATAACAATCGAAACCGCATGGTTTTGATTTGAAAGGCGCTTTCGGGTGTCGCTGATGGATGGACCCGCGGTGCATTAGCTAGTTGGTGAGGTAACGGCTCACCAAGGCCACGATGCATAGCCGACCTGAGAGGGTGATCGGCCACATTGGGACTGAGACACGGCCCAAACTCCTACGGGAGGCAGCA	958.271	3.99059	1.00959	3.95268	7.72808e-05	0.000246921	Bacteria	Firmicutes	Bacilli	Lactobacillales	Enterococcaceae	Enterococcus	CMC
AGGGTTTGATCCTGGCTCAGAGTGAACGCTGGCGGCGTGCCTAATACATGCAAGTCGAACGGTAACAGGGTGTAGCTTGCTACACTGCTGACGAGTGGCGCACGGGTGAGTAATGCATAGGTTATGTGCCCCATAGTCTGGAATAGCCACTGGAAACGGTGATTAATACCGGATATTCCCGAGAGGGGAAAGTTTTTCGCTATGGGATCAGCCTATGTCCTATCAGCTTGTTGGTGAGGTAATGGCTCACCAAGGCTATGACGGGTATCCGGCCTGAGAGGGTGATCGGACACACTGGAACTGAGACACGGTCCAGACTCCTACGGGAGGCAGCA	222.719	7.82423	1.71762	4.55526	5.23199e-06	1.85241e-05	Bacteria	Epsilonbacteraeota	Campylobacteria	Campylobacterales	Helicobacteraceae	Wolinella	CMC
AGGGTTTGATCCTGGCTCAGATTGAACGCTGGCGGCAGGCCTAATACATGCAAGTCGAACGGTAACAGGGAGAAAGCTTGCTTTCTCTGCTGACGAGTGGCGGACGGGTGAGTAAGGACTGGGAAACTGCCTGATAGAGGGGGACAACAGCTGGAAACGGCTGCTAATACCGCATAATACCTGAGGGTTAAAGACGCAAGTCGCTATCAGATGTGCCCAGTTGGGATTAGCTAGTAGGTGAGGTAAAGGCTCACCTAGGCGATGATCTCTAGCTGGTCTGAGAGGATGATCAGCCACATTGGGACTGAGACACGGCCCAGACTCCTACGGGAGGCAGCA	3.26327	-2.48359	1.69724	-1.46331	0.143382	0.23776	Bacteria	Proteobacteria	Gammaproteobacteria	Aeromonadales	Succinivibrionaceae	Anaerobiospirillum	CMC
AGGGTTTGATCCTGGCTCAGGATGAACGCTAGCTACAGGCTTAACACATGCAAGTCGAGGGGCATCAGGCTGCAGCAATGCGGTGCTGGCGACCGGCGCACGGGTGAGTAACGCGTATCCGACCTGGCCTTCACTCCGGGACAGCCCTCCGAAAGGGGGATTAATCCGGGATGTGTGGAGAAGCCGCATGGATTTTCCATGAAAGATTCATCGGTGAAGGATGGGGATGCGTCCCATTAGGCAGTCGGCGGGGTAACGGCCCACCGAGCCCGCGATGGGTAGGGGTACTGAGAGGTAGGTCCCCCACACTGGAACTGAGACACGGTCCAGACTCCTACGGGAGGCAGCA	90.8819	-6.51139	0.982107	-6.63002	3.35653e-11	2.50552e-10	Bacteria	Bacteroidetes	Bacteroidia	Bacteroidales	Prevotellaceae	Prevotellaceae_UCG-004	CMC
AGGGTTTGATCATGGCTCAGGACGAACGCTGGCGGCGCGCCTAACACATGCAAGTCGAACGGAGCTTTGAGAGCTTGCTTTTAAAGCTTAGTGGCGAACGGGTGAGTAACGCGTGAGTAACCTGCCCTGGAGTGGGGGACAACAGTTGGAAACGACTGCTAATACCGCATAAGCCCACGGCCCGGCATCGGGCTGAGGGAAAAGGATTTATTCGCTTCAGGATGGACTCGCGTCCAATTAGCTAGTTGGTGAGGTAACGGCCCACCAAGGCGACGATTGGTAGCCGGACTGAGAGGTTGAACGGCCACATTGGGACTGAGACACGGCCCAGACTCCTACGGGAGGCAGCA	90.4038	1.68677	0.638041	2.64367	0.00820134	0.0179062	Bacteria	Firmicutes	Clostridia	Clostridiales	Ruminococcaceae	Subdoligranulum	CMC
AGGGTTTGATCATGGCTCAGAGCGAACGCTGGCGGCAGGCTTAACACATGCAAGTCGAGCGGGCCCTTCGGGGTCAGCGGCGGACGGGTGAGTAACGCGTGGGAACGTGCCTTCTGGTCTGGAATAACCCTGGGAAACTAGGGCTAATACCGGATACGCCCTTTTGGGGAAAGGTTTACTGCCGGAAGATCGGCCCGCGTCTGATTAGCTAGTTGGTGGGGTAACGGCCTACCAAGGCGACGATCAGTAGCTGGTCTGAGAGGATGATCAGCCACACTGGGACTGAGACACGGCCCAGACTCCTACGGGAGGCAGCA	8.91931	-6.04837	1.55066	-3.90052	9.59877e-05	0.00029939	Bacteria	Proteobacteria	Alphaproteobacteria	Rhizobiales	Beijerinckiaceae	Methylobacterium	CMC
AGGGTTTGATCATGGCTCAGGATGAACGCTGGCGGCGTGCTTAACACATGCAAGTCGAACGGAGGACCCTTGAAGGAGTTTTCGGACAACGGATAGGAATCCTTAGTGGCGGACGGGTGAGTAACGCGTGAGGAACCTGCCTTGGAGAGGGGAATAACACAGAGAAATTTGTGCTAATACCGCATAACGCAGTCATATCGCATGGTAAGACTGCCAAAGATTTATCGCTCTGAGATGGCCTCGCGTCTGATTAGCTTGTTGGCGGGGTAACGGCCCACCAAGGCGACGATCAGTAGCCGGACTGAGAGGTTGGCCGGCCACATTGGGACTGAGACACGGCCCAGACTCCTACGGGAGGCAGCA	88.9891	-6.31599	0.804816	-7.84774	4.23588e-15	4.82522e-14	Bacteria	Firmicutes	Clostridia	Clostridiales	Ruminococcaceae	Ruminococcaceae_UCG-004	CMC
AGGGTTTGATCATGGCTCAGGATGAACGCTGGCGGCGTGCCTAACACATGCAAGTCGAGCGGAGATATAGAGAGATTCTTCGGATACTTTCTTTATCTTAGCGGCGGATGGGTGAGTAACACGTGGGTAACCTGCCCTGCACAGGGGGATAACAGCTGGAAACGGCTGTTAATACCGCATATGCACACGCTGCCGCATGGCAGAGGGTGGAAAGATTTATCGGTGCAGGATGGGCCCGCGTCGGATTAACTAGTTGGCAGGGTAACGGCCTACCAAGGTGATGATCCGTAGCCGACCTGAGAGGGTGACCGGCCACATTGGGACTGAGACACGGCCCAAACTCCTACGGGAGGCAGCA	333.794	-4.49462	0.868937	-5.17255	2.30922e-07	9.16691e-07	Bacteria	Firmicutes	Clostridia	Clostridiales	Lachnospiraceae	Acetitomaculum	CMC
AGGGTTTGATCATGGCTCAGAACGAACGCTGGCGGCAGGCCTAACACATGCAAGTCGAGCGAGATCTTCGGATCTAGCGGCGGACGGGTGAGTAACGCGTGGGAACGTGCCCTTTGCTACGGAATAGCCCCGGGAAACTGGGAGTAATACCGTATGTGCCCTACGGGGGAAAGATTTATCGGCAAAGGATCGGCCCGCGTTGGATTAGGTAGTTGGTGGGGTAATGGCCTACCAAGCCGACGATCCATAGCTGGTTTGAGAGGATGATCAGCCACACTGGGACTGAGACACGGCCCAGACTCCTACGGGAGGCAGCA	25.714	-6.08878	1.3234	-4.60088	4.20718e-06	1.50997e-05	Bacteria	Proteobacteria	Alphaproteobacteria	Rhodobacterales	Rhodobacteraceae	Paenirhodobacter	CMC
AGGGTTTGATCATGGCTCAGGATGAACGCTGGCGGCGTGCTTAACACATGCAAGTCGAACGGGAAACCTTTTATTGAAGCTTCGGCAGATTTAGATTGTTTCTAGTGGCGGACGGGTGAGTAACGCGTGGGTAACCTGCCTTATACAGGGGGATAACAGTCAGAAATGACTGCTAATACCGCATAAGCGCACAGAGCTGCATGGCTCGGTGTGAAAAACTCCGGTGGTATAAGATGGACCCGCGTTGGATTAGCTGGTTGGTGAGGTAACGGCCCACCAAGGCGACGATCCATAGCCGGCCTGAGAGGGTGAACGGCCACATTGGGACTGAGACACGGCCCAGACTCCTACGGGAGGCAGCA	350.109	0.925541	0.493805	1.8743	0.0608885	0.110783	Bacteria	Firmicutes	Clostridia	Clostridiales	Lachnospiraceae	Blautia	CMC
AGGGTTTGATCCTGGCTCAGGATGAACGCTGGCGGCGTGCTTAACACATGCAAGTCGAACGAAGCTCTTATTTACGATTTCTTCGGAATGACGAATATGAGACTGAGTGGCGGACGGGTGAGTAACGCGTGGATAACCTGCCTCATACAGGGGGACAACAGTTGGAAACGACTGCTAATACCGCATAAGCGCACAGCATCGCATGATGAAGTGTGAAAAACTCCGGTGGTATGAGATGGATCCGCGTCTGATTAGGTAGTTGGTGAGGTAACGGCCCACCAAGCCGACGATCAGTAGCCGACCTGAGAGGGTGACCGGCCACATTGGGACTGAGACACGGCCCAAACTCCTACGGGAGGCAGCA	11.4791	-7.38139	1.57596	-4.68374	2.81693e-06	1.02505e-05	Bacteria	Firmicutes	Clostridia	Clostridiales	Lachnospiraceae	XBB1006	CMC
AGGGTTTGATCATGGCTCAGGATGAACGCTGGCGGCGTGCCTAACACATGCAAGTCGAGCGAGATGCTGTTGATTGAAACTTCGGTAGATAGATTCAGCGGACAGCGGCGGACGGGTGAGTAACGCGTAGGTAAGCTGCCCCTTGCAGGGAGATAGCCTAGGGAAACCTGGATTAATATTCCATAACGCCAAGTTGTCACATGGCAGTTTGGCCAAAGATTTATCGGCAAGGGATGCACCTGCGTCTGATTAGATAGTTGGTGAGGTAACGGCCCACCAAGTCAACGATCAGTAGCCGACCTGAGAGGGTGATCGGCCACATTGGAACTGAGACACGGTCCAAACTCCTACGGGAGGCAGCA	357.942	-6.02854	1.11044	-5.42895	5.66867e-08	2.56067e-07	Bacteria	Firmicutes	Clostridia	Clostridiales	Family_XIII	Anaerovorax	CMC
AGGGTTTGATCATGGCTCAGGATGAACGCTGGCGGCGTGCCTAATACATGCAAGTCGAACGCGAGCAGCAATGCTCGAGTGGCGAACGGGTGAGTAATACATAAGTAACCTGCCCTAGACAGGGGGATAACTGCTGGAAACGGCAGCTAAGACCGCATAGGTATGGACACTGCATGGTGACCATATTAAAAGTGCCAAGGCACTGGTAGAGGATGGACTTATGGCGCATTAGCTGGTTGGTGAGGTAACGGCTCACCAAGGCGACGATGCGTAGCCGACCTGAGAGGGTGACCGGCCACACTGGGACTGAGACACGGCCCAGACTCCTACGGGAGGCAGCA	65.1131	0.769085	0.640106	1.2015	0.229559	0.338477	Bacteria	Firmicutes	Erysipelotrichia	Erysipelotrichales	Erysipelotrichaceae	Erysipelatoclostridium	CMC
AGGGTTTGATCCTGGCTCAGGATGAACGCTAGCGATAGGCCTAACACATGCAAGTCGAGGGGCATCACATGAAGTAGCAATACGGATGGTGGCGACCGGCGCACGGGTGAGTAACACGTATGCAACCTGCCTTCAACAAGGGGATAACCCGTTGAAAGACGGACTAATACCCTATAACACAGGGGCCCCGCATGGGGATATTTGTTAAAGATTAATCGGTTGAAGATGGGCATGCGTTCCATTAGCTAGTTGGTGGGGTAATGGCCCACCAAGGCAACGATGGATAGGGGAACTGAGAGGTTTATCCCCCACACTGGTACTGAGACACGGACCAGACTCCTACGGGAGGCAGCA	202.618	8.88401	0.939767	9.45341	3.27954e-21	7.81126e-20	Bacteria	Bacteroidetes	Bacteroidia	Bacteroidales	Dysgonomonadaceae	Proteiniphilum	CMC
AGGGTTTGATCATGGCTCAGGATGAACGCTGGCGGCGTGCTTAACACATTCAAGTCGAACGATGAAGCTCCTTCGGGGGCTGATTAGTGGCGGACGGGTGAGTAACGCGTGAGCAACCTGCCTTGCAGAGGGGGATAACACAGGGAAACTTGTGCTAATACCGCATGATGCGTACGGACCGCATGATCTGTACGCCAAAGGAGCAATCCGCTGTTAGATGGGCTCGCGTCCGATTAGGTAGTTGGTGAGGTAACGGCCCACCAAGCCGACGATCGGTAGCCGGACTGAGAGGTCGAACGGCCACATTGGAACTGAGATACGGTCCAGACTCCTACGGGAGGCAGCA	186.556	-6.21346	0.689165	-9.01593	1.95211e-19	3.19659e-18	Bacteria	Firmicutes	Clostridia	Clostridiales	Ruminococcaceae	Ruminococcaceae_UCG-010	CMC
AGGGTTTGATCCTGGCTCAGGATGAATGCTGGCGGCATGCCTAATACATGCAAGTCGAGCGGTAACAGGACTAGCTTGCTAGTTGCTGACGAGCGGCGGACGGCTGAGTAACGCATGGGAACGCACCCCAAACTGAGGGATAACGCACCGAAAGGTGTGCTAATACCGCATGTGATCTTCGGATTAAAGCTTTCGAGCGGTTTGGGAGCGGCCTGTGTACGATTAGATAGTTGGTGAGGTAATGGCTCACCAAGTCGACGATCGTTAGATGGTTTGAGAGGATGATCATCCAGACTGGGACTGAGACACGGCCCAGACTCCTACGGGAGGCAGCA	121.528	-5.31194	0.619662	-8.57232	1.01421e-17	1.26535e-16	Bacteria	Patescibacteria	Saccharimonadia	Saccharimonadales	Saccharimonadaceae	Candidatus_Saccharimonas	CMC
AGGGTTTGATCATGGCTCAGGATGAACGCTGGCGGCGTGCTTAACACATGCAAGTCGAACGAAGCGCTTAAACGGATTTCTTCGGAATGAAGTTTTTGCGACTGAGTGGCGGACGGGTGAGTAACGCGTGGGTAACCTGCCTCATACAGGGGGATAACAGTTAGAAATGACTGCTAATACCGCATAAGCGCACAGTGCTGCATGGCACAGTGTGAAAAACTCCGGTGGTATGAGATGGACCCGCGTCTGATTAGCTAGTTGGTGGGGTAACGGCCTACCAAGGCGACGATCAGTAGCCGGCCTGAGAGGGTGAACGGCCACATTGGGACTGAGACACGGCCCAAACTCCTACGGGAGGCAGCA	97.3214	0.978598	0.701673	1.39466	0.163117	0.262668	Bacteria	Firmicutes	Clostridia	Clostridiales	Lachnospiraceae	Tyzzerella_4	CMC
AGGGTTTGATCCTGGCTCAGGATGAACGCTGGCGGCGTGCCTAACACATGCAAGTCGAACGAAGCATCTTGCCCGACAAAGAGGAGTGCTTGCACAAATCGGAGTCAATTAAGATGACTTAGTGGCGGACGGGTGAGTAACGCGTGGGTAACCTGCCGTATGCAGGGGGATAACAGTTAGAAATGACTGCTAATACCGCATAAGCGCACACTATCGCATGATAGAGTGTGAAAAGCCTTGACGGCATACGATGGACCCGCGTCTGATTAGCCAGTTGGCAGGGTAACGGCCTACCAAAGCAACGATCAGTAGCCGGCCTGAGAGGGTGAACGGCCACATTGGGACTGAGACACGGCCCAAACTCCTACGGGAGGCAGCA	120.807	-4.42818	0.638914	-6.93078	4.18517e-12	3.91612e-11	Bacteria	Firmicutes	Clostridia	Clostridiales	Lachnospiraceae	Lachnospiraceae_XPB1014_group	CMC
AGGGTTTGATCCTGGCTCAGGATGAACGCTGGCGGCGTGCTTAACACATGCAAGTCGAACGAAGCAATTTTTTACGATCCCTTCGGGGTGACGAATTATTGACTTAGTGGCGGACGGGTGAGTAACGCGTGGGTAACCTGCCTTGTACAGGGGGACAACAGTTGGAAACGACTGCTAATACCGCATAAGCGCACAGCATCGCATGATGCAGTGTGAAAAACTCCGGTGGTACAAGATGGACCCGCGTCTGATTAGCTAGTTGGTGAGGTAACGGCTCACCAAGGCGACGATCAGTAGCCGATCTGAGAGGATGAACGGCCACATTGGGACTGAGACACGGCCCAGACTCCTACGGGAGGCAGCA	3.53782	-2.28889	1.18705	-1.92823	0.0538268	0.0986198	Bacteria	Firmicutes	Clostridia	Clostridiales	Lachnospiraceae	FD2005	CMC
AGGGTTTGATCCTGGCTCAGATTGAACGCTGGCGGCAGGCTTAATACATGCAAGTCGAACGGTAACGGCAGGAAGCTTGCTTCCTGGCTGACGAGTGGCGGACGGGTGAGTAATACCTGGGGAGCTGCCTGAATGAGGGGGACAACACCTGGAAACGGGTGCTAATACCGCGTAAGCCCTGAGGGGGAAAGGCCGGGCAACCGGTCGCATTCAGATGCGCCCAGGTGGGATTAGCTAGTTGGTGGGGTAACGGCCTACCAAGGCGACGATCTCTAGCTGGTCTGAGAGGATGATCAGCCACACTGGAACTGAGACACGGTCCAGACTCCTACGGGAGGCAGCA	8.19016	-3.13113	1.16574	-2.68595	0.00723247	0.0160585	Bacteria	Proteobacteria	Gammaproteobacteria	Aeromonadales	Succinivibrionaceae	Ruminobacter	CMC
AGGGTTTGATCATGGCTCAGAACGAACGCTGGCGGCGCGTCTTAAGCATGCAAGTCGGACGGCAGGGCACCTTCGGGTGTCCGAGAGTGGCGAACGGGTGAGTAACACGTAAGTGATCTGCCCTGCAGTTGGGGATAGCCTGTGGAAACACAGGGTAATACCGGATGAGATGTCAATGATTGAACTATGACATGAAAGTGGCTATGGCCACGCTGCAGGATGAGCTTGCGGCTCATTAGCTAGTTGGGGGTGTAACGGACCACCAAGGCGACGATGAGTAGCCGGCCTGAGAGGGTGAACGGCCACATTGGGACTGAGACACGGCCCAGACTCCTACGGGAGGCAGCA	80.8133	-7.32057	1.40773	-5.20027	1.99002e-07	8.02132e-07	Bacteria	Spirochaetes	Spirochaetia	Spirochaetales	Spirochaetaceae	Sediminispirochaeta	CMC
AGGGTTTGATCCTGGCTCAGGATGAACGCTGGCGGCGTGCCTAACACATGCAAGTCGAACGGACATTTTTTGGAAAGTTCTTCGGAACTGGAATCTAAATGTTAGTGGCGGACGGGTGAGTAACGCGTGAGCAATCTGCCTTTCAGAGGGGGATAACAGCCGGAAACGGCTGCTAATACCGCATAATGCATTGGATTCGCATGTTTCTGATGCCAAAGATTTTATCGCTGAAAGATGAGCTCGCGTCTGATTAGCTAGTTGGCGGGGTAACGGCCCACCAAGGCGACGATCAGTAGCCGGACTGAGAGGTTGAACGGCCACATTGGGACTGAGACACGGCCCAGACTCCTACGGGAGGCAGCA	106.818	0.668212	0.605099	1.1043	0.269462	0.384797	Bacteria	Firmicutes	Clostridia	Clostridiales	Ruminococcaceae	Butyricicoccus	CMC
AGGGTTTGATCATGGCTCAGGATGAACGCTGGCGGCGTGCTTAACACATGCAAGTCGAGCGAGGGAGCACCTTCGGGTGTGAACTAGCGGCGGACGGGTGAGTAACACGTGGGCAACCTGCCTTACAGAGGGGGATAGCCTTCCGAAAGGAAGATTAATACCGCATATTATGATTTTTCTGCATGGGAAAGTCATGAAAGGAGCAATCCGCTGTAAGATGGGCCCGCGGCGCATTAGCTAGTTGGTGAGGTAAGGGCTCACCAAGGCGACGATGCGTAGCCGACCTGAGAGGGTGATCGGCCACATTGGGACTGAGACACGGCCCAGACTCCTACGGGAGGCAGCA	31.017	3.27533	1.44773	2.26239	0.0236735	0.048081	Bacteria	Firmicutes	Clostridia	Clostridiales	Clostridiaceae_1	Clostridium_sensu_stricto_2	CMC
AGGGTTTGATCATGGCTCAGGATGAACGCTGGCGGCGTGCTTAACACATGCAAGTCGAACGAATTTCTTTCGGAACGCGGCTTCGGCCAAGGGAAGAGAGAAGTGAGTGGCGGACGGGTGAGTAACGCGTGGGTAACCTGCCTCACATCGGGGGATACCAGTCGGAAACGACTGCTAAAACCGCATAAGACCACGGTATCGCATGATACTGAGGCCAAAACTCCGGTGATGTGAGATGGACCCGCGTCTGATTAGCCAGTTGGCGGGGTAACGGCCCACCAAAGCGACGATCAGTAGCCGACCTGAGAGGGTGATCGGCCACATTGGGACTGAGACACGGCCCAAACTCCTACGGGAGGCAGCA	96.389	-9.50986	1.76684	-5.38242	7.34901e-08	3.24905e-07	Bacteria	Firmicutes	Clostridia	Clostridiales	Lachnospiraceae	Lachnospiraceae_UCG-006	CMC
AGGGTTTGATCCTGGCTCAGGATGAACGCTGGCGGCGTGCCTAACACATGCAAGTCGAACGAAGCACTGGAACTGATTTCTTCGGACTGACGTTCCTTTGACTTAGTGGCGGACGGGTGAGTAACGCGTGGATAACCTGCCTGTATCTGGGGGATAACAGTTAGAAATGACTGCTAATACCGCATAAGCGCACAGTACCGCATGGTAAAGTGTGAAAAGCCTTGTGCGGATACAGATGGATCCGCGTTAGATTAGCCAGTTGGCGGGGTAACGGCCCACCAAAGCGACGATCTATAGCCGGCCTGAGAGGGCGACCGGCCACATTGGGACTGAGACACGGCCCAAACTCCTACGGGAGGCAGCA	62.8724	-4.19106	0.680651	-6.15743	7.39363e-10	4.50496e-09	Bacteria	Firmicutes	Clostridia	Clostridiales	Lachnospiraceae	Lachnospiraceae_UCG-002	CMC
AGGGTTTGATCCTGGCTCAGGATGAACGCTGGCGGCGTGCTTAACACATGCAAGTCGAACGGGAACTCTGAACTGAAGGTTCGCTGGATGTTTAGAAATTCTAGTGGCGGACGGGTGAGTAACGCGTGGGTAACCTGCCTATAAGACGTGAACAACAGTTAGAAATGACTGCTAATACACGATAAGCACACAGTATTGCATGATACAGTGTGAAAAGAATTTCGCTTATAGATGGACCCGCGTTTGATTAGCCAGTTGGTGGGGTAACGGCCTACCAAAGCAACGATCAATAGCCGGCCTGAGAGGGCGATCGGCCACATTGGGACTGAGACACGGCCCAAACTCCTACGGGAGGCAGCA	71.3616	-6.79763	1.25077	-5.43475	5.48745e-08	2.5223e-07	Bacteria	Firmicutes	Clostridia	Clostridiales	Lachnospiraceae	Lachnospiraceae_ND3007_group	CMC
AGGGTTTGATCATGGCTCAGGACGAACGCTGGCGGCGTGCTTAACACATGCAAGTCGAACGGGGTCTATTAGCTTGCTAAGACGACCTAGTGGCAAACGGGTGAGTAACGCGTGGGCAACCTGCCGGAAAGATGGGGACAACATCCCGAAAGGGGTGCTAATACCGAATGTTGTACGAGGGACGCATGTTCCATGTACTAAAGGATCCTATCCGCTTTCCGATGGGCCCGCGTCCGATTAGCTGGTTGGTGAGATAACGGCCCACCAAGGCGACGATCGGTAGCCGGCCTGAGAGGGTGAACGGCCACATTGGGACTGAGACACGGCCCAGACTCCTACGGGAGGCAGCA	67.1781	-6.7002	1.12486	-5.95649	2.57709e-09	1.53454e-08	Bacteria	Firmicutes	Negativicutes	Selenomonadales	Veillonellaceae	Veillonellaceae_UCG-001	CMC
AGGGTTTGATCCTGGCTCAGGATGAACGCTGGCGGCGTGCCTAACACATGCAAGTCGAACGAAGCAATTAAGATGAAGTTTTCGGATGGAATCTTGATTGACTGAGTGGCGGACGGGTGAGTAACGCGTGGATAACCTGCCTCACACTGGGGGATAACAGTTAGAAATGACTGCTAATACCGCATAAGCGCACAGTGCCGCATGGCAGTGTGTGAAAAACTCCGGTGGTGTGAGATGGATCCGCGTCTGATTAGCCAGTTGGCGGGGTAACGGCCCACCAAAGCGACGATCAGTAGCCGACCTGAGAGGGTGACCGGCCACATTGGGACTGAGACACGGCCCAAACTCCTACGGGAGGCAGCA	71.9552	2.398	0.809076	2.96388	0.0030379	0.00736972	Bacteria	Firmicutes	Clostridia	Clostridiales	Lachnospiraceae	Lachnoclostridium	CMC
AGGGTTTGATCATGGCTCAGGACGAACGCTGGCGGCGTGCCTAACACATGCAAGTCGAACGGACATATTAGCAATAATATGTTAGTGGCGGACGGGTGAGTAATGCATGAGCAACCTGCCTTATACAGGGGGATAACACTTAGAAATGAGTGCTAATACCGCATAATAACCTTTTATGGCATCATAAGAGGAGGAAAGGAGAAATCCGGTAAAAGATGGGCTCATGTTCGATTAGCTAGTTGGTGAGGTAAAAGCTTACCAAGGCGACGATCGATAGCCGAACTGAGAGGTTGAACGGCCACATTGGAACTGAGAGACGGTCCAGACTCCTACGGGAGGCAGCA	20.7547	-6.41184	1.47707	-4.34093	1.41884e-05	4.7055e-05	Bacteria	Firmicutes	Clostridia	Clostridiales	Ruminococcaceae	Ruminococcaceae_UCG-012	CMC
AGGGTTTGATCATGGCTCAGGATAAACGCTGGCGGCGTGCCTAATACATGCAAGTCGATCGCTGGAATTCCAGCTTGCTGGAATGAAGGAGAGGCGAACGGGTGAGTAATACATAAGCAACCTGCCCACGAAGACTGGGATAATTCCTGGAAACGGGGACTAATACCGGATAGGTAGTGTGATCGCATGATCGCACTATTAAAGGTTCAAGACACTGGTGGATGGGCTTATGGCGCATTAGCTGGTTGGTGAGGTAACGGCCCACCAAGGCGATGATGCGTAGCCGGCCTGAGAGGGTGAACGGCCACATTGGGACTGAGACACGGCCCAGACTCCTACGGGAGGCAGCA	76.368	-4.11366	0.620811	-6.62627	3.44269e-11	2.50552e-10	Bacteria	Firmicutes	Erysipelotrichia	Erysipelotrichales	Erysipelotrichaceae	Solobacterium	CMC
AGGGTTTGATCCTGGCTCAGGATGAACGCTGGCGGCGTGCTTAACACATGCAAGTCGAACGGAGTATGTTAACCGAGACCTTCGGGTCTCACCTGATATACTTAGTGGCGGACGGGTGAGTAACGCGTGAGCAACCAACCTTATGCAGAGGGATAACAATTAGAAATGATTGCTAATACCTCATAAGACCACGCTATCGCATGGTAAAGTGGGAAAAACTCCGGTGGCATAAGACGGGCTCGCGTTCGATTAGCTAGATGGTGGGGTAACGGCCTACCATGGCGACGATCGATAGCCGGACTGAGAGGTCGACCGGCCACATTGGGACTGAGACACGGCCCAGACTCCTACGGGAGGCAGCA	23.7915	-3.13983	0.839427	-3.74044	0.000183697	0.000534763	Bacteria	Firmicutes	Clostridia	Clostridiales	Lachnospiraceae	Roseburia	CMC
AGGGTTTGATCATGGCTCAGGACGAACGCTGGCGGCGTGCTTAACACATGCAAGTCGAACGGAAAGGCCCAGCTTGCTGGGTGCTCGAGTGGCGAACGGGTGAGTAACACGTGGGTGATCTGCCCCTAACTTCGGGATAAGCTTGGGAAACTGGGTCTAATACCGGATAGGACAATCGTTTAGTGTCGGTTGTGGAAAGTTTTTTCGGTTAGGGATGAGCCCGCGGCCTATCAGCTTGTTGGTGGGGTAATGGCCTACCAAGGCGTCGACGGGTAGCCGGCCTGAGAGGGTGGACGGCCACATTGGGACTGAGATACGGCCCAGACTCCTACGGGAGGCAGCA	22.0584	-6.4098	1.65721	-3.86784	0.000109805	0.000335625	Bacteria	Actinobacteria	Actinobacteria	Corynebacteriales	Corynebacteriaceae	Corynebacterium	CMC
AGGGTTTGATCATGGCTCAGGACGAACGCTGGCGGCGTGCTTAACACATGCAAGTCGAACGAGAATCTGTGGAAGGAGTTTTCGGACAACGGAAACAGAGGAAAGTGGCGGACGGGTGAGTAACGCGTGAGGAACCTGCCTTGGAGAGGGGGACAACAGCTGGAAACGGCTGCTAATACCGCATGATGCGTGAGGGAGACATCTCCCACACGCCAAAGATTTATCGCTCTGAGATGGCCTCGCGTCTGATTAGCTAGTTGGAGGGGTAACGGCCCACCAAGGCGACGATCAGTAGCCGGACTGAGAGGTTGAACGGCCACATTGGGACTGAGATACGGCCCAGACTCCTACGGGAGGCAGCA	41.0463	-1.59876	1.17226	-1.36382	0.172624	0.274105	Bacteria	Firmicutes	Clostridia	Clostridiales	Ruminococcaceae	Ruminococcaceae_UCG-002	CMC
AGGGTTTGATCCTGGCTCAGGATGAACGCTGGCGGCGTGCTTAACACATGCAAGTCGAACGGAACGCCAAGGAAAGAGTTTTCGGACAATGGAATTGGTTGTTTAGTGGCGGACGGGTGAGTAACGCGTGAGTAACCTGCCTTGGAGTGGGGAATAACACAGTGAAAACTGTGCTAATACCGCATGATATATTGGTGTCGCATGGCACTGATATCAAAGATTTATCGCTCTGAGATGGACTCGCGTCTGATTAGATAGTTGGCGGGGTAACGGCCCACCAAGTCGACGATCAGTAGCCGGACTGAGAGGTTGGCCGGCCACATTGGGACTGAGACACGGCCCAGACTCCTACGGGAGGCAGCA	11.2101	1.03559	1.31945	0.784859	0.432536	0.531296	Bacteria	Firmicutes	Clostridia	Clostridiales	Ruminococcaceae	Intestinimonas	CMC
AGGGTTTGATCCTGGCTCAGGATGAACGCTGGCGGCGCGCTTAACACATGCAAGTCGAACGAAAGGCACCTTCGGGTGTAACTAGTGGCGAACGGCTGAGTAACACGTGGGCAACCTGCCCCCCTCTCCGGGATAGCCCCGGGAAACTGGGATTAATACCGGATACTCCGGGCCCCCCGCATGGGAGGCCCGGGAAAGCTCCGGCGGAGGGGGATGGGCCCGCGGCCTGTTAGCTTGTTGGTGGGGTAACGGCCTACCAAGGCTCTTATGGGTAGCCGGGTTGAGAGACCGACCGGCCAGATTGGGACTGAGACACGGCCCAGACTCCTACGGGAGGCAGCA	13.6798	-1.1587	0.860593	-1.3464	0.178175	0.276842	Bacteria	Actinobacteria	Coriobacteriia	Coriobacteriales	Atopobiaceae	Atopobium	CMC
AGGGTTTGATCCTGGCTCAGGATGAACGCTGGCGGCATGCCTAATACATGCAAGTCGAACGGACTAAAGAGAAAAGCTTGCTTTTTTTGGAAGTCAGTGGCGAACGGGTGAGTAACACGTAGGTAACTTGCCCATGTGCCCGGGATAATTTCTGGAAACGGAAACTAAAACCGGATAGGTAGGGATCTCGCATGAGGACCTTATTAAAGGGGCTGCGGCCCTGAACATGGATGGACCTGCGGTGCATTAGCTGGTTGGTGGGGTAACGGCCTACCAAGGCGACGATGCATAGCCGACCTGAGAGGGCGAACGGCCACATTGGGACTGAGACACGGCCCAAACTCCTACGGGAGGCAGCA	41.2868	0.700074	0.708202	0.988522	0.322897	0.431582	Bacteria	Firmicutes	Erysipelotrichia	Erysipelotrichales	Erysipelotrichaceae	Faecalicoccus	CMC
AGGGTTTGATCCTGGCTCAGGATGAACGCTGGCGGCGTGCCTAACACATGCAAGTCGAGCGAGAAATCGCTCAATGATCTTTCGGGTGATTTGAGCGATGGAAAGCGGCGGACGGGTGAGTAACGCGTAGGTAACCTGCCCCATACAGAGGGATAGCCACTGGAAACGGTGATTAATACCTCATAACACCGGAATACCGCATGGTATACCGGTCAAAGTTTTTCGGTATGGGATGGACCTGCGTCTGATTAGCTGGTTGGTGAGGTAACGGCTCACCAAGGCGACGATCAGTAGCCGACCTGAGAGGGTGATCGGCCACATTGGAACTGAGACACGGTCCAAACTCCTACGGGAGGCAGCA	55.6909	-5.44572	0.876489	-6.2131	5.19479e-10	3.3196e-09	Bacteria	Firmicutes	Clostridia	Clostridiales	Family_XIII	Family_XIII_UCG-001	CMC
AGGGTTTGATCATGGCTCAGGATGAACGCTGGCGGCGTGCTTAACACATGCAAGTCGAACGAAACACCTTATTTGATTTTCTTCGGAACTGAAGATTTGGTGATTGAGTGGCGGACGGGTGAGTAACGCGTGGGTAACCTGCCCTGTACAGGGGGATAACAGTCAGAAATGACTGCTAATACCGCATAAGACCACAGCACCGCATGGTGCAGGGGTAAAAACTCCGGTGGTACAGGATGGACCCGCGTCTGATTAGCTGGTTGGTGAGGTAACGGCTCACCAAGGCGACGATCAGTAGCCGGCTTGAGAGAGTGAACGGCCACATTGGGACTGAGACACGGCCCAAACTCCTACGGGAGGCAGCA	34.6328	0.455734	1.52284	0.299265	0.764738	0.834839	Bacteria	Firmicutes	Clostridia	Clostridiales	Lachnospiraceae	Anaerostipes	CMC
AGGGTTTGATCATGGCTCAGGATGAACGCTGGCGGCGTGCTTAACACATGCAAGTCGAGCGATGAAGTTTCCTTCGGGAAACGGATTAGCGGCGGACGGGTGAGTAACACGTGGGTAACCTGCCTCATAGAGTGGAATAGCCTTCCGAAAGGAAGATTAATACCGCATAACGTTGAAAGATGGCATCATCATTCAACCAAAGGAGCAATCCGCTATGAGATGGACCCGCGGCGCATTAGCTAGTTGGTGGGGTAACGGCCTACCAAGGCGACGATGCGTAGCCGACCTGAGAGGGTGATCGGCCACATTGGGACTGAGACACGGCCCAGACTCCTACGGGAGGCAGCA	93.7904	0.785817	0.734191	1.07032	0.284477	0.396452	Bacteria	Firmicutes	Clostridia	Clostridiales	Clostridiaceae_1	Clostridium_sensu_stricto_1	CMC
AGGGTTTGATCATGGCTCAGGATGAACGCTGGCGGCGTGCTTAACACATGCAAGTCGAACGGACTTTACTGAAAAGAGGGCTTGCCCGATGGAAGGTAAAGTTAGTGGCGGACGGGTGAGTAACGCGTGGGCAACCTGCCTTACACAGGGGGACAACAGTTGGAAACGACTGCTAATACCGCATAAGCCGGTAGTGCCGCATGGCACATCCGGAAAAGATTCATCGGTGTAAGATGGGCCCGCGTTGGATTAGTTAGTTGGCGGGGTAACGGCCCACCAAGACCGCGATCCATAGCCGACCTGAGAGGGTGATCGGCCACATTGGGACTGAGACACGGCCCAAACTCCTACGGGAGGCAGCA	184.202	-7.73711	1.12343	-6.88703	5.69699e-12	5.14693e-11	Bacteria	Firmicutes	Clostridia	Clostridiales	Lachnospiraceae	Lachnospiraceae_UCG-008	CMC
AGGGTTTGATCCTGGCTCAGGACGAACGCTGGCGGCGTGCCTAACACATGCAAGTCGAGCGAAGGATATATGAGGAAATCTTCGGATGGAATCATATAAACTTAGCGGCGGACGGGTGAGTAACGCGTGAGGAACCTGCCTTGCACAAGGGGATAGCCTCGGGAAACCGGGATTAATACCCTATGATACTTAAAATTCGCATGAATTTTAAGTCAAAGCGATTTAGCGGTGCAAGATGGCCTCGCGTCCCATTAGCTAGTTGGTAAGGTAAAAGCTTACCAAGGCTACGATGGGTAGCCGGCCTGAGAGGGTGACCGGCCACACTGGAACTGAGACACGGTCCAGACTCCTACGGGAGGCAGCA	108.458	10.266	1.64597	6.23706	4.45871e-10	2.92045e-09	Bacteria	Firmicutes	Clostridia	Clostridiales	Family_XI	Anaerosalibacter	CMC
AGGGTTTGATCATGGCTCAGGATGAACGCTGGCGGCGTGCTTAACACATGCAAGTCGAGCGAAGCTCTCTTGTTGATTTCTTCGGATTGATTCAAGAGATGACTGAGCGGCGGACGGGTGAGTAACGCGTGGAGAACCTGCCCCGTACCGGGGGATAACAGTTAGAAATGACTGCTAATACCGCATAAGCGCACACTATCGCATGATAGAGTGTGAAAAACTCCGGTGGTACGGGATGGCTCCGCGTTGGATTAGCCAGTTGGCGGGGTAACGGCCCACCAAAGCGACGATCCATAGCCGGCCTGAGAGGGCGACCGGCCACATTGGGACTGAGACACGGCCCAAACTCCTACGGGAGGCAGCA	26.2504	-5.68143	1.19447	-4.75644	1.97039e-06	7.37487e-06	Bacteria	Firmicutes	Clostridia	Clostridiales	Lachnospiraceae	Lachnospiraceae_FE2018_group	CMC
AGGGTTTGATCATGGCTCAGATTGAACGCTGGCGGCATGCTTTACACATGCAAGTCGAACGGCAGCATAGGGAGCTTGCTCCCTGATGGCGAGTGGCGAACGGGTGAGTACAACATCGGAACGTGTCCTTTAATGGGGGATAACCAGCTGAAAGGCTGGCTAATACCGCATGAGACCTGAGGGTGAAAGCGGGGGAACGAGCGATCGTCCCCGTGTTGAAGGAGCGGCCGATGACCGATTAGCTAGTTGGCGGGATAAGGGCCCACCAAGGCGACGATCGGTAGCTGGTCTGAGAGGACGACCAGCCACATTGGGACTGAGACACGGCCCAAACTCCTACGGGAGGCAGCA	32.5838	-4.61968	0.781597	-5.91056	3.40944e-09	1.90058e-08	Bacteria	Proteobacteria	Gammaproteobacteria	Betaproteobacteriales	Burkholderiaceae	Parasutterella	CMC
AGGGTTTGATCCTGGCTCAGGACGAACGCTGGCGGCGTGCTTAACACATGCAAGTCGAACGGGCTGGCTCTGGTTTTTTGCTGGGGTTGGTTAGTGGCGAACGGGTGAGTAACACGTGAGTAACCTGCCCTCTTCTCCTGGATAACTGCTTGAAAGGGCGGCTAATACGGGGTGGTCTGGCCTGCCTGCATGGGTGGGTTGGTATAGGTTCAACTTTGGTTGTTCTGGTGGGGGATGGGCTCGCGGCTTATCAGCTTGTTGGTGGGGTGATGGCTTACCAAGGCTTTGACGGGTAGCCGGCCTGAGAGGGTGGACGGTCACACTGGGACTGAGATACGGCCCAGACTCCTACGGGAGGCAGCA	25.0877	5.63195	1.02868	5.47495	4.37642e-08	2.04754e-07	Bacteria	Actinobacteria	Actinobacteria	Actinomycetales	Actinomycetaceae	Actinomyces	CMC
AGGGTTTGATCATGGCTCAGGATGAACGCTGGCGGCGTGCTTAACACATGCAAGTCGAACGAAGCACTTTATTTGAAACCTTCGGGTAGATTATTCTGTGACTTAGTGGCGGACGGGTGAGTAACGCGTGGGTAACCTGCCTCATACACCGGGATAACAGTTGGAAACGGCTGCTAATACCGGATAAGCATACAGTACCGCATGGTACAGTGTGAAAAACTCAGGTGGTATGAGATGGACCCGCGTCTGATTAGCTAGTTGGTAAGGTAACGGCTTACCAAGGCGACGATCAGTAGCCGACTTGAGAGAGTGATCGGCCACATTGGGACTGAGACACGGCCCAAACTCCTACGGGAGGCAGCA	0.856739	-2.50272	3.66366	-0.68312	0.494531	0.578425	Bacteria	Firmicutes	Clostridia	Clostridiales	Lachnospiraceae	Anaerosporobacter	CMC
AGGGTTTGATCCTGGCTCAGGATGAACGCTGGCGGCGTGCTTAACACATGCAAGTCGAACGGACTTATTTGAGAGCTTGCTTTTGAATAAGTTAGTGGCGGACGGGTGAGTAACGCGTGGGTAACCTGCCGTATGCTGGGGGACAACAGTTGGAAACGACTGCTAATACCGCATAAGCGCACGGAGTCGCATGACTCAGTGTGAAAAACTCCGGTGGCATACGATGGACCCGCGTCTGATTAGGCAGTTGGCGAGGTAACGGCTCACCAAACCGACGATCAGTAGCCGGCCTGAGAGGGTGAACGGCCACATTGGGACTGAGACACGGCCCAAACTCCTACGGGAGGCAGCA	3.18962	-2.77245	1.35466	-2.04661	0.0406966	0.0762271	Bacteria	Firmicutes	Clostridia	Clostridiales	Lachnospiraceae	possible_genus_Sk018	CMC
AGGGTTTGATCATGGCTCAGGACGAACGCTGGCGGCATGCCTAACACATGCAAGTCGAACGGAATAAGACTGGTTGTAGCGATACTTTCGGTCTTATTTAGTGGCGAACGGGTGAGTAACACGTGAGCAACCTGCCTTTTACACAGGGATAACAGCCGGAAACGGCTGCTAATACCGGATAAGACCACACTGAGGCATCTCAGAGGGGTCAAAGCGTTTAGCGGTAAAAGATGGGCTCGCGTCCCATTAGCTAGTTGGTGAGATAACAGCCCACCAAGGCGACGATGGGTAGCCGACTTGAGAGAGTGATCGGCCACATTGGAACTGAGACACGGTCCAGACTCCTACGGGAGGCAGCA	5.53986	-6.34428	2.05782	-3.08301	0.00204919	0.00511321	Bacteria	Firmicutes	Clostridia	Clostridiales	Eubacteriaceae	Anaerofustis	CMC
AGGGTTTGATCATGGCTCAGGATAAACGCTGGCGGCGTGCCTAATACATGCAAGTCGAACGGACATAGCTTGCTATGTCAGTGGCGAACGGGTGAGTAATACATAAGCAACCTGCCTACAGGGACCGGGATAACACTTGGAAACGAGCGCTAATACCGGATAGGCAAGGGAAGGGCATCCTACCCTTGTTAAAGTTGAGAGACACAAGTAGATGGGCTTATGGCGCATTAGCTGGTTGGTAGAGGTAACGGCCTACCAAGGCGATGATGCGTAGCCGGCCTGAGAGGGTGAACGGCCACATTGGGACTGAGACACGGCCCAGACTCCTACGGGAGGCAGCA	13.0361	-6.56908	1.78023	-3.69003	0.000224229	0.000645581	Bacteria	Firmicutes	Erysipelotrichia	Erysipelotrichales	Erysipelotrichaceae	Erysipelotrichaceae_UCG-008	CMC
AGGGTTTGATCCTGGCTCAGGATGAACGCTGGCGGCGTGCTTAACACATGCAAGTCGAGCGAAGCGCTTAAGTTTGATTCTTCGGATGAAGACTTTTGTGACTGAGCGGCGGACGGGTGAGTAACGCGTGGGTAACCTGCCTCATACAGGGGGATAACAGTTAGAAATGACTGCTAATACCGCATAAGACCACAGGGTCGCATGACCCGGTGGTAAAAACTCCGGTGGTATGAGATGGACCCGCGTCTGATTAGCTAGTTGGTGGGGTAACGGCTCACCAAGGCGACGATCAGTAGCCGACCTGAGAGGGTGACCGGCCACATTGGGACTGAGACACGGCCCAAACTCCTACGGGAGGCAGCA	65.1635	1.30464	0.597847	2.18224	0.029092	0.0573091	Bacteria	Firmicutes	Clostridia	Clostridiales	Lachnospiraceae	Dorea	CMC
AGGGTTTGATCATGGCTCAGGATGAACGCTAGCGACAGGCTTAACACATGCAAGTCGAGGGGCAGCATGATTTGTAGCAATACAGATTGATGGCGACCGGCGCACGGGTGAGTAACGCGTATGCAACTTACCTATCAGAGGGGGATAGCCCGGCGAAAGTCGGATTAATACCCCATAAAACAGGGGTCCCGCATGGGAATATTTGTTAAAGATTCATCGCTGATAGATAGGCATGCGTTCCATTAGGCAGTTGGCGGGGTAACGGCCCACCAAACCGACGATGGATAGGGGTTCTGAGAGGAAGGTCCCCCACATTGGTACTGAGACACGGACCAAACTCCTACGGGAGGCAGCA	37.3041	1.66061	0.811539	2.04625	0.040732	0.0762271	Bacteria	Bacteroidetes	Bacteroidia	Bacteroidales	Tannerellaceae	Parabacteroides	CMC
AGGGTTTGATCCTGGCTCAGGATGAACGCTGGCGGCGTGCCTAACACATGCAAGTCGAACGGGGTAAGGACACCGGATGAAGATTCGTCAGATTCCACCGTCCTTACTTAGTGGCGGACGGGTGAGTAACGCGTGGGCAACCTGCCCTGTACAGGGGAATAGCAGCTGGAAACGGCTGGTAAAACCGCATATGCGCGCAGTACCGCATGGTACAGCGCGGAAAACTCCGGTGGTACAGGATGGGCCCGCGTCTGATTAGCTGGTTGGTGAGGTAACGGCCCACCAAGGCGACGATCAGTAGCCGGCCTGAGAGGGTGAACGGCCACATTGGGACTGAGACACGGCCCAAACTCCTACGGGAGGCAGCA	51.373	-3.53157	0.670311	-5.26856	1.37496e-07	5.8103e-07	Bacteria	Firmicutes	Clostridia	Clostridiales	Lachnospiraceae	Coprococcus_1	CMC
AGGGTTTGATCCTGGCTCAGGATGAACGCTGGCGGCGTGCTTAACACATGCAAGTCGAACGGAGCTGTTCCGGACGCCTAGGGCTTCGGCCACGGGCGGAAGGAACGACTTAGTGGCGGACGGGTGAGTAACGCGTGGGCAACCTGCCTTTTTCCGGGGGATAACACAGGGAAACCTGTGCTAATACCGCATAAAGTCATCTGAGGACATCCTCTAATGACCAAAGGAATTTTTCCGGGGAAAGAGGGGCCCGCGTCTGATTAGCTTGTTGGTGAGGTAACGGCCCACCAAGGCAACGATCAGTAGCCGAACTGAGAGGTTGATCGGCCACATTGGGACTGAGACACGGCCCAGACTCCTACGGGAGGCAGCA	9.49206	-6.14933	1.64303	-3.74268	0.000182065	0.000534763	Bacteria	Firmicutes	Clostridia	Clostridiales	Ruminococcaceae	Ruminiclostridium_1	CMC
AGGGTTTGATCCTGGCTCAGGATGAACGCTGGCGGCGTGCCTAATACATGCAAGTCGAGCGAACGGACGAGAAGCTTGCTTCTCTGATGTTAGCGGCGGACGGGTGAGTAACACGTGGATAACCTACCTATAAGACTGGGATAACTTCGGGAAACCGGAGCTAATACCGGATAATATTTTGAACCGCATGGTTCAAAAGTGAAAGACGGTCTTGCTGTCACTTATAGATGGATCCGCGCTGCATTAGCTAGTTGGTAAGGTAACGGCTTACCAAGGCAACGATGCATAGCCGACCTGAGAGGGTGATCGGCCACACTGGAACTGAGACACGGTCCAGACTCCTACGGGAGGCAGCA	9.4238	8.38011	2.14045	3.91511	9.03618e-05	0.000285238	Bacteria	Firmicutes	Bacilli	Bacillales	Staphylococcaceae	Staphylococcus	CMC
AGGGTTTGATCCTGGCTCAGGATGAACGCTGGCGGCGTGCTTAACACATGCAAGTCGAGCGAAGCAGTTAAGTTGATTTCTTCGGATTGATTCTTAACTGACTGAGCGGCGGACGGGTGAGTAACGCGTGGGTGACCTGCCCCATACCGGGGGATAACAGCTGGAAACGGCTGCTAATACCGCATAAGCGCACAGAGCTGCATGGCTCGGTGTGAAAAACTCCGGTGGTATGGGATGGGCCCGCGTCTGATTAGGCAGTTGGCGGGGTAACGGCCCACCAAACCGACGATCAGTAGCCGGCCTGAGAGGGCGACCGGCCACATTGGGACTGAGACACGGCCCAAACTCCTACGGGAGGCAGCA	23.0551	0.868417	0.590705	1.47014	0.141525	0.236175	Bacteria	Firmicutes	Clostridia	Clostridiales	Lachnospiraceae	Fusicatenibacter	CMC
AGGGTTTGATCATGGCTCAGGATGAACGCTGGCGGCGTGCTTAACACATGCAAGTCGAACGAAGCACCTGGATTTGATTCTTCGGATGAAGATCCTTGTGACTGAGTGGCGGACGGGTGAGTAACGCGTGGGTAACCTGCCTCATACAGGGGGATAACAGTTAGAAATGACTGCTAATACCGCATAAGACCACAGGGTCGCATGACCTGGTGGGAAAAACTCCGGTGGTATGAGATGGACCCGCGTCTGATTAGGTAGTTGGTGGGGTAACGGCCTACCAAGCCGACGATCAGTAGCCGACCTGAGAGGGTGACCGGCCACATTGGGACTGAGACACGGCCCAAACTCCTACGGGAGGCAGCA	28.7114	1.31383	0.676584	1.94186	0.0521541	0.096228	Bacteria	Firmicutes	Clostridia	Clostridiales	Lachnospiraceae	Coprococcus_3	CMC
AGGGTTTGATCATGGCTCAGGATGAACGCTGGCGGCGTGCCTAATACATGCAAGTCGGACGGAGCGCTTCGGCGCTCAGTGGCGAACGGGTGAGTAGCACATGGGCAACCTGCCCTTCAGAGGGGGACAACAGCTGGAAACGGCTGCTAAGACCGCATAGGCGCGGACGGGACATCCCGTCCACGTTAAACGTCCTTACGGGGACGGCTGAAGGATGGGCCTGTGGCGCATTAGCTTGTTGGCGGGGCAACGGCCCACCAAGGCGACGATGCGTAGCCGGCCTGAGAGGGCGGACGGCCACACTGGGACTGAGACACGGCCCAGACTCCTACGGGAGGCAGCA	27.2607	2.96402	1.0864	2.72829	0.00636637	0.0145042	Bacteria	Firmicutes	Erysipelotrichia	Erysipelotrichales	Erysipelotrichaceae	Sharpea	CMC
AGGGTTTGATCATGGCTCAGGATGAACGCTGGCGGCGTGCTTAACACATGCAAGTCGAACGAAGCATAGTGAATGAAGTTTTCGGATGGATTTCACTTTGACTTAGTGGCGGACGGGTGAGTAACGCGTGGGCAACCTGCCCTTAACCGGGGGACAACAGTTGGAAACGACTGCTAATACCGCATAAGCGCACGTGACCGCATGGTCGAGTGTGAAAAATTCCGGTGGTTAAGGATGGGCCCGCGTTGGATTAGGTAGTTGGTGAGGTAACGGCCCACCAAGCCGACGATCCATAGCCGACCTGAGAGGGTGACCGGCCACATTGGGACTGAGACACGGCCCAGACTCCTACGGGAGGCAGCA	96.2561	-2.8353	0.881991	-3.21466	0.00130597	0.00344036	Bacteria	Firmicutes	Clostridia	Clostridiales	Lachnospiraceae	Marvinbryantia	CMC
AGGGTTTGATCATGGCTCAGGATGAACGCTGGCGGCGTGCTTAACACATGCAAGTCGAACGGAACATTCCACCCGAAGATTGAAGAAGCTTGCTTCGGATTGATTCAACCGGAATGTTTAGTGGCGGACGGGTGAGTAACGCGTGGGTAACCTACCTTACACAGGGGGATAACAGTTAGAAATGACTGCTAATACCGCATAAGCGCACGGTACCGCATGGTACAGTGTGAAAAACTCCGGTGGTGTAAGATGGACCCGCGTCTGATTAGCTAGTTGGTGAGGTAACGGCCCACCAAGGCGACGATCAGTAGCCGGCCTGAGAGGGTGAACGGCCACATTGGAACTGAGACACGGTCCAAACTCCTACGGGAGGCAGCA	40.1796	-5.80079	1.81983	-3.18754	0.00143487	0.00368566	Bacteria	Firmicutes	Clostridia	Clostridiales	Lachnospiraceae	Coprococcus_2	CMC
AGGGTTTGATCATGGCTCAGGATGAACGCTGACAGAATGCTTAACACATGCAAGTCTACTTGATCCTTCGGGTGATGGTGGCGGACGGGTGAGTAACGCGTAAAGAACTTGCCCTGCAGTCTGGGACAACATTTGGAAACGAATGCTAATACCGGATATTATGTATTTCTCGCATGAGTTTTACATGAAAGCTATATGCGCTGCAGGAGAGCTTTGCGTCCTATTAGCTAGTTGGTGAGGTAACGGCTCACCAAGGCCATGATAGGTAGCCGGCCTGAGAGGGTGAACGGCCACAAGGGGACTGAGACACGGCCCTTACTCCTACGGGAGGCAGCA	15.7781	-3.52256	1.26315	-2.78872	0.00529171	0.0122693	Bacteria	Fusobacteria	Fusobacteriia	Fusobacteriales	Fusobacteriaceae	Fusobacterium	CMC
AGGGTTTGATCCTGGCTCAGGATGAACGCTGGCGGCGTGCCTAACACATGCAAGTCGAACGGTTAAACCGGCTTCGGCCGGAAATAGAGTGGCGAACGGGTGAGTAACACGTGACCAACCTGCCCCGCGCACCGGGATAGCCCCCCGAAAGGGGGATTAATACCGGATGCGCCGGGAGGGCCGCATGGCCCTCCCGGGAAAGCCCAAGCGGCGCGGGATGGGGTCGCGGCCCATCAGGTAGTAGGCGGGGTAGAGGCCCGCCTAGCCTACGACGGGTAGCCGGGTTGAGAGACCGACCGGCCACATTGGGACTGAGATACGGCCCAGACTCCTACGGGAGGCAGCA	43.6942	-3.65043	1.14284	-3.19418	0.0014023	0.00363764	Bacteria	Actinobacteria	Coriobacteriia	Coriobacteriales	Eggerthellaceae	DNF00809	CMC
AGGGTTTGATCCTGGCTCAGGACGAACGCTGGCGGCGCGCCTAACACATGCAAGTCGAACGAAGCTAAACTAGCCGAAGTTTTCGGATGGAAGCGAATTTAGCTTAGTGGCGAACGGGTGAGTAACACGTGAGTAACCTGCCCTTCAGTGGGGGACAACAGTTGGAAACGACTGCTAATACCGCATAAGACCACAGTGCCACATGGCACAGTGATCAAAGGATTAATTTTCGCTGAAGGATGGACTCGCGTCTGATTAGCTAGATGGTGAGGTAACGGCCCACCATGGCAACGATCAGTAGCCGGACTGAGAGGTTGATCGGCCACATTGGGACTGAGACACGGCCCAGACTCCTACGGGAGGCAGCA	61.6077	9.29189	1.75703	5.28842	1.23378e-07	5.29917e-07	Bacteria	Firmicutes	Clostridia	Clostridiales	Ruminococcaceae	Anaerofilum	CMC
AGGGTTTGATCCTGGCTCAGATTGAACGCTGGCGGCAGGCCTAACACATGCAAGTCGAGCGGTAACAGGAGAAAGCTTGCTTTCTTGCTGACGAGCGGCGGACGGGTGAGTAATGTATGGGGATCTGCCCGATAGAGGGGGATAACTACTGGAAACGGTGGCTAATACCGCATAATGTCTACGGACCAAAGCAGGGGCTCTTCGGACCTTGCACTATCGGATGAACCCATATGGGATTAGCTAGTAGGTGGGGTAAAGGCTCACCTAGGCGACGATCTCTAGCTGGTCTGAGAGGATGATCAGCCACACTGGGACTGAGACACGGCCCAGACTCCTACGGGAGGCAGCA	39.0981	-2.55929	2.36775	-1.0809	0.279744	0.396177	Bacteria	Proteobacteria	Gammaproteobacteria	Enterobacteriales	Enterobacteriaceae	Proteus	CMC
AGGGTTTGATCCTGGCTCAGGACGAACGCTGGCGGCGTGCCTAATACATGCAAGTCGAGCGGACAGATGGGAGCTTGCTCCCTGATGTTAGCGGCGGACGGGTGAGTAACACGTGGGTAACCTGCCTGTAAGACTGGGATAACTCCGGGAAACCGGGGCTAATACCGGATGCTTGTTTGAACCGCATGGTTCAAACATAAAAGGTGGCTTCGGCTACCACTTACAGATGGACCCGCGGCGCATTAGCTAGTTGGTGAGGTAATGGCTCACCAAGGCAACGATGCGTAGCCGACCTGAGAGGGTGATCGGCCACACTGGGACTGAGACACGGCCCAGACTCCTACGGGAGGCAGCA	27.43	2.60766	1.26937	2.05429	0.0399481	0.0758435	Bacteria	Firmicutes	Bacilli	Bacillales	Bacillaceae	Bacillus	CMC
AGGGTTTGATCATGGCTCAGATTGAACGCTGGCGGCAGGCCTAACACATGCAAGTCGAACGGTAACAGGAAGCAGCTTGCTGCTTTGCTGACGAGTGGCGGACGGGTGAGTAATGTCTGGGAAACTGCCTGATGGAGGGGGATAACTACTGGAAACGGTGGCTAATACCGCATAACGTCGCAAGACCAAAGAGGGGGACCTTCGGGCCTCTTGCCATCAGATGTGCCCAGATGGGATTAGCTTGTTGGTGAGGTAACGGCTCACCAAGGCGACGATCCCTAGCTGGTCTGAGAGGATGACCAGCCACACTGGAACTGAGACACGGTCCAGACTCCTACGGGAGGCAGCA	8.10342	8.20103	2.24793	3.64826	0.000264027	0.000751902	Bacteria	Proteobacteria	Gammaproteobacteria	Enterobacteriales	Enterobacteriaceae	Salmonella	CMC
AGGGTTTGATCCTGGCTCAGGACGAACGCTGGCGGCGTGCCTAACACATGCAAGTCGAACGGAGTTGAAAGGAGCTTGCTTTTTTCAACTCAGTGGCGGACGGGTGAGTAACGCGTGAGTAACCTGCCTTTCAGAGGGGGATAACGTTCTGAAAAGAACGCTAATACCGCATAAGATTGTAGTTTCGCATGGGACAGCAATCAAAGGAGCAATCCGCTGAAAGATGGACTCGCGTCCGATTAGATAGTTGGCGGGGTAACGGCCCACCAAGTCGACGATCGGTAGCCGGACTGAGAGGTTGATCGGCCACATTGGGACTGAGACACGGCCCAGACTCCTACGGGAGGCAGCA	12.1482	1.7867	0.753509	2.37117	0.0177319	0.0368712	Bacteria	Firmicutes	Clostridia	Clostridiales	Ruminococcaceae	Ruminiclostridium_5	CMC
AGGGTTTGATCATGGCTCAGGATGAACGCTGGCGGCACGCTTAACACATGCAAGTCGAGCGGAGCAAATACTTCGGTAGTTGCTTAGCGGCGGACGGGTGAGTAACACGTGGGTAACCTACCCCATACAGGGGGATAACGTATAGAAATGTACGCTAATACCGCATAAGCCAACAGGGAGGCATCTTCTGGTTGGAAAAGCGCTAGTGGTATGGGATGGGCCCGCGACTGATTAGCTGGTTGGTGAGGTAACGGCCCACCAAGGCGACGATCAGTAGCCGGTCTGAGAGGATGGACGGCCACATTGGGACTGAGACACGGCCCAGACTCCTACGGGAGGCAGCA	27.4024	-8.65241	1.45726	-5.93744	2.89515e-09	1.64897e-08	Bacteria	Firmicutes	Clostridia	Clostridiales	Defluviitaleaceae	Defluviitaleaceae_UCG-011	CMC
AGGGTTTGATCCTGGCTCAGGATGAACGCTGGCGGCGTGCTTAACACATGCAAGTCGAACGAAGCACTCTATTTGATTTCCTTCGGGATTGATTATTTTGTGACTGAGTGGCGGACGGGTGAGTAACGCGTGGGTAACCTACCTTGTACAGGGGGATAACAGTTGGAAACGACTGCTAATACCGCATAAGCGCACAGCATCGCATGATGCAGTGCGAAAAGCTCCGACGGTATAAGATGGACCCGCGTCTGATTAGCTAGTTGGTGAGGTAACGGCCCACCAAGGCGACGATCAGTAGCCGACCTGAGAGGGTGACCGGCCACATTGGGACTGAGACACGGCCCAAACTCCTACGGGAGGCAGCA	5.22557	1.12716	0.835537	1.34902	0.177331	0.276842	Bacteria	Firmicutes	Clostridia	Clostridiales	Lachnospiraceae	Agathobacter	CMC
AGGGTTTGATCCTGGCTCAGGATGAACGCTGGCGGCGTGCTTAACACATGCAAGTCGAGCGAAGCAGTTTTAAGGAAGTTTTCGGATGGAATTAAAACTGACTTAGCGGCGGACGGGTGAGTAACGCGTGGGTAACCTGCCTCATACAGGGGGATAACAGTTAGAAATGACTGCTAATACCGCATAAGCGCACAGTGCTGCATAGCACAGTGTGAAAAACTCCGGTGGTATGAGATGGACCCGCGTCTGATTAGGTAGTTGGTGAGGTAATGGCTCACCAAGCCGACGATCAGTAGCCGACCTGAGAGGGTGACCGGCCACATTGGGACTGAGACACGGCCCAAACTCCTACGGGAGGCAGCA	30.4437	4.20986	1.5981	2.63429	0.00843143	0.0182565	Bacteria	Firmicutes	Clostridia	Clostridiales	Lachnospiraceae	Lachnoclostridium_5	CMC
AGGGTTTGATCATGGCTCAGATTGAACGCTGGCGGCGTGCTTAACACATGCAAGTCGTACGTGAAAGCGCCTTCGGGCGCGAGTAAAGTGGCGCACGGGTGAGTAACGCGTGGATGATCTGCCTGGTAGTGGGGAATAACGGCTGGAAACGGCCGCTAATACCGCATGAGCTTCATATTTGGCTTTATGAAGGAAAGAGGGCCTCTGCATATGCTCTTGCTACCGGATGAGTCCGCGTCCCATTAGCTAGTTGGCGGGGTAATGGCCCACCAAGGCGACGATGGGTAGCTGTTCTGAGAGGATGATCAGCCACATTGGAACTGGAACACGGTCCAAACTCCTACGGGAGGCAGCA	11.1524	-7.2423	2.31451	-3.12908	0.00175353	0.00446044	Bacteria	Proteobacteria	Deltaproteobacteria	Desulfovibrionales	Desulfovibrionaceae	Mailhella	CMC
AGGGTTTGATCATGGCTCAGATTGAACGCTGGCGGCAGGCCTAACACATGCAAGTCGAGCGGTAGCACAGAGAGCTTGCTCTCGGGTGACGAGCGGCGGACGGGTGAGTAATGTCTGGGAAACTGCCTGATGGAGGGGGATAACTACTGGAAACGGTAGCTAATACCGCATAACGTCGCAAGACCAAAGTGGGGGACCTTCGGGCCTCATGCCATCAGATGTGCCCAGATGGGATTAGCTAGTAGGTGGGGTAATGGCTCACCTAGGCGACGATCCCTAGCTGGTCTGAGAGGATGACCAGCCACACTGGAACTGAGACACGGTCCAGACTCCTACGGGAGGCAGCA	4.62599	0.324383	2.73932	0.118417	0.905737	0.9306	Bacteria	Proteobacteria	Gammaproteobacteria	Enterobacteriales	Enterobacteriaceae	Raoultella	CMC
AGGGTTTGATCCTGGCTCAGGACGAACGCTGGCGGCGCGCCTAACACATGCAAGTCGAACGGAGCTTGCTTGTCAGATCCTTTCGGGGTGACGACTTGTAAGCTTAGTGGCGAACGGGTGAGTAACACGTGAGTAACCTGCCCCAGAGTGGGGGACAACAGTTGGAAACGACTGCTAATACCGCATAAGCCCACGGAACCGCATGGTTCTGGGGGAAAAGGAGCAATTCGCTCTGGGATGGACTCGCGTCCGATTAGCTGGATGGTGAGGTAACGGCCCACCATGGCGACGATCGGTAGCCGGACTGAGAGGTTGATCGGCCACATTGGGACTGAGACACGGCCCAGACTCCTACGGGAGGCAGCA	17.9037	1.41534	0.884653	1.59988	0.109626	0.19148	Bacteria	Firmicutes	Clostridia	Clostridiales	Ruminococcaceae	Fournierella	CMC
AGGGTTTGATCCTGGCTCAGGATGAACGCTGGCGGCGTGCTTAACACATGCAAGTCGAACGGAGTGCTCATGACGGAGGATTCGTCCAACGGATTGAGTTACTTAGTGGCGGACGGGTGAGTAACGCGTGAGGAACCTGCCTCGGAGTGGGGAATAACAGCCCGAAAGGGTTGCTAATACCGCATGATGCAGCTGGGTCGCATGACCCTGGCTGCCAAAGATTTATCGCTCTGAGATGGCCTCGCGTCTGATTAGCTAGTAGGCGGGGTAACGGCCCACCTAGGCGACGATCAGTAGCCGGACTGAGAGGTTGACCGGCCACATTGGGACTGAGACACGGCCCAGACTCCTACGGGAGGCAGCA	9.1952	2.05312	1.19271	1.72139	0.0851804	0.151818	Bacteria	Firmicutes	Clostridia	Clostridiales	Ruminococcaceae	Flavonifractor	CMC
AGGGTTTGATCCTGGCTCAGAACGAACGCTGGCGGCGCGTTTTAAGCATGCAAGTCGCAGGGTAAAATTTTAGCAATAGAATTGAGACTGGCGAACGGGTGAGTAACACGTGAAAATCTACCTTGAGATGGGGGATAGCCGGTAGAAATATCGGGTAATACCGCATATGCCGAGAGGTGAAAGGGGCAACTGCTCCGTCTTGAGATGAGTTTGCGTCTGATTAGATAGTTGGCGAGGTAAAGGCTCACCAAGTCTACGATCAGTAGCCGGCCTGAGAGGGTGATCGGCCACATTGGGACTGAGACACGGCCCAGACTCCTACGGGAGGCAGCA	1.27509	-4.24689	4.13552	-1.02693	0.304453	0.416491	Bacteria	Spirochaetes	Spirochaetia	Spirochaetales	Spirochaetaceae	M2PT2-76_termite_group	CMC
AGGGTTTGATCCTGGCTCAGGATGAACGCTGGCGGCGTGCTTAACACATGCAAGTCGAACGAAGCATTACGTTTCAAAGCCTCCGGGCAGCGAGATGTTTTGACTTAGTGGCGGACGGGTGAGTAACGCGTGGGTAACCTGCCTTGTACTGGGGGATAACAGTTAGAAATGACTGCTAATACCGCATAAGCCCACGGTTTCGCATGGAACTGTGAGAAAAGATTTATTGATACAAGATGGACCCGCGTCTGATTAGCTAGTTGGCGAGGTAACGGCCCACCAAGGCGACGATCAGTAGCCGACCTGAGAGGGTGATCGGCCACATTGGGACTGAGACACGGCCCAAACTCCTACGGGAGGCAGCA	18.3606	-5.18736	1.70216	-3.04751	0.00230746	0.00570334	Bacteria	Firmicutes	Clostridia	Clostridiales	Lachnospiraceae	Anaerobium	CMC
AGGGTTTGATCATGGCTCAGGATGAACGCTGGCGGCATGCCTAATACATGCAAGTCGAACGGGATATCTTCGGATATCCAGTGGCGAACGGGTGAGTAACACGTAGGTAACCTGCCCATGTGCCCGGGATAACGCCTGGAAACGGGTGCTAAAACCGGATAGGTATCGCTTCTGCATGGAAGAGATATTAAAGGAGCTGCAAGGCTCTGAACATGGATGGACCTGCGGTGCATTAGCTGGTTGGTGAGGTAACGGCCCACCAAGGCGACGATGCATAGCCGGCCTGAGAGGGTGAACGGCCACATTGGGACTGAGACACGGCCCAAACTCCTACGGGAGGCAGCA	12.3791	0.804962	1.17308	0.686198	0.492588	0.578425	Bacteria	Firmicutes	Erysipelotrichia	Erysipelotrichales	Erysipelotrichaceae	Faecalitalea	CMC
AGGGTTTGATCATGGCTCAGGATGAACGCTGGCGGCGTGCTTAACACATGCAAGTCGAACGAAGAAGGTTGGAATGAGAGCTTCGGCAGGATTTCTTTCCATCTTAGTGGCGGACGGGTGAGTAACGTGTGGGCAACCTGCCCTGTACTGGGGAATAATCATTGGAAACGATGACTAATACCGCATGTGGTTCTCGGAAGGCATCTTCTGAGGAAGAAAGGATTTATTCGGTACAGGATGGGCCCGCATCTGATTAGCTAGTTGGTGAGATAACAGCCCACCAAGGCGACGATCAGTAGCCGACCTGAGAGGGTGATCGGCCACATTGGGACTGAGACACGGCCCAAACTCCTACGGGAGGCAGCA	14.6801	1.08951	0.941965	1.15663	0.247423	0.357045	Bacteria	Firmicutes	Clostridia	Clostridiales	Lachnospiraceae	Tyzzerella	CMC
AGGGTTTGATCATGGCTCAGAGTTAACGCTGGCATCGTGCATAACACATGCAAGTCGAACGGGACTTACTTGAGTAGCAATACTTAGGTAAGTTTAGTGGCAGACGGGTGAGTAATACATAAGGAACGTACCTCCGAGTGGAGAATAACAGTCCGAAAGGATTGCTAATACTCCATAACATAACTTTGTGGCATCACTTAGTTATCAAAGATTCGTCGCTTGGAGAGCGTCTTATGGTCTATCAGCTAGTTGGCAGTGTAACGGACTACCAAGGCGACGACGGATAGCCGGCCTGAAAGGGCGACCGGCCACAAGGGCACTGAGACACGGGCCCTACTCCTACGGGAGGCAGCA	7.23386	-5.74266	1.77905	-3.22793	0.00124689	0.00333354	Bacteria	Elusimicrobia	Elusimicrobia	Elusimicrobiales	Elusimicrobiaceae	Elusimicrobium	CMC
AGGGTTTGATCATGGCTCAGGATGAACGCTGGCGGCGTGCTTAACACATGCAAGTCGAACGGAGTTTATAAGACAGATTCCTTCGGGATGAAGACTTATAAACTTAGTGGCGGACGGGTGAGTAACGCGTGGGTAACCTGCCTTACACAGGGGGATAGCAGTTGGAAACGACTGGTAATACCGCATACCTTGCATTAGTCGCATGACTTATGTAAGAAAGATTTATCGGTGTAAGATGGACCCGCGTCTGATTAGCTAGTTGGTACGGTAACGGCGTACCAAGGCGACGATCAGTAGCCGGCCTGAGAGGGTGAACGGCCACATTGGGACTGAGATACGGCCCAGACTCCTACGGGAGGCAGCA	14.3981	-3.18814	0.835903	-3.81401	0.000136731	0.000411765	Bacteria	Firmicutes	Clostridia	Clostridiales	Lachnospiraceae	Howardella	CMC
AGGGTTTGATCCTGGCTCAGGACGAACGCTGGCGGCGTGCCTAATACATGCAAGTCGAGCGGACTTGATGAGAAGCTTGCTTCTCTGAAAGTTAGCGGCGGACGGGTGAGTAACACGTAGGCAACCTGCCTGTAAGACTGGGATAACTACCGGAAACGGTAGCTAATACCGGATAGGTGATTTTCTCGCATGAGGGAATCAAGAAAGACGGAGCAATCTGTCACTTACGGATGGGCCTGCGGCGCATTAGCTAGTTGGTGAGGTAATGGCTCACCAAGGCGACGATGCGTAGCCGACCTGAGAGGGTGAACGGCCACACTGGGACTGAGACACGGCCCAGACTCCTACGGGAGGCAGCA	14.8708	-2.59128	2.11456	-1.22545	0.220406	0.328105	Bacteria	Firmicutes	Bacilli	Bacillales	Paenibacillaceae	Paenibacillus	CMC
AGGGTTTGATCCTGGCTCAGATTGAACGCTGGCGGCATGCCTTACACATGCAAGTCGAACGGCAGCACGGGTGCTTGCACCTGGTGGCGAGTGGCGAACGGGTGAGTAATACATCGGAACATGTCCTGTAGTGGGGGATAGCCCGGCGAAAGCCGGATTAATACCGCATACGATCTACGGATGAAAGCGGGGGACCTTCGGGCCTCGCGCTATAGGGTTGGCCGATGGCTGATTAGCTAGTTGGTGGGGTAAAGGCCTACCAAGGCGACGATCAGTAGCTGGTCTGAGAGGACGACCAGCCACACTGGGACTGAGACACGGCCCAGACTCCTACGGGAGGCAGCA	3.41412	5.97012	2.57167	2.3215	0.0202599	0.041796	Bacteria	Proteobacteria	Gammaproteobacteria	Betaproteobacteriales	Burkholderiaceae	Burkholderia-Caballeronia-Paraburkholderia	CMC
AGGGTTTGATCCTGGCTCAGGATGAACGCTGGCGGCGTGCCTAATACATGCAAGTCGAGCGAGAACCGATTGACTGGAGATTCGTCAAAATGAAATCGGGGAAAGCGGCGGACGGGTGAGTAACGCGTAGGCAACCTGCCCTTAGCAGAGGGATAGCCATTGGAAACGATGATTAAAACCTCATAATGCTGAACTTACACATGTGAGCTCAGCCAAAGATTTATCGGCTAAGGATGGGCCTGCGTCTGATTAACTGGTTGGTGAGGTAACGGCTCACCAAGGTAACGATCAGTAGCCGACCTGAGAGGGTGATCGGCCACATTGGAACTGAGACACGGTCCAAACTCCTACGGGAGGCAGCA	23.0888	-4.47026	0.80808	-5.53195	3.16684e-08	1.56549e-07	Bacteria	Firmicutes	Clostridia	Clostridiales	Family_XIII	Mogibacterium	CMC
AGGGTTTGATCCTGGCTCAGGATGAACGCTGGCGGCGTGCTTAACACATGCAAGTCGAGCGAGAAAAGTTCTTCGGAGCTTTTCTAGCGGCGGACGGGTGAGTAACACGTGGGCAACCTGCCTCATAGAGGGGAATAGCCTTCCGAAAGGAAGATTAATACCGCATAACATTGTTGAAAGGCATCTTTTAACAATCAAAGGAGCAATCCGCTATGAGATGGGCCCGCGGCGCATTAGCTAGTTGGTGAGGTAACGGCTCACCAAGGCGACGATGCGTAGCCGACCTGAGAGGGTGATCGGCCACATTGGAACTGAGACACGGTCCAGACTCCTACGGGAGGCAGCA	1.01746	-3.66459	3.51454	-1.04269	0.297091	0.409672	Bacteria	Firmicutes	Clostridia	Clostridiales	Clostridiaceae_1	Sarcina	CMC
AGGGTTTGATCCTGGCTCAGGATGAACGCTAGCTACAGGCTTAACACATGCAAGTCGAGGGGCAGCATGACGGAAGCTTGCTTCCGTTGATGGCGACCGGCGCACGGGTGAGTAACGCGTATCCAACCTGCCCTTGTCCATCGGATAACCCGTCGAAAGGCGGACTAACACGATATGCAGTCCACAGCAGGCATCTAACGTGGACGAAATGTGAAGGAGAAGGATGGGGATGCGTCTGATTAGCTTGTTGGCGGGGTAACGGCCCACCAAGGCGACGATCAGTAGGGGTTCTGAGAGGAAGGTCCCCCACATTGGAACTGAGACACGGTCCAAACTCCTACGGGAGGCAGCA	15.0354	1.87707	1.34685	1.39368	0.163416	0.262668	Bacteria	Bacteroidetes	Bacteroidia	Bacteroidales	Prevotellaceae	Prevotella_2	CMC
AGGGTTTGATCCTGGCTCAGGACGAACGCTGGCGGCGTGCCTAATACATGCAAGTCGAACGAACGGAGGAAGAGCTTGCTCTTCCAAAGTTAGTGGCGGACGGGTGAGTAACACGTGGGCAACCTGCCTGTAAGTTGGGGATAACTCCGGGAAACCGGGGCTAATACCGAATGATAAAGTGTGGCGCATGCCACGCTTTTGAAAGATGGTTTCGGCTATCGCTTACAGATGGGCCCGCGGTGCATTAGCTAGTTGGTAGGGTAATGGCCTACCAAGGCAACGATGCATAGCCGACCTGAGAGGGTGATCGGCCACACTGGGACTGAGACACGGCCCAGACTCCTACGGGAGGCAGCA	10.2668	8.54217	2.12864	4.01296	5.99614e-05	0.000193949	Bacteria	Firmicutes	Bacilli	Bacillales	Listeriaceae	Listeria	CMC
AGGGTTTGATCCTGGCTCAGGATGAACGCTGGCGGCGTGCCTAACACATGCAAGTCGAGCGCGGTCCCTTTGGTGCTTGCACCAAAGACGACTGAGCGGCGGACGGGTGAGTAACGCGTGGGTAACCTGCCCTGTACATATGGATAACATGCTGAAAAGCATACTAATACATAATAACGTACATTGAAGGCATCTTCGATGTATCAAAGCGTTAGCGGTACAGGATGGACCCGCGTCTGATTAGCTAGTTGGTGGGGTAAAAGCCTACCAAGGCGACGATCAGTAGCCGACCTGAGAGGGTGATCGGCCACATTGGAACTGAGACACGGTCCAAACTCCTACGGGAGGCAGCA	7.77668	-0.0796499	1.14934	-0.0693009	0.94475	0.959397	Bacteria	Firmicutes	Clostridia	Clostridiales	Peptostreptococcaceae	Peptostreptococcus	CMC
AGGGTTTGATCCTGGCTCAGGACGAACGCTGGCGGCGCGCTTAACACATGCAAGTCGAACGGTGAACAGCGGAAAGCTTGCTTTTAGCTGTACATAGTGGCGGACGGGTGAGTAACGCGTGAGGACTTGTCCTGTACAGGGGGACAACTGATGGAAACGTCAGCTAATACCCCATAAGCCGTGAGGTAAAAGGAGCGATCCGGTACAGGAGAGACTCGCGTTCTATCAGTTAGTTGGTGAGGTAACGGCTCACCAAGGCGAAGACGGATAGCCGGACTGAGAGGTTGGCCGGCCACATTGGAACTGAGATACGGTCCAGACTCCTACGGGAGGCAGCA	12.8183	-3.86264	1.75646	-2.1991	0.0278706	0.0557411	Bacteria	Synergistetes	Synergistia	Synergistales	Synergistaceae	Synergistes	CMC
AGGGTTTGATCCTGGCTCAGATTGAACGCTGGCGGCAGGCTTAACACATGCAAGTCGAACGGTAACAGGGAGAAGCTTGCTTCTTTGCTGACGAGTGGCGGACGGGTGAGTAATGCTTGGGAATCTGGCTTATGGAGGGGGATAACTACTGGAAACGGTAGCTAATACCGCGTAATGTCTTAGGACTAAAGGGTGGGACTTTCGGGCCACCTGCCATAAGATGAGCCCAAGTGGGATTAGCTAGTTGGTGAGGTAAAGGCTCACCAAGGCGACGATCTCTAGCTGGTCTGAGAGGATGACCAGCCACACTGGAACTGAGACACGGTCCAGACTCCTACGGGAGGCAGCA	0.702629	-2.13198	4.26833	-0.499488	0.617436	0.699618	Bacteria	Proteobacteria	Gammaproteobacteria	Pasteurellales	Pasteurellaceae	Mannheimia	CMC
AGGGTTTGATCATGGCTCAGGATGAACGCTAGCTACAGGCTTAACACATGCAAGTCGAGGGGCAGCGGGGAGGATGCTTGCATTCTCCGCCGGCGACCGGCGCACGGGTGCGTAACGCGTATCGAACCTACCTCATACTCGGGCATAGCCTTGCGAAAGTAAGATTAATTCCCGATGTTCTGCCAATTTCGCATGAGATTGGCAGCAAAGTATTTCGGTATGAGATGGCGATGCGTCCCATTAGTTAGTTGGCGGGGTAACGGCCCACCAAGACATCGATGGGTAGGGGTTCTGAGAGGAAGGTCCCCCACATTGGAACTGAGACACGGTCCAAACTCCTACGGGAGGCAGCA	6.84881	0.952519	0.899863	1.05852	0.28982	0.401762	Bacteria	Bacteroidetes	Bacteroidia	Bacteroidales	Prevotellaceae	Alloprevotella	CMC
AGGGTTTGATCCTGGCTCAGGACGAACGCTGGCGGCGTGCCTAACACATGCAAGTCGAACGAGAATTTACGAACAGATTTCTTCGGAATGACGTTTGTAAAGGAAAGTGGCGGACGGGCGAGTAACGCGTGAATAACCTGCCCATAAGAGGGGGATAATCCATGGAAACGTGGACTAATACCGCATATTGAGTGGAAATCGCATGGTTTTTACTTGAAAGATTTTATCGCTTATGGATGGATTCGCGTCAGATTAGCTAGTTGGTGAGGTAACGGCTCACCAAGGCGACGATCTGTAGCCGAACTGAGAGGTTGATCGGCCGCATTGGGACTGAGACACGGCCCAGACTCCTACGGGAGGCAGCA	6.53407	-4.67457	1.7281	-2.70504	0.0068296	0.0152936	Bacteria	Firmicutes	Clostridia	Clostridiales	Ruminococcaceae	Ruminococcaceae_UCG-013	CMC
AGGGTTTGATCCTGGCTCAGGATGAACGCTGGCGGCGTGCCTAACACATGCAAGTCGAGCGATTCTCTTCGGAGAAGAGCGGCGGACGGGTGAGTAACGCGTGGGTAACCTGCCTCATACACATGGATAACATACCGAAAGGTATGCTAATACAGGATAACATAAGAGATTCGCATGTTTCTCTTATCAAAGCTCCGGCGGTATGAGATGGACCCGCGTCTGATTAGCTAGTTGGTAAGGTAATGGCTTACCAAGGCGACGATCAGTAGCCGACCTGAGAGGGTGATCGGCCACATTGGAACTGAGACACGGTCCAAACTCCTACGGGAGGCAGCA	1.49148	-1.40071	2.82092	-0.496546	0.619509	0.699618	Bacteria	Firmicutes	Clostridia	Clostridiales	Peptostreptococcaceae	Terrisporobacter	CMC
AGGGTTTGATCATGGCTCAGATTGAACGCTGGCGGCAGGCCTAACACATGCAAGTCGAGCGGTTGAAGGAAGCTTGCTTCCTGATTCAGCGGCGGACGGGTGAGTAATGCCTAGGAATCTGCCTGGTAGTGGGGGACAACGTTTCGAAAGGAACGCTAATACCGCATACGTCCTACGGGAGAAAGCAGGGGACCTTCGGGCCTTGCGCTATCAGATGAGCCTAGGTCGGATTAGCTAGTTGGTGAGGTAATGGCTCACCAAGGCGACGATCCGTAACTGGTCTGAGAGGATGATCAGTCACACTGGAACTGAGACACGGTCCAGACTCCTACGGGAGGCAGCA	4.46408	6.22959	2.00739	3.10333	0.00191354	0.00482066	Bacteria	Proteobacteria	Gammaproteobacteria	Pseudomonadales	Pseudomonadaceae	Pseudomonas	CMC
AGGGTTTGATCATGGCTCAGGACGAACGCTGGCGGTATGCTTAACACATGCAAGTCGAACGAGAAAGTTTTGATGGATCCTTCGGGTGAAATTAAAACTGGAAAGTGGCGAACGGGTGAGTAACGCGTGGGTAACCTGCCCTATGGAAAGGAATAGCCTCGGGAAACTGGGAGTAAAGCCTTATATTATGGAGTGATCGCATGGTCATTTCATGAAAACTCCGGTGCCATAGGATGGACCCGCGTCCCATTAGCTAGTTGGTGAGATAACAGCCCACCAAGGCGACGATGGGTAACCGGTCTGAGAGGGCGAACGGTCACACTGGAACTGAGACACGGTCCAGACTCCTACGGGAGGCAGCA	9.363	-2.72836	0.962229	-2.83546	0.00457599	0.010801	Bacteria	Firmicutes	Clostridia	Clostridiales	Eubacteriaceae	Eubacterium	CMC
AGGGTTTGATCATGGCTCAGGATGAACGCTGGCGGCATGCCTAATACATGCAAGTCGAACGAGAGGAAGGAAAGCTTGCTTTCCTGAATCTAGTGGCGAACGGGTGAGTAACACGTAGGTAACCTGCCCATGTGCCCGGGATAACTTCTGGAAACGGATGCTAAAACCGGATAGGTAGCAGACAAGCATTTGACTGCTATTAAAGTGGCCTTGGCCATGAACATGGATGGACCTGCGGTGCATTAGCTGGTTGGTGAGGTAACGGCCCACCAAGGCGACGATGCATAGCCGGCCTGAGAGGGCGGACGGCCACATTGGGACTGAGACACGGCCCAAACTCCTACGGGAGGCAGCA	3.52516	1.55497	1.03228	1.50635	0.131978	0.226001	Bacteria	Firmicutes	Erysipelotrichia	Erysipelotrichales	Erysipelotrichaceae	Holdemanella	CMC
AGGGTTTGATCATGGCTCAGGACGAACGCTGGCGGCGTGCCTAACACATGCAAGTCGAACGGACTTAGCTGGATGCTTGCATCCGGCGACAGTTAGTGGCGGACGGGTGAGTAACGCGTGAATAACCTGCCCAACAGAGGGGGATAACGTTTGGAAACGAACGCTAATACCGCATAACATTGTGGCATCGCATGGTGCTATAATCAAAGGAGCAATCCGCTGATGGATGGATTCGCGTCCGATTAGCTAGTTGGTGAGATAACAGCTCACCAAGGCGACGATCGGTAGCCGGACTGAGAGGTTGAACGGCCACATTGGGACTGAGACACGGCCCAGACTCCTACGGGAGGCAGCA	1.87224	-4.49155	3.21311	-1.39788	0.162148	0.262668	Bacteria	Firmicutes	Clostridia	Clostridiales	Lachnospiraceae	Lachnospiraceae_NC2004_group	CMC
AGGGTTTGATCCTGGCTCAGGATGAACGCTGGCGGCGTGCCTAATACATGCAAGTCGAACGGCAGTAGCAATACTGTAGTGGCGAACGGGTGAGTAACACGTTGGTGACCTGCCCCAAAGATGGGAATATCACCTGGAAACGGGTGGCAAAACCGAATAAGCTCGAGGGAGTTAGAGAGCCTTGAGTAAAAGCGTAAGCTACTTTGGGAGGGGCCTGCGGCCCATCAGTTAGTTGGTGAGGGTAACGGCCCACCAAGACGAAGACGGGTAGGGGACCTGAGAGGGTGGTCCCCCACAATGGAACTGAAACACGGTCCATACTCCTACGGGAGGCAGCA	9.0939	-5.20366	1.71316	-3.03747	0.00238575	0.00584175	Bacteria	Chloroflexi	Anaerolineae	Anaerolineales	Anaerolineaceae	Flexilinea	CMC
AGGGTTTGATCATGGCTCAGGACGAACGCTGGCGGCGCGCCTAACACATGCAAGTCGAACGGACGAGAGGAGCTTGCTCCTCGAGTTAGTGGCGGACGGGTGAGTAACACGTGAGCAACCTGCCTTTCAGAGGGGGACAACAGTTGGAAACGACTGCTAATACCGCATAATGTCGGGAAGAGACATCTTTTTCCGACCAAAGATTTATCGCTGAAAGATGGGCTCGCGTCTGATTAGATAGTTGGTGAGGTAACGGCCCACCAAGTCGACGATCAGTAGCCGGACTGAGAGGTTGAACGGCCACATTGGGACTGAGACACGGCCCAGACTCCTACGGGAGGCAGCA	2.08488	-4.95611	3.47192	-1.42748	0.153441	0.251259	Bacteria	Firmicutes	Clostridia	Clostridiales	Ruminococcaceae	Ruminiclostridium_6	CMC
AGGGTTTGATCATGGCTCAGGACGAACGCTGGCGGCATGCCTAACACATGCAAGTCGAACGGAGTTATTTGGATTCGTCTGGATAACTTAGTGGCGGACGGGTGAGTAACACGTGAGCAACCTGCCCTTCAGAGGGGGACAACAGTTGGAAACGACTGCTAATACCGCATAACATATACTTAAGGCATCTTGAGTATATCAAAGATTTATCGCTGAGGGATGGGCTCGCGTCTGATTAGATAGTTGGTGAGGTAACGGCCCACCAAGTCTACGATCAGTAGCCGGACTGAGAGGTTGAACGGCCACATTGGGACTGAGATACGGCCCAGACTCCTACGGGAGGCAGCA	15.277	-6.83923	1.52801	-4.47592	7.60834e-06	2.58881e-05	Bacteria	Firmicutes	Clostridia	Clostridiales	Ruminococcaceae	Ruminococcaceae_V9D2013_group	CMC
AGGGTTTGATCCTGGCTCAGGACGAACGCTGGCGGCGCGCCTAACACATGCAAGTCGAGCGGGGATATGATTTCGGTTGTATCCAAGCGGCGGACGGGTGAGTAACGCGTGAGGAACCTGCCCTTCAGCGGGGGATAGCGTCTGGAAACGGACGGTAATACCGCATAACGTATATTGAAGGCATCTGAGATATACCAAAGGATTTATTCACTGAAGGATGGACTCGCGTCCGATTAGGTAGTTGGTGAGGTAACGGCCCACCAAGCCCGCGATCGGTAGCCGGACTGAGAGGTTGATCGGCCACATTGGGACTGAGACACGGCCCAGACTCCTACGGGAGGCAGCA	3.76738	-4.00311	2.01848	-1.98324	0.0473411	0.0879671	Bacteria	Firmicutes	Clostridia	Clostridiales	Ruminococcaceae	Ruminiclostridium	CMC
AGGGTTTGATCATGGCTCAGGATGAACGCTGGCGGCGTGCCTAATACATGCAAGTCGAACGGAGCACCTTGGTGCTCAGTGGCGAACGGGTGAGGAGAACATAGGTAACCTGCCCCTCCGAGGGGGACAACAGCTGGAAACGGCTGCTAAGACCGCATAGACGCATTCAGGGCATCCTGGATGCGCTAAATGACCGGATGGTCAGCGGGGGGATGGACCTATGCAGTATTAGCTAGTTGGCGGGGCAACGGCCCACCAAGGCGACGATACTTAGCCGGCCTGAGAGGGCGGACGGCCACACTGGGACTGAGACACGGCCCAGACTCCTACGGGAGGCAGCA	1.93078	5.31492	2.30364	2.30718	0.0210449	0.0430762	Bacteria	Firmicutes	Erysipelotrichia	Erysipelotrichales	Erysipelotrichaceae	Erysipelotrichaceae_UCG-002	CMC
AGGGTTTGATCCTGGCTCAGGACGAACGCTGGCGGCGCGCCTAACACATGCAAGTCGAACGGAGTTGTGTTGAAAGCTTGCTGGATATACAACTTAGTGGCGGACGGGTGAGTAACACGTGAGTAACCTGCCTCTCAGAGTGGAATAACGTTTGGAAACGAACGCTAATACCGCATAACGTGAGAAGAGGGCATCCTCTTTTTACCAAAGATTTATCGCTGAGAGATGGGCTCGCGGCCGATTAGGTAGTTGGTGAGATAACAGCCCACCAAGCCGACGATCGGTAGCCGGACTGAGAGGTTGATCGGCCACATTGGGACTGAGACACGGCCCAGACTCCTACGGGAGGCAGCA	4.11005	1.73008	1.7198	1.00598	0.314425	0.426836	Bacteria	Firmicutes	Clostridia	Clostridiales	Ruminococcaceae	Negativibacillus	CMC
AGAGTTTGATCCTGGCTCAGGACGAACGCTGGCGGCGTGCCTAACACATGCAAGTCGAACGGAGATATTCCGGATTGAGATTTCGGTTGATTGAAAGGATATCTTAGTGGCGGACGGGTGAGTAACGCGTGAGTAACCTGCCCATAAGAGGGGGATAACGTTCTGAAAAGAACGCTAATACCGCATAACATATGTAATTCGCATGGAAGACATATCAAAGGAGCAATCCGCTTATGGATGGACTCGCGTCCGATTAGCTAGTTGGCGGGATAACAGCCCACCAAGGCGACGATCGGTAGCCGGACTGAGAGGTTGAACGGCCACATTGGGACTGAGACACGGCCCAGACTCCTACGGGAGGCAGCA	2.19329	-2.43533	1.84089	-1.32291	0.185864	0.283119	Bacteria	Firmicutes	Clostridia	Clostridiales	Ruminococcaceae	DTU089	CMC
AGGGTTTGATCCTGGCTCAGGATGAACGCTGGCGGCGTGCCTAACACATGCAAGTCGAACGAGGCAAATAAGTTGAAGTTTTCGGATGGATTCTTATTTACCGAGTGGCGGACGGGTGAGTAACGCGTGGGTAACCTGCCTCATACAGGGGGATAACGGTTAGAAATGACTGCTAATACCGCATAAGCGCACAGTACCGCATGGTACGGTGTGAAAAACTCCGGTGGTATGAGATGGACCCGCGTCTGATTAGCTAGTTGGTGAGGTAACGGCCCACCAAGGCGACGATCAGTAGCCGACCTGAGAGGGTGACCGGCCACATTGGGACTGAGACACGGCCCAGACTCCTACGGGAGGCAGCA	7.01142	1.28775	1.30705	0.985232	0.32451	0.431582	Bacteria	Firmicutes	Clostridia	Clostridiales	Lachnospiraceae	Lachnospiraceae_UCG-004	CMC
AGGGTTTGATCATGGCTCAGATTGAACGCTGGCGGCAGGCCTAACACATGCAAGTCGAGCGGTAGCACAGAGAGCTTGCTCTCGGGTGACGAGCGGCGGACGGGTGAGTAATGTCTGGGAAACTGCCTGATGGAGGGGGATAACTACTGGAAACGGTAGCTAATACCGCATAATGTCGCAAGACCAAAGTGGGGGACCTTCGGGCCTCATGCCATCAGATGTGCCCAGATGGGATTAGCTAGTAGGTGGGGTAACGGCTCACCTAGGCGACGATCCCTAGCTGGTCTGAGAGGATGACCAGCCACACTGGAACTGAGACACGGTCCAGACTCCTACGGGAGGCAGCA	11.0419	-0.575118	2.14804	-0.26774	0.788899	0.843639	Bacteria	Proteobacteria	Gammaproteobacteria	Enterobacteriales	Enterobacteriaceae	Klebsiella	CMC
AGGGTTTGATCCTGGCTCAGGATGAACGCTGGCGGCGTGCTTAACACATGCAAGTCGAACGAAGCACTTTTTCTTCTTCGGAAGAGAAAGTGACTGAGTGGCGGACGGGTGAGTAACGCGTGGGTAACCTGCCTTATACAGGGGGATAACAGTTGGAAACGACTGCTAATACCGCATAAGCCAACGAGGCCGCATGGCCTAGTTGGAAAAGATTTATCGGTATAAGATGGACCCGCGTCTGATTAGCTAGTTGGTGAGGTAACGGCCCACCAAGGCGACGATCAGTAGCCGGCTTGAGAGAGTGAACGGCCACATTGGGACTGAGACACGGCCCAAACTCCTACGGGAGGCAGCA	4.00791	-5.89904	2.83615	-2.07995	0.0375305	0.0717737	Bacteria	Firmicutes	Clostridia	Clostridiales	Lachnospiraceae	Lachnotalea	CMC
AGGGTTTGATCATGGCTCAGGACGAACGCTGGCGGCGTGCCTAACACATGCAAGTCGAGCGAAGAAGCTCCTTCGGGAGGTTCTTAGCGGCGGACGGGTGAGTAACACGTGGGTAACCTGCCTCAAAGAGGGGGATAGCCTCCCGAAAGGGAGATTAATACCGCATAATAAGTGCGGTTCGCATGAACCGCACTTTAAAGGAGAAATCCGCTTTGAGATGGACCCGCGGCGCATTAGCTAGTTGGTAAGGCAGCGGCTTACCAAGGCAACGATGCGTAGCCGACCTGAGAGGGTGAACGGCCACATTGGAACTGAGAGACGGTCCAGACTCCTACGGGAGGCAGCA	1.38267	-4.36363	4.25589	-1.02531	0.305215	0.416491	Bacteria	Firmicutes	Clostridia	Clostridiales	Clostridiaceae_1	Clostridium_sensu_stricto_12	CMC
AGGGTTTGATCATGGCTCAGGACGAACGCTGGCGGCGTGCTTAACACATGCAAGTCGAACGGTAAGGCTCCAGCTTGCTGGGGTACACGAGTGGCGAACGGGTGAGTAACACGTGGGTGACCTACCCTGCACTTCGGGATAAGCCTGGGAAACTGGGTCTAATACCGGATAGGACCATGGTGTGGATACTGTGGTGGAAAGTTTTTTCGGTGTGGGATGGGCCCGCGGCCTATCAGCTTGTTGGTGGGGTAATGGCCCACCAAGGCGGCGACGGGTAGCCGGCCTGAGAGGGTGGACGGCCACATTGGGACTGAGACACGGCCCAGACTCCTACGGGAGGCAGCA	13.5442	-5.18819	1.44674	-3.58612	0.000335631	0.000945541	Bacteria	Actinobacteria	Actinobacteria	Corynebacteriales	Corynebacteriaceae	Corynebacterium_1	CMC
AGGGTTTGATCATGGCTCAGGATGAACGCTGGCGGCGTGCCTAACACATGCAAGTCGAGCGATCTTCTTCGGAAGAGAGCGGCGGACGGGTGAGTAACGCGTGGGTAACCTGCCCTGTACACACGGATAACATACCGAAAGGTATGCTAATACGGGATAACATAAGAAATTCGCATGTTTTTCTTATCAAAGCTCCGGCGGTACAGGATGGACCCGCGTCTGATTAGCTAGTTGGTGAGGTAACGGCTCACCAAGGCGACGATCAGTAGCCGACCTGAGAGGGTGATCGGCCACATTGGAACTGAGACACGGTCCAAACTCCTACGGGAGGCAGCA	4.19269	0.22333	1.56191	0.142985	0.886302	0.91783	Bacteria	Firmicutes	Clostridia	Clostridiales	Peptostreptococcaceae	Intestinibacter	CMC
AGGGTTTGATCCTGGCTCAGGATGAACGCTGGCGGCGTGCCTAACACATGCAAGTCGAGCGATTCTCTTCGGAGAAGAGCGGCGGACGGGTGAGTAACGCGTGGGTAACCTGCCCTGTACACACGGATAACATACCGAAAGGTATGCTAATACGAGATAATATGCTTTTATCGCATGGTAGAAGTATCAAAGCTTTTGCGGTACAGGATGGACCCGCGTCTGATTAGCTAGTTGGTAAGGTAACGGCTTACCAAGGCGACGATCAGTAGCCGACCTGAGAGGGTGATCGGCCACATTGGAACTGAGACACGGTCCAAACTCCTACGGGAGGCAGCA	1.6315	3.28099	2.20568	1.48752	0.136878	0.231367	Bacteria	Firmicutes	Clostridia	Clostridiales	Peptostreptococcaceae	Romboutsia	CMC
AGGGTTTGATCCTGGCTCAGATTGAACGCTGGCGGCAGGCTTAACACATGCAAGTCGAGCGGAAACGATGGGAGCTTGCTCCCAGGCGTCGAGCGGCGGACGGGTGAGTAATACTTAGGAATCTGCCTAGTAGTGGGGGATAGCTCGGGGAAACTCGAATTAATACCGCATACGACCTACGGGTGAAAGGGGGCTTTTAGCTCTCGCTATTAGATGAGCCTAAGTCGGATTAGCTAGTTGGTGGGGTAAAGGCCTACCAAGGCGACGATCTGTAGCTGGTCTGAGAGGATGATCAGCCACACCGGGACTGAGACACGGCCCGGACTCCTACGGGAGGCAGCA	0.741949	-3.46567	4.26351	-0.812868	0.416294	0.52437	Bacteria	Proteobacteria	Gammaproteobacteria	Pseudomonadales	Moraxellaceae	Psychrobacter	CMC
AGGGTTTGATCCTGGCTCAGGACGAACGCTGGCGGCGCGCTTAACACATGCAAGTCGAACGGAGTTGATTTTTAACACCCGAGTCTGCGAGGCGGGGCTTTGCAGGCTGGGGGTTAAGAATCAACTTAGTGGCGGACGGGTGAGTAACACGTGAGCAACCTGCCTTTCAGAGGGGGATAACGTCTGGAAACGGACGCTAATACCGCATGATGTATACTTTTCGCATGAAAGGTATACCAAAGGAGCAATCCGCTGAGAGATGGGCTCGCGGCCGATTAGGCAGTTGGCGGGGTAACGGCCCACCAAACCGACGATCGGTAGCCGGACTGAGAGGTTGAACGGCCACATTGGGACTGAGACACGGCCCAGACTCCTACGGGAGGCAGCA	1.10417	-4.0389	4.25812	-0.948518	0.342866	0.451411	Bacteria	Firmicutes	Clostridia	Clostridiales	Ruminococcaceae	Acetanaerobacterium	CMC
AGGGTTTGATCCTGGCTCAGATTGAACGCTGGCGGCAGGCTTAACACATGCAAGTCGGACGGTAACAGGGGAGAAGCTTGCTTCTTTTGCTGACGAGTGGCGGACGGGTGAGTAAGGCTTGGGAATTTGGCTTATGGAGGGGGATAACTACGGGAAACTGTAGCTAACACCGCGTAATATCGAGAGATTAAAGTAGAGGGACCGAAAGGCCTTTAGCCATAAGATGAGCCCAAGTGAGATTAGGTAGTTGGTGAGGTAAGGGCTCACCAAGCCGACGATCTCTAGCTGGTCTGAGAGGATGGCCAGCCACACTGGGACTGAGACACGGCCCAGACTCCTACGGGAGGCAGCA	1.57089	-1.00175	2.17534	-0.460503	0.645155	0.725454	Bacteria	Proteobacteria	Gammaproteobacteria	Pasteurellales	Pasteurellaceae	Gallibacterium	CMC
AGGGTTTGATCATGGCTCAGGACGAACGCTGGCGGCATGCCTAACACATGCAAGTCGAACGGAGATTATTTCGGTAATCTTAGTGGCGAACGGGTGAGTAACGCGTAGGCAACCTGCCCTTTAGTTGGGGACAACATCCCGAAAGGGGTGCTAATACCGAATGTGATCACATTTCCGCATGGAATTGTGATGAAAGATGGCCTCTATTTATAAGCTATCGCTAAAGGATGGGCCTGCGTCTGATTAGCTAGTTGGTGGGGTAACGGCTCACCAAGGCGATGATCAGTAGCCGGTCTGAGAGGATGAACGGCCACATTGGGACTGAGACACGGCCCAGACTCCTACGGGAGGCAGCA	3.51532	1.26408	1.31485	0.961388	0.336357	0.445079	Bacteria	Firmicutes	Negativicutes	Selenomonadales	Acidaminococcaceae	Phascolarctobacterium	CMC
AGGGTTTGATCATGGCTCAGGATGAACGCTAGCGACAGGCTTAACACATGCAAGTCGAGGGGCAGCACGGTGTAGCGATACACTGGTGGCGACCGGCGCACGGGTGAGTAACACGTGTGCAACCAACCCCGTACCGGGAGATAACCCGCGGAAACGTGGACTAACATCCCATGACACTCTAGAGCCGCATGGCTCTAGATTTAAAATTCCGGTGGTACGGGACGGGCACGCGCGACATTAGGTAGTTGGCGGGGTAAGGGCCCACCAAGCCGACGATGTCTAGGGGTTCTGAGAGGAAGGTCCCCCACACTGGAACTGAGACACGGTCCAGACTCCTACGGGAGGCAGCA	2.73682	1.32122	2.2304	0.592369	0.553604	0.636159	Bacteria	Bacteroidetes	Bacteroidia	Bacteroidales	Marinifilaceae	Butyricimonas	CMC
AGGGTTTGATCCTGGCTCAGGACGAACGCTGGCGGCGCGCCTAACACATGCAAGTCGAGCGATGAAGACATAACAGACACCTTCGGGAAGAAGTTAAGTCGGATTAGCGGCGGACGGGTGAGTAACACGTGAGTAACCTGCCTTTGACACGGGGATAGCCACCGGAAACGGTGATTAATACCCGATGAAATCGTAATGACACATGTCATAACGATCAAAGTGAATTAGCGGTCAAAGATGGACTCGCGTCTGATTAATTAGTTGGTGAGGTAACGGCTCACCAAGATAGCGATCAGTAGCCGGCCTGAGAGGGTGAACGGCCACATTGGAACTGAGAAACGGTCCAAACTCCTACGGGAGGCAGCA	24.9393	-4.14034	1.92331	-2.15271	0.0313413	0.0612793	Bacteria	Firmicutes	Clostridia	Clostridiales	Family_XI	Peptoniphilus	CMC
AGGGTTTGATCATGGCTCAGGATGAACGCTAGCGATAGGCCTAACACATGCAAGTCGAGGGGCAGCACATGAGTAGCAATACGATGGTGGCGACCGGCGCACGGGTGAGTAACACGTATGCAACCTACCTCTAACAGGGGGATAACCCGTTGAAAGACGGACTAATACCCCATAATACAGGGGCTCCGCATGGAGATATTTGTTAAAGATTTTATCGGTTAGAGATGGGCATGCGTTCCATTAGCTAGTTGGTGAGGTAACGGCTCACCAAGGCGACGATGGATAGGGGAACTGAGAGGTTTATCCCCCACACTGGAACTGAGACACGGTCCAGACTCCTACGGGAGGCAGCA	18.7327	0	2.06906	0	1	1	Bacteria	Bacteroidetes	Bacteroidia	Bacteroidales	Dysgonomonadaceae	Petrimonas	CMC
AGGGTTTGATCATGGCTCAGGATGAACGCTGGCGGCGTGCTTAACACATGCAAGTCGAACGGGGAATTTTTTTAGTAAGAGAGCTTGCTCGATTACAGGGAATTCCTAGTGGCGGACGGGTGAGTAACGCGTGGGCAACCTGCCCTGTACAGGGGGATAGCAGTTAGAAATGACTGATAAAACCGCATAAGCGCACGGAATCGCATGATTCAGTGTGAAAAACTCCGGTGGTACAGGATGGGCCCGCGTCCGATTAGCCAGTTGGCGGGGTAACGGCCCACCAAAGCGACGATCGGTAGCCGGCCTGAGAGGGCGACCGGCCACATTGGGACTGAGACACGGCCCAAACTCCTACGGGAGGCAGCA	2.88378	-2.04584	1.85562	-1.10251	0.270239	0.384797	Bacteria	Firmicutes	Clostridia	Clostridiales	Lachnospiraceae	GCA-900066575	CMC
AGGGTTTGATCCTGGCTCAGGACGAACGCTGGCGGCGTGCATAACACATGCAGGTCGAACGAGAATCTTCTTTACGGAGCCTTAGGGTGAAGAAAAGAAGAGGACAGTGGCGGATGGGTGAGTAACGCGTAAGGAACCTGCCTTTCACAACGGGATAGCAGTTGGAAACGACTATTAATACCGTATGAAACTGTTTTATCGCATGATGAAGCGGTTAAAGATTTATCGGTGAGAGATGGCCTTGCGTCTGATTAGCTAGTTGGTAGGGTAACGGCCTACCAAGGCGACGATCAGTAGCCGGCTTGAGAGAGTGAACGGCCACATTGGGACTGAGACACGGCCCAAACTCCTACGGGAGGCAGCA	1.24137	-3.10496	4.25791	-0.729221	0.465867	0.555164	Bacteria	Firmicutes	Clostridia	Clostridiales	Family_XI	Murdochiella	CMC
AGGGTTTGATCCTGGCTCAGATTGAACGCTGGCGGCAGGCCTAATACATGCAAGTCGAACGGTAACATGGAAGTAGCAATACTTTTGATGACGAGTGGCGGACGGGTGAGTAATGTTTGGGAATCTACCTATCAGAGGGGGATAGCAACTGGAAACGGTTGATAAAACCGCGTAAGCTCTGAGGAGGAAAGTAATGGGATCGCAAGACCATTAGCTGATAGATGAGCCCAAATGGGATTAGCTAGTAGGCGGGGTAAGAGCCCACCTAGGCGACGATCTCTAGCTGGTTTTAGCGGATGATCAGCCACATTGGAACTGAGACACGGTCCAAACTCCTACGGGAGGCAGCA	6.91278	-4.09273	1.38847	-2.94766	0.0032019	0.0076963	Bacteria	Proteobacteria	Gammaproteobacteria	Aeromonadales	Succinivibrionaceae	Succinivibrionaceae_UCG-002	CMC
AGAGTTTGATCCTGGCTCAGGACGAACGCTGGCGGCGTGCTTAACACATGCAAGTCGAGCGAGGAAATTGCTTCGGTAATTTCCTAGCGGCGGACGGGTGAGTAACACGTGGGCAACCTGCCTGATAGAGGGGGATAGCCTCCCGAAAGGGAGATTAATACCGCATAAAGTCAAATGAAGGCATCTTCAAATGACCAAAGGAGTAATCCGCTATCAGATGGGCCCGCGGCGCATTAGCTAGTTGGTGAGGTAACGGCTCACCAAGGCGACGATGCGTAGCCGACCTGAGAGGGTGATCGGCCACATTGGGACTGAGACACGGCCCAGACTCCTACGGGAGGCAGCA	3.44187	2.43268	2.61907	0.928833	0.352976	0.462398	Bacteria	Firmicutes	Clostridia	Clostridiales	Clostridiaceae_1	Clostridium_sensu_stricto_3	CMC
AGGGTTTGATCATGGCTCAGATTGAACGCTGGCGGCGTGCTTAACACATGCAAGTCGAACGTGAAAGTCCTTCGGGACGAGTAAAGTGGCGCACGGGTGAGTAACGCGTGGATAATCTACCCTTAAGATGGGGATAACGGCTGGAAACGGTCGCTAATACCGAATACGCTCCCGATTTTATCGTTGGGGGGAAAGATGGCCTCTGCTTGCAAGCTATCGCTTAAGGATGAGTCCGCGTCCCATTAGCTAGTTGGCGGGGTAACGGCCCACCAAGGCAACGATGGGTAGCCGGTCTGAGAGGATGACCGGCCACACTGGAACTGGAACACGGTCCAGACTCCTACGGGAGGCAGCA	3.37355	-4.49805	2.01148	-2.23619	0.0253393	0.0510683	Bacteria	Proteobacteria	Deltaproteobacteria	Desulfovibrionales	Desulfovibrionaceae	Bilophila	CMC
AGAGTTTGATCATGGCTCAGGACGAACGCTGGCGGCGTGCTTAACACATGCAAGTCGAACGGGAAGAAAAGAAAGAGCTTGCTCTTTCTTGGATTCTAGTGGCAAACGGGTGAGTAACACGTAAACAACCTGCCTTCAGGATGGGGACAACAGACGGAAACGACTGCTAATACCGAATACCTTCCAATTTCCGCATGGAGATAGGAAGAAAGGGTGGCCTCTACTTGTAAGCTATCGCCTGAAGAGGGGTTTGCGTCTGATTAGCTAGTTGGTGAGGTAACGGCCCACCAAGGCGACGATCAGTAGCCGGTCTGAGAGGATGAACGGCCACACTGGAACTGAGACACGGTCCAGACTCCTACGGGAGGCAGCA	1.63087	4.19213	1.97187	2.12597	0.033506	0.0650264	Bacteria	Firmicutes	Negativicutes	Selenomonadales	Veillonellaceae	Allisonella	CMC
AGGGTTTGATCATGGCTCAGGATGAACGCTGGCGGCGTGCCTAACACATGCAAGTCGAGCGAAGCGCTGTTTTCAGAATCTTCGGAGGAAGAGGACAGTGACTGAGCGGCGGACGGGTGAGTAACGCGTGGGCAACCTGCCTCATACAGGGGGATAACAGTTAGAAATGACTGCTAATACCGCATAAGCGCACAGGACCGCATGGTGTAGTGTGAAAAACTCCGGTGGTATGAGATGGACCCGCGTCTGATTAGGTAGTTGGTGGGGTAAAGGCCTACCAAGCCGACGATCAGTAGCCGACCTGAGAGGGTGACCGGCCACATTGGGACTGAGACACGGCCCAAACTCCTACGGGAGGCAGCA	2.68009	0.949372	2.20356	0.430835	0.666588	0.743175	Bacteria	Firmicutes	Clostridia	Clostridiales	Lachnospiraceae	Sellimonas	CMC
AGGGTTTGATCATGGCTCAGAACGAACGCTGGCGGCATGCCTAACACATGCAAGTCGAACGAGATCTTCGGATCTAGTGGCGCACGGGTGCGTAACGCGTGGGAATCTGCCCTTGGGTTCGGAATAACAGTGAGAAATTACTGCTAATACCGGATGATGTCTTCGGACCAAAGATTTATCGCCCAAGGATGAGCCCGCGTAGGATTAGGTAGTTGGTGGGGTAATGGCCTACCAAGCCGACGATCCTTAGCTGGTCTGAGAGGATGATCAGCCACACTGGGACTGAGACACGGCCCAGACTCCTACGGGAGGCAGCA	0.802842	2.62712	4.248	0.618437	0.536287	0.618975	Bacteria	Proteobacteria	Alphaproteobacteria	Sphingomonadales	Sphingomonadaceae	Novosphingobium	CMC
AGGGTTTGATCCTGGCTCAGGATGAACGCTGGCGGCGTGCCTAACACATGCAAGTCGAACGAAGCACTGAGACTTCGGTTTTTGTGCTTAGTGGCGGACGGGTGAGTAACGCGTGAGCAATCTGCCTTTCAGAGGGGGATAACGATTGGAAACGATCGCTAATACCGCATAACGTATTCGGACGGCATCATCTGAATACCAAAGGAGCAATCCGCTGAAAGATGAGCTCGCGTCTGATTAGATAGTTGGTGAGGTAACGGCCCACCAAGTCGACGATCAGTAGCCGGACTGAGAGGTTGAACGGCCACATTGGGACTGAGACACGGCCCAGACTCCTACGGGAGGCAGCA	2.97069	-0.303105	1.35146	-0.22428	0.822539	0.865483	Bacteria	Firmicutes	Clostridia	Clostridiales	Ruminococcaceae	Ruminococcaceae_UCG-008	CMC
AGGGTTTGATCATGGCTCAGGATGAACGCTGGCGGCGTGCCTAACACATGCAAGTCGAGCGAGAAGCTGTTTAATGAAACTTCGGTAGATTTAAAAAGTGGAAAGCGGCGGACGGGTGAGTAACGCGTGGGCAACCTGCCTTACACAGAGGGATAGCCATTGGAAACGATGATTAAAACCTCATAACGCTTTTTTAGCACATGCTGAGGAAGCCAAAGATTTATCGGTGTAAGATGGGCCCGCGTCTGATTAGTTAGTTGGTGAGGTAACGGCTCACCAAGACAGCGATCAGTAGCCGACCTGAGAGGGTGATCGGCCACATTGGAACTGAGACACGGTCCAAACTCCTACGGGAGGCAGCA	5.49493	-3.30865	1.82901	-1.80899	0.0704533	0.12643	Bacteria	Firmicutes	Clostridia	Clostridiales	Family_XIII	S5-A14a	CMC
AGGGTTTGATCATGGCTCAGGATGAACGCTGGCGGCGTGCCTAACACATGCAAGTCGAACGATGAAACCGCCCTCGGGCGGACATGAAGTGGCGAACGGGTGAGTAACACGTGACCAACCTGCCCCTTGCTCCGGGACAACCTTGGGAAACCGAGGCTAATACCGGATACTCCTCGCCCCCCTCCTGGGGGGCCCGGGAAAGCCCAGACGGCAAGGGATGGGGTCGCGGCCCATTAGGTAGTAGGCGGGGTAACGGCCCACCTAGCCCGCGATGGGTAGCCGGGTTGAGAGACCGACCGGCCACATTGGGACTGAGATACGGCCCAGACTCCTACGGGAGGCAGCA	2.76053	-0.216679	1.235	-0.175449	0.860727	0.898448	Bacteria	Actinobacteria	Coriobacteriia	Coriobacteriales	Eggerthellaceae	Eggerthella	CMC
AGGGTTTGATCCTGGCTCAGGACGAACGCTGGCGGCGTGCCTAATACATGCAAGTCGAGCGGAACACTTGGAGCTTGCTCCAAGCGTTTAGCGGCGGACGGGTGAGTAACACGTGGGCAACCTGCCCTGCAGATCGGGATAACTCCGGGAAACCGGTGCTAATACCGAATAGTTTGCGGCCTCTCCTGAGGCTGCACGGAAAGACGGTTTCGGCTGTCACTGCAGGATGGGCCCGCGGCGCATTAGCTAGTTGGTGGGGTAATGGCCTACCAAGGCGACGATGCGTAGCCGACCTGAGAGGGTGATCGGCCACACTGGGACTGAGACACGGCCCAGACTCCTACGGGAGGCAGCA	0.846593	-3.65583	4.26148	-0.857879	0.390959	0.499665	Bacteria	Firmicutes	Bacilli	Bacillales	Planococcaceae	Planococcus	CMC
AGGGTTTGATCCTGGCTCAGGATGAACGCTGGCGGCGTGCCTAATACATGCAAGTCGAACGCTTCACTTCGGTGAAGAGTGGCGAACGGGTGAGTAATACATAAGTAACCTGGCATCTACAGGGGGATAACTGATGGAAACGTCAGCTAAGACCGCATAGGTGTAGAGATCGCATGAACTCTATATGAAAAGTGCTACGGGACTGGTAGATGATGGACTTATGGCGCATTAGCTGGTTGGTAGGGTAACGGCCTACCAAGGCGACGATGCGTAGCCGACCTGAGAGGGTGACCGGCCACACTGGGACTGAGACACGGCCCAGACTCCTACGGGAGGCAGCA	6.45755	0.624477	1.74745	0.357365	0.720819	0.793506	Bacteria	Firmicutes	Erysipelotrichia	Erysipelotrichales	Erysipelotrichaceae	Erysipelotrichaceae_UCG-003	CMC
AGGGTTTGATCATGGCTCAGGATGAACGCTGGCGGCGTGCGTAACACATGCAAGTTGAGCGACGCAAACATGGAAGCAGAGATGTGGAAGTGTTTAACGGAGCGGCGGACGGGTGAGTAAGACATGAGAAGCTGTCCAACAGAGGGGGACAACGTCTGGAAACGGACGCTAATACCCCGTAGGCCGAGAGGTTAAAGCAGAGATGTGCTGTTGGAGGTGCTCGTGACCTATCAGCTAGTTGGTGAGGTAACTGCTCTACCAAGGCGACGACGGGTAGCCGGCCTGAGAGGGTGAACGGCCACACTGGGACTGAGATACGGCCCAGACTCCTACGGGAGGCAGCA	5.95502	-6.4702	2.47412	-2.61515	0.00891881	0.0191535	Bacteria	Synergistetes	Synergistia	Synergistales	Synergistaceae	Fretibacterium	CMC
AGGGTTTGATCATGGCTCAGGACGAACGCTGGCGGCGTGCTTAACACATGCAAGTCGAACGGAGTGCTCATGACAGAGGTTTCGGCCAATGGATTGAGTTACTTAGTGGCGGACTGGTGAGTAACGCGTGAGGAACCTGCCTTTCAGAGGGGGACAACAGCTGGAAACGGCTGCTAATACCGCATGACGCATGACTGGGGCATCCCGGACATGCCAAAGATTTTATCGCTGAAAGATGGCCTCGCGTCTGATTAGCTAGTTGGTGAGGTAACGGCCCACCAAGGCGACGATCAGTAGCCGGACTGAGAGGTTGACCGGCCACATTGGGACTGAGATACGGCCCAGACTCCTACGGGAGGCAGCA	2.70612	2.0979	1.5652	1.34034	0.180135	0.27762	Bacteria	Firmicutes	Clostridia	Clostridiales	Ruminococcaceae	Oscillospira	CMC
AGGGTTTGATCATGGCTCAGAGTGAACGCTGGCGGCGTGCTTAACACATGCAAGTCGAACGGATGAAATAAGCTTGCTTATTTCGTTAGTGGCGCACGGGTGAGTAATGTATAGCTAACCTGCCCTTTAGTGGGGGACAACAGATGGAAACGTCTGCTAATACCCCATACTCCTGCTTATCATAAGGTAAGTTGGGAAAGATTTATTGCTAAAGGATGGGGCTTTATGGTATCAGCTAGTTGGTGGGGTAACGGCCTACCAAGGCAATGACGCCTACCTGGTCTGAGAGGATGATCAGGCACACTGGAACTGAGACACGGTCCAGACTCCTACGGGAGGCAGCA	6.72893	-6.6465	2.50398	-2.65437	0.00794567	0.0174938	Bacteria	Epsilonbacteraeota	Campylobacteria	Campylobacterales	Sulfurospirillaceae	Sulfurospirillum	CMC
AGGGTTTGATCATGGCTCAGGACGAACGCTGGCGGCGTGCCTAACACATGCAAGTCGAACGGGGCTGTTCCGGAAGTTTTCGGATGGAAGGGACAGCTTAGTGGCGGACGGGTGAGTAACGCGTGAGCAACCTGCCTTACAGAGGGGGACAACAGTTGGAAACGACTGCTAATACCGCATAACGTATCATGAGGGCATCCTTGAGATACCAAAGATTTATCGCTGTAAGATGGGCTCGCGTATGATTAGATAGTTGGTGAGGTAACGGCTCACCAAGTCGACGATCATTAGCCGGACTGAGAGGTTGAACGGCCACATTGGGACTGAGATACGGCCCAGACTCCTACGGGAGGCAGCA	2.74299	-5.35184	3.16996	-1.6883	0.0913539	0.161721	Bacteria	Firmicutes	Clostridia	Clostridiales	Ruminococcaceae	Ruminococcaceae_UCG-009	CMC
AGGGTTTGATCATGGCTCAGGACGAACGCTGGCGGCGTGCCTAATACATGCAAGTCGAGCGGAGCTGAAGAGGTGCTTGCACCTCTGATGCTTAGCGGCGGACGGGTGAGTAACACGTAGGCAACCTGCCCGTAAGACTGGGATAACTACCGGAAACGGTAGCTAATACCGGATAATTTACCTTGCCGCATGGGGAGGTAATGAAAGGCGGAGCAATCTGTCACTTACGGATGGGCCTGCGGCGCATTAGCTAGTTGGTGGGGTAACGGCTCACCAAGGCGACGATGCGTAGCCGACCTGAGAGGGTGAACGGCCACACTGGGACTGAGACACGGCCCAGACTCCTACGGGAGGCAGCA	5.63923	-0.567081	2.52193	-0.22486	0.822088	0.865483	Bacteria	Firmicutes	Bacilli	Bacillales	Paenibacillaceae	Fontibacillus	CMC
AGAGTTTGATCATGGCTCAGGATGAACGCTAGCGACAGGCTTAACACATGCAAGTCGAGGGGCAGCGGGCGAGTGGCAACACTTGCTGTCGGCGACCGGCGCACTGGTGAGTAACACGTATGCAACCTGCCCCCTTCTGGGAGATAACCCATAGAAATGTGGCCTAATATCCCATAGTCGGCCCAGCCGCATGGCCGGGCCGGGAAAGGCGAGCCGGAAGGGGATGGGCATGCGGCGCATTAGCTAGTTGGCGGGGTAGAGGCCCACCAAGGCGACGATGCGTAGGGGTTCTGAGAGGAAGGTCCCCCACATTGGTACTGAGACACGGACCAAACTCCTACGGGAGGCAGCA	4.69131	0.266923	0.962908	0.277205	0.781622	0.842737	Bacteria	Bacteroidetes	Bacteroidia	Bacteroidales	Muribaculaceae	CAG-873	CMC
AGGGTTTGATCCTGGCTCAGAATGAACGCTGGCGGCATGGATTAGGCATGCAAGTCGAACGGGGCCCTTCGGGGCCCAGTGGCGGAAGGGTGAGTAACACGTGAGCAACCCGCCCCCAAGGCCGGAACAAGCGCTGGAAACGGCGTCTGAAACCGGATGAGGACCTTCACCGCATGGTGGGGCGTCCAAATATTCATACCCTGGGGATGGGCTCGCGGCCCATTAGCTTGTCGGCGGGGCGACGGCCCACCGAGGCGACGACGGGTAGGTGGTCTGAGAGGATGGTCACCCACACTGGGACTGAGACACTGCCCAGACTCCTACGGGAGGCAGCA	17.4659	-7.02918	1.44074	-4.87886	1.067e-06	4.1111e-06	Bacteria	Lentisphaerae	Oligosphaeria	Oligosphaerales	Oligosphaeraceae	horsej-a03	CMC
AGGGTTTGATCCTGGCTCAGGACAAACGCTGGCGGCATGCCTAACACATGCAAGTCGAACGGACGGAGGCAAGGAATTCTTCGGAAGGAATTGCCCGAGTTAGTGGCGGATGGGTGAGTAACGCGTGGGGAACCTACCTTTTAGAGGGGAATAATCATTGGAAACGATGACTAATACCGCGTAATATACAAAGACCGCATGGTTTTTGTAAGAAAGGCGGCCTTAGTGCTGTCGCTAAAAGATGGACCCGCGTCTGATTAGCTAGTTGGTAAGGTAACGGCTTACCAAGGCAACGATCAGTAGCCGGCCTGAGAGGGTGAACGGCCACATTGGGACTGAGACACGGCCCAAACTCCTACGGGAGGCAGCA	1.98224	1.86931	1.38966	1.34516	0.178574	0.276842	Bacteria	Firmicutes	Clostridia	Clostridiales	Peptococcaceae	Peptococcus	CMC
AGGGTTTGATCATGGCTCAGATTGAACGCTGGCGGCATGCCTTACACATGCAAGTCGAACGGTAACAGGTCTTCGGATGCTGACGAGTGGCGAACGGGTGAGTAATACATCGGAACGTGCCTAGTAGTGGGGGATAACTACTCGAAAGAGTAGCTAATACCGCATGAGATCTACGGATGAAAGCAGGGGATCGCAAGACCTTGTGCTACTAGAGCGGCTGATGGCAGATTAGGTAGTTGGTGGGATAAAAGCTTACCAAGCCGACGATCTGTAGCTGGTCTGAGAGGACGATCAGCCACACTGGAACTGAGACACGGTCCAGACTCCTACGGGAGGCAGCA	0.916506	-1.3085	3.15287	-0.415019	0.678128	0.752837	Bacteria	Proteobacteria	Gammaproteobacteria	Betaproteobacteriales	Burkholderiaceae	Comamonas	CMC
AGGGTTTGATCATGGCTCAGAACGAACGCTGGCGGCGTGCTTAACACATGCAAGTCGAACGAGAAAGGGGCTTCGGCCCTGAGTAGAGTGGCGCACGGGTGAGTAACACGTGAATAATCTACCTGAGGATCTGGGATAACATTCCGAAAGGAGTGCTAATACCGGATAAGCCCACGACTTCTTCGGAAGGTGCGGGAAAAGGTGGGACTTGTTCCTACTGTCTTCAGATGAGTTCGCGGCCCATTAGCTAGTTGGTGAGGTAAAGGCTCACCAAGGCGACGATGGGTAGCTGGTCTGAGAGGATGATCAGCCACACTGGAACTGAGACACGGTCCAGACTCCTACGGGAGGCAGCA	4.31364	-6.00495	2.74802	-2.18519	0.028875	0.0573091	Bacteria	Proteobacteria	Deltaproteobacteria	Desulfuromonadales	Desulfuromonadaceae	Desulfuromonas	CMC
AGGGTTTGATCATGGCTCAGGATGAACGCTGGCGGCGTGCTTAACACATGCAAGTCGAACGGAGAGCTCATGACAGAGGATTCGTCCAATGGATTGAGTTTCTTAGTGGCGGACGGGTGAGTAACGCGTGAGGAACCTGCCTCGGAGTGGGGAATAACAGTCCGAAAGGACTGCTAATACCGCATAATGCAGTTGTGTCGCATGACACTGACTGCCAAAGATTTATCGCTCTGAGATGGCCTCGCGTCTGATTAGCTAGTTGGCGGGGTAACGGCCCACCAAGGCGACGATCAGTAGCCGGACTGAGAGGTTGGCCGGCCACATTGGGACTGAGACACGGCCCAGACTCCTACGGGAGGCAGCA	0.975887	-0.907022	3.20954	-0.282601	0.777482	0.841737	Bacteria	Firmicutes	Clostridia	Clostridiales	Ruminococcaceae	Pseudoflavonifractor	CMC
AGGGTTTGATCATGGCTCAGGATGAACGCTAGCGATAGGCCTAACACATGCAAGTCGAGGGGCAGCATAGAGTAGCAATACTTTGATGGCGACCGGCGCACGGGTGAGTAACACGTATGCAACCTACCTACATCAGGGGAATAACCCGGAGAAATTCGGACTAATACCGCATAATACAGGGATGCCGCATGGTAATATTTGTTAAAGATTTATCGGATGTAGATGGGCATGCGTTCCATTAGCTAGTTGGTAAGGTAACGGCTTACCAAGGCAACGATGGATAGGGGAACTGAGAGGTTTGTCCCCCACACTGGAACTGAGACACGGACCAGACTCCTACGGGAGGCAGCA	11.8042	3.72619	2.39012	1.559	0.118997	0.205113	Bacteria	Bacteroidetes	Bacteroidia	Bacteroidales	Dysgonomonadaceae	Dysgonomonas	CMC
AGGGTTTGATCCTGGCTCAGGACGAACGCTGGCGGCGTGCTTAACACATGCAAGTCGAACGAGGTTGCCCTTTGTGAATCCTTCGGGAGGAACTGTGGGTATACCGAGTGGCGGACGGGTGAGTAACGCGTGAGCAACCTGCCCTGCAACGGGGGACAACAGTTGGAAACGACTGCTAATACCGCATGAGACCACGAAACCGCATGGTTTTGAGGTAAAAGGATTTATTCGATGCAGGATGGGCTCGCGTCCCATTAGATAGTTGGTGAGGTAACGGCCCACCAAGTCAACGATGGGTAGCCGACCTGAGAGGGTGATCGGCCACACTGGAACTGAGACACGGTCCAGACTCCTACGGGAGGCAGCA	10.1985	0.317233	1.16313	0.27274	0.785053	0.842967	Bacteria	Firmicutes	Clostridia	Clostridiales	Christensenellaceae	Christensenella	CMC
AGGGTTTGATCCTGGCTCAGGATAAACGCTGGCGGCGTGCCTAATACATGCAAGTCGATCGGAGAGTTTCAAGCTTGCTTGAGACTTTCAGAGGCGAACGGGTGAGTAATACATAAGCAACCTGCCCACGAAGACCGGGATAACATCTGGAAACGGGTACTAAAACCGGATAGGTAATAGAACCGCATGGTTCGATTATTAAAGGAGAGAAACACTGGTGGATGGGCTTATGGCGCATTAGTTAGTTGGTGAGGTAACGGCCCACCAAGACGATGATGCGTAGCCGGACTGAGAGGTTGAACGGCCACATTGGGACTGAGAGACGGCCCAGACTCCTACGGGAGGCAGCA	0.967814	5.13531	4.27776	1.20047	0.229958	0.338477	Bacteria	Firmicutes	Erysipelotrichia	Erysipelotrichales	Erysipelotrichaceae	Erysipelotrichaceae_UCG-006	CMC
AGGGTTTGATCCTGGCTCAGGACGAACGCTGGCGGCGTGCTTAACACATGCAAGTCGAACGAGAGGACAAGAGAAGCTTGCTTCTTTTGGAATCGAGTGGCAAACGGGTGAGTAACACGTAAACAACCTGCCTTCAGGATGGGGACAACAGACGGAAACGACTGCTAATACCGAATACGCTTGGGAGACCGCATGATCTTCCAAGGAAAGGGTGGCCTCTACCTGTAAGCTATCGCCTGAAGAGGGGTTTGCGTCTGATTAGGCAGTTGGTGAGGTAACGGCCCACCAAACCTACGATCAGTAGCCGGTCTGAGAGGATGAACGGCCACACTGGAACTGAGACACGGTCCAGACTCCTACGGGAGGCAGCA	0.636347	1.89027	4.21058	0.448934	0.653479	0.731674	Bacteria	Firmicutes	Negativicutes	Selenomonadales	Veillonellaceae	Dialister	CMC
AGGGTTTGATCCTGGCTCAGATTGAACGCTGGCGGCAGGCTTAATACATGCAAGTCGAACGGTAGCAGCAGGAAGGCTTGCCTTTCTGGCTGACGAGTGGCGGACGGGTGAGTAATACCTGGGAAACTGCCTACAAGAGGGGGACAACACCTGGAAACGGGTGCTAATACCGCATAAGCCCTGAGGGGAAAAGGATGGGAAACCATGCGCTTGTAGATGTGCCCAGGAGGGATTAGCTGGTTGGGGAGGCAAAGGCTCACCAAGGCGACGATCTCTAGCTGGTCTGAGAGGATGATCAGCCACATTGGGACTGAGACACGGCCCAAACTCCTACGGGAGGCAGCA	0.641864	-3.2567	4.26607	-0.763397	0.445227	0.540043	Bacteria	Proteobacteria	Gammaproteobacteria	Aeromonadales	Succinivibrionaceae	Succinimonas	CMC
AGGGTTTGATCATGGCTCAGGACGAACGCTGGCGGCGCGCCTAACACATGCAAGTCGAACGGAGTTTATCCGACTGAAGTTTTCGGATGGAAGATGGATAAACTTAGTGGCGGACGGGTGAGTAACACGTGAGCAACCTGCCTTTCAGAGGGGGATAACGATTGGAAACGATCGCTAATACCGCATAACATTATGAGGAGACATCTTCTTATAATCAAAGGAGCAATCCGCTGAAAGATGGGCTCGCGGCCGATTAGCTAGATGGTGGGGTAACGGCCCACCATGGCGACGATCGGTAGCCGGACTGAGAGGTTGAACGGCCACATTGGGACTGAGACACGGCCCAGACTCCTACGGGAGGCAGCA	6.40296	-4.06098	2.50875	-1.61873	0.105506	0.185521	Bacteria	Firmicutes	Clostridia	Clostridiales	Ruminococcaceae	Anaerotruncus	CMC
AGGGTTTGATCATGGCTCAGGATGAACGCTGGCGGCGTGCCTAATACATGCAAGTCGAACGAATCTCTTTTAGAGATGAGTGGCGAACGGGTGAGTAATACATAGGTAACCTGCCCCTGTGCGGGGGATAACAGGAGGAAACTCCTGCTAATACCGCATAGCCATGAGCACCGCATGGAGCTCATGCCAAATATCCTTTATGGGATAGCGCAGGGATGGACCTATGGCGCATTAGCTTGTTGGCGGGGCAACGGCCCACCAAGGCAACGATGCGTAGCCGGCCTGAGAGGGCGGACGGCCACATTGGGACTGAGACACGGCCCAGACTCCTACGGGAGGCAGCA	1.43514	0.274729	2.42977	0.113068	0.909977	0.931304	Bacteria	Firmicutes	Erysipelotrichia	Erysipelotrichales	Erysipelotrichaceae	Catenibacterium	CMC
AGGGTTTGATCATGGCTCAGGACGAACGCTGGCGGCGTGCTTAACACATGCAAGTCGAACGCTGAAGCTCTGCCCTTGTGGTGGGGTGGATGAGTGGCGAACGGGTGAGTAACACGTGGGTAATCTGCCCCATACTCTGGGATAACCCCTGGAAACGGGGGCTAATACCGGATAGGACATTCTGCCGCATGGTGGGGTGTGGAAAGTTCCGGCGGTATGGGATGGGCCCGCGGCCTATCAGCTTGTTGGTGGGGTAATGGCCTACCAAGGCGACGACGGGTAGCCGGCCTGAGAGGGTGACCGGCCACACTGGGACTGAGACACGGCCCAGACTCCTACGGGAGGCAGCA	0.893577	0.264117	2.62083	0.100776	0.919728	0.937622	Bacteria	Actinobacteria	Actinobacteria	Pseudonocardiales	Pseudonocardiaceae	Saccharopolyspora	CMC
AGGGTTTGATCATGGCTCAGGACGAACGCTGGCGGCGTGCTTAACACATGCAAGTCGAACGAGACGATTGAAAGCTTGCTTTTGAGAGTCGAGTGGCAAACGGGTGAGTAACGCGTAGACAACCTGCCGTAAAGATGGGGACAACAGTTCGAAAGGACTGCTAATACCGAATGTTGTAGAGTTTCCGCATGGGAATCCTACTAAAGGTGGCCTCTACTTGTAAGCTATCGCTTTACGATGGGTCTGCGTCTGATTAGCTAGTTGGTGGGGTAACGGCCTACCAAGGCGACGATCAGTAGCCGGTCTGAGAGGATGAACGGCCACATTGGAACTGAGACACGGTCCAGACTCCTACGGGAGGCAGCA	0.822471	1.25931	3.34068	0.376963	0.706201	0.780695	Bacteria	Firmicutes	Negativicutes	Selenomonadales	Veillonellaceae	Mitsuokella	CMC
AGGGTTTGATCATGGCTCAGGATGAACGCTAGCGGCAGGCTTAACACATGCAAGTCGAGGGGCAGCACGAGGTAGCAATACTTTGGTGGCGACCGGCGCACGGGTGCGTAACGCGTATGCAACCTACCTTTAACAGGGGCATAACACTGAGAAATTGGTACTAATTCCCCATAACATTCGAGAAGGCATCTTCTTGGGTTAAAAACTCCGGTGGTTAAAGATGGGCATGCGTTGTATTAGCTAGTTGGTGAGGTAACGGCTCACCAAGGCAACGATACATAGGGGGACTGAGAGGTTAACCCCCCACATTGGTACTGAGACACGGACCAAACTCCTACGGGAGGCAGCA	3.50382	0.438271	1.70677	0.256784	0.797345	0.846144	Bacteria	Bacteroidetes	Bacteroidia	Bacteroidales	Rikenellaceae	Alistipes	CMC
AGGGTTTGATCCTGGCTCAGGACGAACGCTGGCGGCGTGCTTAACACATGCAAGTCGAGCGATGAAGCTTCCTTCGGGAAGTGGATTAGCGGCGGACGGGTGAGTAACACGTGGGTAACCTGCCTCAAAGTGGGGGATAGCCTTCCGAAAGGAAGATTAATACCGCATAACATAAGAGAATCGCATGATTTTCTTATCAAAGATTTATTGCTTTGAGATGGACCCGCGGCGCATTAGCTAGTTGGTAAGGTAACGGCTTACCAAGGCAACGATGCGTAGCCGACCTGAGAGGGTGATCGGCCACATTGGAACTGAGACACGGTCCAGACTCCTACGGGAGGCAGCA	3.42611	0	2.72018	0	1	1	Bacteria	Firmicutes	Clostridia	Clostridiales	Clostridiaceae_1	Clostridium_sensu_stricto_18	CMC
AGGGTTTGATCCTGGCTCAGGACGAACGCTGGCGGCGTGCCTAACACATGCAAGTCGAGCGAGAGACTTCGGTCTCTAGCGGCGGACGGGTGAGTAACACGTGGGTAACCTGCCTCAAACAGGGGGATAGCCTCCCGAAAGGGAGATTAATACCGCATAACATCACGCTATCGCATGATAGTGTGATCAAAGGAGTAATCCGGTTTGAGATGGGCCCGCGGCGCATTAGCTAGTTGGTGAGGTAAAGGCTTACCAAGGCGACGATGCGTAGCCGACCTGAGAGGGTGATCGGCCACATTGGAACTGAGACACGGTCCAGACTCCTACGGGAGGCAGCA	5.25603	0	3.26522	0	1	1	Bacteria	Firmicutes	Clostridia	Clostridiales	Clostridiaceae_1	Clostridium_sensu_stricto_10	CMC
AGGGTTTGATCCTGGCTCAGGACGAACGCTGGCGGCGTGCTTAACACATGCAAGTCGAACGATGATGCCCAGCTTGCTGGGCGGATTAGTGGCGAACGGGTGAGTAACACGTGAGTAACCTGCCCTTGACTTCGGGATAACTCCGGGAAACCGGGGCTAATACCGGATATGAGCCGTCCTCGCATGGGGGTGGTTGGAAAGTTTTTCGGTCAGGGATGGGCTCGCGGCCTATCAGCTTGTTGGTGGGGTGATGGCCTACCAAGGCGACGACGGGTAGCCGGCCTGAGAGGGCGACCGGCCACACTGGGACTGAGACACGGCCCAGACTCCTACGGGAGGCAGCA	1.62634	5.46192	4.27156	1.27867	0.201013	0.302674	Bacteria	Actinobacteria	Actinobacteria	Micrococcales	Promicromonosporaceae	Cellulosimicrobium	CMC
AGGGTTTGATCCTGGCTCAGGATGAACGCTAGCGGCAGGCTTAATACATGCAAGTCGAGGGGCAGCAGCTTTATAGCAATATAGAGGCTGGCGACCGGCAAACGGGTGCGGAACACGTACACAACCTTCCTTGAATAGGGGGATAGCCCATAGAAATGTGGATTAATACCCCGTAATATAGCGGTGTGGCATCACACTGTTATTATAGTTTCGGCGATTCGAGATGGGTGTGCGGCTGATTAGGTAGTTGGCGGGGTAAAGGCCCACCAAGCCTTCGATCAGTAGCTGATGTGAGAGCATGATCAGCCACACGGGCACTGAGACACGGGCCCGACTCCTACGGGAGGCAGCA	1.31965	-0.591645	3.15785	-0.187357	0.851381	0.892247	Bacteria	Bacteroidetes	Bacteroidia	Chitinophagales	Chitinophagaceae	Vibrionimonas	CMC
AGGGTTTGATCCTGGCTCAGGACGAACGCTGGCGGCGCGCCTAACACATGCAAGTCGAACGGAGCTGTTTTCTCTGAAGTTTTCGGATGGAAGAGAGTTCAGCTTAGTGGCGAACGGGTGAGTAACACGTGAGCAACCTGCCTTTCAGTGGGGGACAACATTTGGAAACGAATGCTAATACCGCATAAGACCACAGTGTCGCATGGCACAGGGGTCAAAGGATTTATCCGCTGAAAGATGGGCTCGCGTCCGATTAGCTAGATGGTGAGGTAACGGCCCACCATGGCGACGATCGGTAGCCGGACTGAGAGGTTGAACGGCCACATTGGGACTGAGACACGGCCCAGACTCCTACGGGAGGCAGCA	8.49365	-1.33044	1.84857	-0.719712	0.471702	0.559213	Bacteria	Firmicutes	Clostridia	Clostridiales	Ruminococcaceae	UBA1819	CMC
AGGGTTTGATCATGGCTCAGGATGAACGCTGGCGGCGTGCCTAATACATGCAAGTCGAACGCTTGCTTGAGGACTTGTCTTCAAGCGGGAGTGGCGAACGGGTGAGTAATACATAAGCAATCTGCCCATCGGCCTGGGATAACAGTTGGAAACGACTGCTAATACCGGATAGGTGATAGGGAGGCATCTCTTGATCATTAAAGTTGGGATACAACACGGATGGATGAGCTTATGGCGTATTAGCTAGTAGGTGAGGTAACGGCTCACCTAGGCGATGATACGTAGCCGACCTGAGAGGGTGACCGGCCACATTGGGACTGAGACACGGCCCAAACTCCTACGGGAGGCAGCA	1.02484	1.67845	2.29334	0.731882	0.464241	0.555164	Bacteria	Firmicutes	Erysipelotrichia	Erysipelotrichales	Erysipelotrichaceae	Holdemania	CMC
AGGGTTTGATCATGGCTCAGAATGAACGCTGGCGGCATGGATTAGGCATGCAAGTCGAACGCCCCGGGCTTGCCCGGGGAGTGGCGAAAGGGTGCGCAACGCGTGGGGAACCCGCCCCCGGGCCCGGGACAAGCGCTGGAAACGGCGTCTGATACGGGATGTCGAGCCGGGCCGCATGGCCCGGCGTCGAAAGATTCATCGCCCGGGGAGGGCCCCGCGTCCCATTAGCTTGTTGGCGGGGTGACGGCCCACCAAGGCTTCGACGGGTAGGTGGTCTGAGAGGATGGTCACCCACACTGGGACTGAGACACTGCCCAGACTCCTACGGGAGGCAGCA	4.08589	-5.92663	2.8223	-2.09993	0.0357354	0.0688432	Bacteria	Lentisphaerae	Oligosphaeria	Oligosphaerales	Oligosphaeraceae	Z20	CMC
AGGGTTTGATCATGGCTCAGGATGAACGCTAGCTACAGGCTTAACACATGCAAGTCGAGGGGAAACGACATCGAAAGCTTGCTTTTGATGGGCGTCGACCGGCGCACGGGTGAGTAACGCGTATCCAACCTGCCCACCACTTGGGGATAACCTTGCGAAAGTAAGACTAATACCCAATGATATCCCACGAAGGCATCCGAATGGGATTAAAGATTTATCGGTGATGGATGGGGATGCGTCTGATTAGCTTGTTGGCGGGGTAACGGCCCACCAAGGCAACGATCAGTAGGGGTTCTGAGAGGAAGGTCCCCCACATTGGAACTGAGACACGGTCCAAACTCCTACGGGAGGCAGCA	2.77112	0.0436586	1.47514	0.0295962	0.976389	0.987699	Bacteria	Bacteroidetes	Bacteroidia	Bacteroidales	Prevotellaceae	Prevotella_9	CMC
AGGGTTTGATCCTGGCTCAGGACGAACGCTGGCGGCGTGCTTAACACATGCAAGTCGAACGAGGTATAGCGAGTGGAAGCTTCGGTGGAAACATGCTATTACCGAGTGGCGGACGGGTGAGTAACGCGTGAGCAACCTACCCTGCAACGGGGGACAACAGTTGGAAACGACTGCTAATACCGCATAAGACCACGAAACCGCATGGTTTAGAGGTAAAAGGATTAATTCGATGCAGGATGGGCTCGCGTCCCATTAGATAGTTGGTGAGGTAACGGCCCACCAAGTCAACGATGGGTAGCCGACCTGAGAGGGTGATCGGCCACACTGGAACTGAGACACGGTCCAGACTCCTACGGGAGGCAGCA	3.4275	2.24794	2.8768	0.781403	0.434566	0.531296	Bacteria	Firmicutes	Clostridia	Clostridiales	Christensenellaceae	Catabacter	CMC
AGGGTTTGATCATGGCTCAGAGCGAACGCTGGCGGCAGGCTTAACACATGCAAGTCGAACGGGCGTAGCAATACGTCAGTGGCAGACGGGTGAGTAACGCGTGGGAACGTACCTTTTGGTTCGGAACAACTGAGGGAAACTTCAGCTAATACCGGATAAGCCCTTACGGGGAAAGATTTATCGCCGAAAGATCGGCCCGCGTCTGATTAGCTAGTTGGTGAGGTAATGGCTCACCAAGGCGACGATCAGTAGCTGGTCTGAGAGGATGATCAGCCACATTGGGACTGAGACACGGCCCAAACTCCTACGGGAGGCAGCA	1.95684	-4.86451	3.54237	-1.37324	0.169678	0.271071	Bacteria	Proteobacteria	Alphaproteobacteria	Rhizobiales	Xanthobacteraceae	Rhodopseudomonas	CMC
AGAGTTTGATCATGGCTCAGAGCGAACGCTGGCGGCAGGCTTAACACATGCAAGTCGAGCGGGCGTAGCAATACGTCAGCGGCAGACGGGTGAGTAACGCGTGGGAACATACCTTTTGGTTCGGAACAACACAGGGAAACTTGTGCTAATACCGAATAAGCCCTTACGGGGAAAGATTTATCGCCGAAAGATTGGCCCGCGTCTGATTAGCTTGTTGGTGAGGTAACGGCTCACCAAGGCGACGATCAGTAGCTGGTCTGAGAGGATGATCAGCCACATTGGGACTGAGACACGGCCCAAACTCCTACGGGAGGCAGCA	1.39048	-2.35239	3.22808	-0.728727	0.466169	0.555164	Bacteria	Proteobacteria	Alphaproteobacteria	Rhizobiales	Xanthobacteraceae	Afipia	CMC
AGGGTTTGATCATGGCTCAGATTGAACGCTGGCGGCATGCTTAACACATGCAAGTCGAACGGCAGCATGGTCTAGCTTGCTAGACTGATGGCGAGTGGCGGACGGGTGAGTAACGCGTGGGAATATGCCTTAAAGAGGGGGACAACCTGGGGAAACTCAGGCTAATACCGCATATACTCTGAGGAGTAAAGCTGGGGACTTTAGGGCCTGGCGCTTTAAGAATAGCCTGCGTCCGATTAGCTAGTTGGTGGGGTAAGGGCCTACCAAGGCGACGATCGGTAGCTGGTCTGAGAGGACGAACAGCCACACTGGGACTGAGACACGGCCCAGACTCCTACGGGAGGCAGCA	1.48969	-4.47114	3.87057	-1.15516	0.248024	0.357045	Bacteria	Proteobacteria	Gammaproteobacteria	Legionellales	Legionellaceae	Legionella	CMC
AGGGTTTGATCCTGGCTCAGAGTGAACGCTGGCGGCGTGGTTAAGACATGCAAGTCGAGCGAGAACAGAAGCGTAGCAATACGTGGATGAGAAAGCGGCGAACGGGTGCGTAACACGTAAGCAACCTGCCCTAAAGACGGGGATAGCTCGGGGAAACTCGAATTAATACCGGATGTGGTCCTTTGGCGCATGCCAAGGGAACTAAAGCTTGTAACGGCGCTTTAGGAGGGGCTTGCGGCCTATCAGCTTGTTGGTGGGGTAAAGGCCTACCAAGGCAAAGACGGGTAGCGGGTCTGAGAGGACGATCCGCCACACTGGAACTGAGACACGGTCCAGACTCCTACGGGAGGCAGCA	1.23516	-4.20087	4.22063	-0.995318	0.319582	0.431582	Bacteria	Verrucomicrobia	Verrucomicrobiae	Opitutales	Puniceicoccaceae	Coraliomargarita	CMC
AGGGTTTGATCATGGCTCAGGATGAACGCTGGCGGCGTGCCTAATACATGCAAGTCGAGCGGGAGAATCATCCTTCGGGATGAGGATCCAGCGGCGAACGGGTGAGTAACACGTGGGCAACCTGCCCGCAAGACCGGGATAACTCCGGGAAACCGGGGCTAATACCGGATAGTCCTTTTCCCCGCATGGGGAAAAGGGGAAAGGCGGCTTCGGCTGTCACTTGCGGATGGGCCCGCGGCGCATTAGCTGGTTGGTGAGGTAACGGCTCACCAAGGCGACGATGCGTAGCCGACCTGAGAGGGTGATCGGCCACACTGGGACTGAGACACGGCCCAGACTCCTACGGGAGGCAGCA	0.995704	3.95669	3.69016	1.07223	0.283619	0.396452	Bacteria	Firmicutes	Bacilli	Bacillales	Thermoactinomycetaceae	Thermoactinomyces	CMC
AGGGTTTGATCCTGGCTCAGGATGAACGCTGGCGGCGTGCCTAACACATGCAAGTCGAACGGTTAAGGCGGCTTCGGCCGCGAATAAAGTGGCGAACGGGTGAGTAACGCGTGACCGACCTTCCCCCCGCACCGGGACAACCGCGGGAAACCGCGGCTGATACCGGGTACTCCGGGGCCCCCGCATGGGGGCCCCGGGAAAGCTCCGGCGGCGGGGGATGGGGTCGCGTCCCATCAGGTAGTAGGCGGGGCAACGGCCCACCTAGCCGACGACGGGTAGCCGGGTTGAGAGACCGACCGGCCACATTGGGACTGAGATACGGCCCAGACTCCTACGGGAGGCAGCA	2.48161	-1.67427	1.35616	-1.23456	0.216993	0.324869	Bacteria	Actinobacteria	Coriobacteriia	Coriobacteriales	Eggerthellaceae	Enterorhabdus	CMC
AGGGTTTGATCATGGCTCAGGACGAACGCTGGCGGCGTGCTTAACACATGCAAGTCGAACGGAAAGGCCCTGCTTTTGTGGGGTGCTCGAGTGGCGAACGGGTGAGTAACACGTGAGTAACCTGCCCTTGACTTTGGGATAACTTCAGGAAACTGGGGCTAATACCGGATAGGAGCTCCTGCTGCATGGTGGGGGTTGGAAAGTTTCGGCGGTTGGGGATGGACTCGCGGCTTATCAGCTTGTTGGTGGGGTAGTGGCTTACCAAGGCTTTGACGGGTAGCCGGCCTGAGAGGGTGACCGGCCACATTGGGACTGAGATACGGCCCAGACTCCTACGGGAGGCAGCA	3.76279	3.24132	2.18479	1.48358	0.13792	0.231635	Bacteria	Actinobacteria	Actinobacteria	Propionibacteriales	Propionibacteriaceae	Cutibacterium	CMC
AGGGTTTGATCATGGCTCAGATTGAACGCTGGCGGCAGGCCTAACACATGCAAGTCGAGCGAGAAAGCCCTTCGGGGTGAGTACAGCGGCGGACGGGTGAGTATCGCGTGGGAATCTACCCAGTAGCGGGGGATAGCCCGGGGAAACTCGGATTAATACCGCATACGCCCTACGGGGGAAAGCAGGGGATCTTCGGACCTTGCGCTATTGGATGAGCCCGCGTCAGATTAGCTAGTTGGTGGGGTAATGGCCTACCAAGGCGACGATCTGTAGCTGGTCTGAGAGGATGATCAGCCACACTGGGACTGAGACACGGCCCAGACTCCTACGGGAGGCAGCA	0.703541	-3.38858	4.26441	-0.79462	0.426835	0.527503	Bacteria	Proteobacteria	Gammaproteobacteria	Cellvibrionales	Cellvibrionaceae	Marinimicrobium	CMC
AGGGTTTGATCATGGCTCAGGATGAACGCTGGCGGCGTGCCTAACACATGCAAGTCGAGCGAACCCTTCGGGGTGAGCGGCGGACGGGTGAGTAACGCGTGGGTAACCTGCCCTGTACACACGGATAACATACCGAAAGGTATGCTAATACGAGATAATATATTTTAATCGCATGGTTAAGATATCAAAGCTCCGGCGGTACAGGATGGACCCGCGTCTGATTAGCTAGTTGGTGAGGTAATGGCTCACCAAGGCGACGATCAGTAGCCGACCTGAGAGGGTGATCGGCCACACTGGAACTGAGACACGGTCCAGACTCCTACGGGAGGCAGCA	1.30266	-2.24441	3.30996	-0.678077	0.497723	0.579571	Bacteria	Firmicutes	Clostridia	Clostridiales	Peptostreptococcaceae	Paeniclostridium	CMC
AGGGTTTGATCCTGGCTCAGGATGAACGCTGGCGGCGTGCCTAACACATGCAAGTCGAGCGGAGATGAAGAAGTTTACTTCTAATTCTTAGCGGCGGACGGGTGAGTAACGCGTGGGCAACCTACCCTGTACAGGGGGATAACAATGGGAAACCATTGCTAATACCCCATAACACCTTTAAGGGGCATCCCTTAAAGGTCAAAGAATTTCGGTACAGGATGGGCCCGCGTCTGATTAGCTAGTTGGTGAGGTAATGGCTCACCAAGGCGACGATCAGTAGCCGGCCTGAGAGGGTGAACGGCCACACTGGAACTGAGACACGGTCCAGACTCCTACGGGAGGCAGCA	0.912443	-1.3198	4.05482	-0.325489	0.744811	0.816487	Bacteria	Firmicutes	Clostridia	Clostridiales	Clostridiaceae_2	Alkaliphilus	CMC
AGGGTTTGATCATGGCTCAGGATGAACGCTGGCGGCGTGCCTAACACATGCAAGTTGAGCGATTTACTTCGGTAAAGAGCGGCGGACGGGTGAGTAACGCGTGGGTAACCTACCCTGTACACACGGATAACATACCGAAAGGTATGCTAATACGGGATAACATATTTGAGAGGCATCTCTTAAATATCAAAGGTGAGCCAGTACAGGATGGACCCGCGTCTGATTAGCTAGTTGGTAAGGTAACGGCTTACCAAGGCGACGATCAGTAGCCGACCTGAGAGGGTGATCGGCCACATTGGAACTGAGACACGGTCCAAACTCCTACGGGAGGCAGCA	1.14044	4.10881	3.18473	1.29016	0.196996	0.29834	Bacteria	Firmicutes	Clostridia	Clostridiales	Peptostreptococcaceae	Clostridioides	CMC
AGGGTTTGATCCTGGCTCAGGATGAACGCTGGCGGCGTGCTTAACACATGCAAGTCGAACGGTGAACCAGGAGCTTGCTCTTGGGGATCAGTGGCGAACGGGTGAGTAACACGTGAGCAACCTGCCCCGGACTCTGGGATAAGCGCTGGAAACGGCGTCTAATACTGGATATGAACAGCGGCCGCATGGTCAGTTGTTGGAAAGATTTTTCGGTCCGGGATGGGCTCGCGGCCTATCAGCTTGTTGGTGAGGTAATGGCTCACCAAGGCGTCGACGGGTAGCCGGCCTGAGAGGGTGACCGGCCACACTGGGACTGAGACACGGCCCAGACTCCTACGGGAGGCAGCA	1.34269	-3.21376	3.25452	-0.987476	0.323409	0.431582	Bacteria	Actinobacteria	Actinobacteria	Micrococcales	Microbacteriaceae	Microbacterium	CMC
AGGGTTTGATCCTGGCTCAGGACGAACGCTGGCGGCGTGCTTAACACATGCAAGTCGAACGGACTTTAGCTAACAGATTCTTTCGGGATGAAGATTGCGAAAAGTTAGTGGCGGACGGGTGAGTAACGTGTGGATAACCTACCCTTTATACTGGGACAACAGCTGGAAACGGCTGCTAATACCGGATATGCTCATTGGATGGCATCGTTTAATGAGGAAAGATGGCCTCTGTATATGCTATCGATAAAGGATGGATCCGCATCTGATTAGCTAGTTGGTAAGGTAACGGCTTACCAAGGCGACGATCAGTAACCGGCCTGAGAGGGTGGCCGGTCACATTGGGACTGAGACACGGCCCAAACTCCTACGGGAGGCAGCA	0.937751	-3.80353	4.26008	-0.892831	0.371948	0.482427	Bacteria	Firmicutes	Clostridia	Clostridiales	Peptococcaceae	Dehalobacterium	CMC
AGGGTTTGATCCTGGCTCAGGACGAACGCTGGCGGCGCGCCTAACACATGCAAGTCGAACGAGCGGAGACCCTTCGGGGTTGAAGTTAGTGGCGGACGGGTGAGTAACACGTGAGGAACCTGCCTTACAGAGTGGGATACCGTTTGGAAACGAACGTTAATACCGCATAACGTATTGAAATCGCATGGTTTTGATACCAAAGATTTATCGCTGTAAGATGGCCTCGCGTCTGATTAGATAGTTGGTGAGGTAACGGCCCACCAAGTCGACGATCAGTAGCCGGACTGAGAGGTTGATCGGCCACATTGGGACTGAGACACGGCCCAGACTCCTACGGGAGGCAGCA	1.17759	-1.6244	2.27548	-0.713875	0.475305	0.560945	Bacteria	Firmicutes	Clostridia	Clostridiales	Ruminococcaceae	Candidatus_Soleaferrea	CMC
AGGGTTTGATCCTGGCTCAGAACGAACGCTGGCGGCAGGCTTAACACATGCAAGTCGAACGGTCTCTTCGGAGGCAGTGGCAGACGGGTGAGTAATGCATGGGAATCTACCATTCTCTACGGAATAACTCAGGGAAACTTGTGCTAATACCGTATACGCCCTTTTGGGGAAAGATTTATCGGAGAGTGATGAGCCCATGTTGGATTAGCTAGTTGGTGGGGTAAAGGCCTACCAAGGCGACGATCCATAGCTGGTCTGAGAGGATGATCAGCCACACTGGGACTGAGACACGGCCCAGACTCCTACGGGAGGCAGCA	0.643664	-3.13169	4.0202	-0.778987	0.435987	0.531296	Bacteria	Proteobacteria	Alphaproteobacteria	Rhizobiales	Rhizobiaceae	Falsochrobactrum	CMC
AGGGTTTGATCCTGGCTCAGGATGAACGCTGGCGGCGTGCTTAACACATGCAAGTCGAACGAAGCATTTAAGACAGATTTTTTCGGAATGAAGTTTTTTATGACTGAGTGGCGGACGGGTGAGTAACGCGTGGGTAACCTGCCTCACACAGGGGGATAGCAGTTGGAAACGACTGGTAATACCGCATAAGCGCACAGCTTCGCATGAAGCGGTGTGAAAAACTCCGGTGGTGTGAGATGGACCCGCGTCTGATTAGGTAGTTGGTGAGGTAACGGCCCACCAAGCCGACGATCAGTAGCCGACCTGAGAGGGTGACCGGCCACATTGGGACTGAGACACGGCCCAGACTCCTACGGGAGGCAGCA	0.740212	-2.15707	2.6816	-0.804398	0.421167	0.525456	Bacteria	Firmicutes	Clostridia	Clostridiales	Lachnospiraceae	Lachnospira	CMC
AGGGTTTGATCATGGCTCAGAACGAACGCTGGCGGCGTGGATAAGACATGCAAGTCGAACGAGAGAATTGCTAGCTTGCTAATAATTCTCTAGTGGCGCACGGGTGAGTAACACGTGAGTAACCTGCCCCCGAGAGCGGGATAGCCCTGGGAAACTGGGATTAATACCGCATAGTATCGAAAGATTAAAGCAGCAATGCGCTTGGGGATGGGCTCGCGGCCTATTAGTTAGTTGGTGAGGTAACGGCTCACCAAGGCGATGACGGGTAGCCGGTCTGAGAGGATGTCCGGCCACACTGGAACTGAGACACGGTCCAGACTCCTACGGGAGGCAGCA	0.652371	2.24551	4.20519	0.533987	0.593351	0.675904	Bacteria	Verrucomicrobia	Verrucomicrobiae	Verrucomicrobiales	Akkermansiaceae	Akkermansia	CMC
AGGGTTTGATCCTGGCTCAGGATGAACGCTGGCGGCGTGCTTAACACATGCAAGTCGAACGGAGTTAATAAGTGGAAGTCTTCGGATGGAAGCTTATTAACTTAGTGGCGGACGGGTGAGTAACGCGTGGGTAACCTGCCTTATACAGGGGGATAACAGCCGGAAACGGTTGCTAATACCGCATAAGCATACAGTGCCGCATGGTACAGTGTGAAAAGATTTATCGGTATAAGATGGACCCGCGTCTGATTAGCTAGTTGGTGAGGTAAAGGCCCACCAAGGCGACGATCAGTAGCCGGCTTGAGAGAGTGACCGGCCACATTGGGACTGAGACACGGCCCAAACTCCTACGGGAGGCAGCA	2.78266	0.472187	2.89544	0.16308	0.870456	0.904998	Bacteria	Firmicutes	Clostridia	Clostridiales	Lachnospiraceae	Anaerocolumna	CMC
AGGGTTTGATCATGGCTCAGGACGAACGCTGGCGGCGTGCTTAACACATGCAAGTCGAACGGTGAACCTGGAGCTTGCTCTAGGGGATCAGTGGCGAACGGGTGAGTAACACGTGAGTAACCTGCCCCAGACTCTGGAATAACCTCGGGAAACCGGGGCTAATACCGGATACGAGACGCTCGGGCATCCGAAGCGTCTGGAAAGATTTATCGGTCTGGGATGGACTCGCGGCCTATCAGCTAGTTGGTGAGGTAACGGCTCACCAAGGCGACGACGGGTAGCCGGCCTGAGAGGGCGACCGGCCACACTGGAACTGAGACACGGTCCAGACTCCTACGGGAGGCAGCA	0.756955	-3.49407	4.26319	-0.819591	0.412449	0.522037	Bacteria	Actinobacteria	Actinobacteria	Micrococcales	Demequinaceae	Demequina	CMC
AGGGTTTGATCATGGCTCAGATTGAACGCTAGCGGAATGCTTTACACATGCAAGTCGAACGGCAGCACGGAGAGCTTGCTCTCTGGTGGCGAGTGGCGAACGGGTGAGTAATGTATCGGAACATACCCAGTAGCGGGGGATAACTACTCGAAAGAGTGGCTAATACCGCATACGCCCTACGGGGGAAAGGGGGGGATCTTAGGACCTCTCACTATTGGAGTGGCCGATATCGGATTAGCTAGTTGGTGGGGTAAAGGCTCACCAAGGCGACGATCCGTAGCTGGTTTGAGAGGACGACCAGCCACACTGGGACTGAGACACGGCCCAGACTCCTACGGGAGGCAGCA	0.725329	-3.43354	4.26388	-0.805263	0.420668	0.525456	Bacteria	Proteobacteria	Gammaproteobacteria	Betaproteobacteriales	Burkholderiaceae	Kerstersia	CMC
AGGGTTTGATCCTGGCTCAGGATGAACGCTGGCGGCGTGCTTAACACATGCAAGTCGAACGGAACTGCATATGAAGAATCTCTTCGGAGAGGATTTTTTGTAGTTTAGTGGCGGACGGGTGAGTAACGCGTGAGTAACCTGCCCTTGAGAGGGGGATAACGTTCTGAAAAGAACGCTAATACCGCATAACATTACGAAGTCGCATGGCTTTGTAATCAAAACTGAGGTGCTCAGGGATGGACTCGCGTCCGATTAGATAGTTGGTGAGGTAACGGCTCACCAAGTCGACGATCGGTAGCCGGACTGAGAGGTTGAACGGCCACATTGGGACTGAGACACGGCCCAGACTCCTACGGGAGGCAGCA	1.55583	-1.64507	2.56959	-0.640206	0.522039	0.605195	Bacteria	Firmicutes	Clostridia	Clostridiales	Ruminococcaceae	Ruminococcaceae_UCG-001	CMC
AGGGTTTGATCATGGCTCAGGATGAACGCTAGCGACAGGCCTAACACATGCAAGTCGAGGGGCAGCGGGGAGGTAGCAATACCTTTGTCGGCGACCGGCGCACGGGTGAGTAACACGTATGCAATCCACCTGTAACAGGGGGATAACCCGGAGAAATCCGGACTAATACCCCATAATATGGGCGCTCCGCATGGAGAGCCCATTAAAGAGAGCAATTTTGGTTACAGACGAGCATGCGCTCCATTAGCCAGTTGGCGGGGTAACGGCCCACCAAAGCGACGATGGATAGGGGTTCTGAGAGGAAGGTCCCCCACATTGGAACTGAGACACGGTCCAAACTCCTACGGGAGGCAGCA	0.871566	-1.11004	4.33061	-0.256325	0.7977	0.846144	Bacteria	Bacteroidetes	Bacteroidia	Bacteroidales	Barnesiellaceae	Barnesiella	CMC
AGGGTTTGATCCTGGCTCAGATTGAACGCTGGCGGCATGCCTTACACATGCAAGTCGAACGGCAGCACGGGAGCTTGCTCCTGGTGGCGAGTGGCGAACGGGTGAGTAATATATCGGAACGTGCCCTAGAGTGGGGGATAACTAGTCGAAAGATTAGCTAATACCGCATACGATCTACGGATGAAAGTGGGGGATCGCAAGACCTCATGCTCGTGGAGCGGCCGATATCTGATTAGCTAGTTGGTGAGGTAAAGGCTCACCAAGGCATCGATCAGTAGCTGGTCTGAGAGGACGACCAGCCACACTGGGACTGAGACACGGCCCAGACTCCTACGGGAGGCAGCA	1.80657	3.80285	4.32399	0.879478	0.379142	0.486937	Bacteria	Proteobacteria	Gammaproteobacteria	Betaproteobacteriales	Burkholderiaceae	Herbaspirillum	CMC
AGGGTTTGATCATGGCTCAGGACGAACGCTGGCGGCGTGCTTAACACATGCAAGTCGAACGCTGAAGCTCCCTGCTTGCAGGGGGTGGATGAGTGGCGAACGGGTGAGTAACACGTGAGTAACCTGCCCCTGACTCTGGGATAAGCGCTGGAAACGGTGTCTAATACTGGATATGTCCCATCACCGCATGGTGTGTGGGTGGAAAGATTTATCGGTTGGGGATGGACTCGCGGCCTATCAGCTGGATGGTGGGGTAATGGCTCACCATGGCGACGACGGGTAGCCGGCCTGAGAGGGTGACCGGCCACACTGGGACTGAGACACGGCCCAGACTCCTACGGGAGGCAGCA	0.714273	-3.41005	4.26415	-0.799702	0.423883	0.526339	Bacteria	Actinobacteria	Actinobacteria	Micrococcales	Microbacteriaceae	Leucobacter	CMC
AGGGTTTGATCATGGCTCAGGACGAACGCTGGCGGCGTGCTTAACACATGCAAGTCGAGCGGTAAGGCCCCTTCGGGGGTACACGAGCGGCGAACGGGTGAGTAACACGTGAGTAACCTGCCCCTGACTCTGGGATAAGCCTGGGAAACTGGGTCTAATACCGGATATGACCTCGTGCCGCATGGTGTGGGGTGGAAAGGTGTTTTTCCGGTCAGGGATGGGCTCGCGGCCTATCAGCTTGTTGGTGGGGTAACGGCCTACCAAGGCGATGACGGGTAGCCGGCCTGAGAGGGCGACCGGCCACACTGGGACTGAGACACGGCCCAGACTCCTACGGGAGGCAGCA	0.880663	2.27428	3.03094	0.750355	0.453041	0.546989	Bacteria	Actinobacteria	Actinobacteria	Streptosporangiales	Nocardiopsaceae	Thermobifida	CMC
AGAGTTTGATCCTGGCTCAGGACGAACGCTGGCGGCGTGCTTAACACATGCAAGTCGAACGGAAAGGCCCTTCGGGGTACTCGAGTGGCGAACGGGTGAGTAACACGTGGGTGATCTGCCCTGCACTCTGGGATAAGCCTGGGAAACTGGGTCTAATACCGGATAGGACCACACACTTCATGGTGAGTGGTGCAAAGCTTTTGCGGTGTGGGATGAGCCCGCGGCCTATCAGCTTGTTGGTGGGGTAATGGCCCACCAAGGCGACGACGGGTAGCCGGCCTGAGAGGGTGACCGGCCACACTGGGACTGAGATACGGCCCAGACTCCTACGGGAGGCAGCA	1.648	-1.91117	3.26248	-0.585801	0.558009	0.638421	Bacteria	Actinobacteria	Actinobacteria	Corynebacteriales	Mycobacteriaceae	Mycobacterium	CMC
AGGGTTTGATCCTGGCTCAGGATGAACGCTAGCGACAGGCTTAACACATGCAAGTCGAGGGGTAACAGGGTAGCAATACCGCTGACGACCGGCGCACGGGTGAGTAACGCGTATGCAACCTGCCTATAACTGGGGAATAGCTCCCTGAAAGGGGAATTAACACCGCATAACACTATTGATTCGCATGGATTAGTAGTTAAATGTAGCGATACAGGTTATAGATGGGCATGCGTGACATTAGCTAGTTGGTGAGGTAACGGCTCACCAAGGCTACGATGTCTAGGGGTTCTGAGAGGAAGGTCCCCCACACTGGTACTGAGACACGGACCAGACTCCTACGGGAGGCAGCA	0.778705	-3.5343	4.26274	-0.829114	0.40704	0.517692	Bacteria	Bacteroidetes	Bacteroidia	Bacteroidales	Marinilabiliaceae	Ruminofilibacter	CMC
AGGGTTTGATCATGGCTCAGATTGAACGCTGGCGGCATGCTTTACACATGCAAGTCGAACGGCAGCGGGGGCTTCGGCCTGCCGGCGAGTGGCGAACGGGTGAGTAATGCATCGGAACGTGCCCATGTCGTGGGGGATAACGTAGCGAAAGCTACGCTAATACCGCATACGCCCTGAGGGGGAAAGCGGGGGATCTTCGGACCTCGCGCGATTGGAGCGGCCGATGTCGGATTAGCTAGTTGGTGGGGTAAAGGCCTACCAAGGCGACGATCCGTAGCTGGTCTGAGAGGATGATCAGCCACACTGGGACTGAGACACGGCCCAGACTCCTACGGGAGGCAGCA	0.655798	-0.543115	4.37025	-0.124276	0.901097	0.929478	Bacteria	Proteobacteria	Gammaproteobacteria	Betaproteobacteriales	Rhodocyclaceae	Thauera	CMC
AGGGTTTGATCATGGCTCAGATTGAACGCTGGCGGCAGGCCTAACACATGCAAGTCGAACGGTAACAGGAAGAAGCTTGCTTCTTTGCTGACGAGTGGCGGACGGGTGAGTAATGTCTGGGAAACTGCCTGATGGAGGGGGATAACTACTGGAAACGGTAGCTAATACCGCATAACGTCGCAAGACCAAAGAGGGGGACCTTCGGGCCTCTTGCCATCGGATGTGCCCAGATGGGATTAGCTAGTAGGTGGGGTAACGGCTCACCTGGGTGGTGGTTTTTGGTTGGTTTGGGGGGGTGGTTGGTTGTGTTGGGACTGAGACACGGTCCAGACTCCTACGGGAGGCAGCA	1.66372	5.12892	2.08698	2.45758	0.0139875	0.0295543	Bacteria	Proteobacteria	Gammaproteobacteria	Enterobacteriales	Enterobacteriaceae	Enterobacillus	CMC
AGGGTTTGATCCTGGCTCAGGATGAACGCCGGCGGTGTGCCTAATACATGCAAGTCGAACGCGTTGGCCCAACTGATTGAACGTGCTTGCACGGACTTGACGTTGGTTTACCAGCGAGTGGCGGACGGGTGAGTAACACGTAGGTAACCTGCCCCAAAGCGGGGGATAACATTTGGAAACAGATGCTAATACCGCATAACAATTTGAATCGCATGATTCAAATTTAAAAGATGGTTTCGGCTATCACTTTGGGATGGACCTGCGGCGCATTAGCTTGTTGGTAGGGTAACGGCCTACCAAGGCTGTGATGCGTAGCCGAGTTGAGAGACTGATCGGCCACAATGGAACTGAGACACGGTCCATACTCCTACGGGAGGCAGCA	2193.71	0.5526	0.576633	0.958323	0.3379	0.498355	Bacteria	Firmicutes	Bacilli	Lactobacillales	Lactobacillaceae	Lactobacillus	BS
AGGGTTTGATCCTGGCTCAGAACGAACGCTGGCGGCGCGTCTTAAGCATGCAAGTCGAGCGGCAAGGCCCTTCGGGGCCCCAGAGCGGCGGACGGGTGAGTAACGCGTGGACAACCTGCCCTTCGGTGGGGGATAGCCTGCGGAAACGCAGGGTAATACCGCATGAGACGCAACGGGCGGAGGCCGGTTGCGGGAAAGGCCCCGAGGGGCCGCCGGGGGATGGGTCCGCGTCCCATTAGCTAGACGGCGGGGTGAAGGCCCACCGTGGCGACGATGGGTAGCCGGCCTGAGAGGGTGGACGGCCACATTGGAACTGAGACACGGTCCAGACTCCTACGGGAGGCAGCA	1907.49	1.30507	0.410463	3.1795	0.00147527	0.00437609	Bacteria	Spirochaetes	Spirochaetia	Spirochaetales	Spirochaetaceae	Sphaerochaeta	BS
AGGGTTTGATCCTGGCTCAGGATGAACGCTAGCTACAGGCTTAACACATGCAAGTCGAGGGGCAGCATGAACTTAGCTTGCTAAGTTTGATGGCGACCGGCGCACGGGTGAGTAACACGTATCCAACCTGCCGATGACTCGGGGATAGCCTTTCGAAAGAAAGATTAATACCCGATGGCATAGTTCTTCCGCATGGTAGAACTATTAAAGAATTTCGGTCATCGATGGGGATGCGTTCCATTAGGTTGTTGGCGGGGTAACGGCCCACCAAGCCTTCGATGGATAGGGGTTCTGAGAGGAAGGTCCCCCACATTGGAACTGAGACACGGTCCAAACTCCTACGGGAGGCAGCA	681.846	0.178163	0.422565	0.421623	0.673301	0.76617	Bacteria	Bacteroidetes	Bacteroidia	Bacteroidales	Bacteroidaceae	Bacteroides	BS
AGGGTTTGATCCTGGCTCAGGACGAACGCTGGCGGCGTGCTTAACACATGCAAGTCGAACGAGAGGACATGAAAAGCTTGCTTTTTATGGAATCGAGTGGCAAACGGGTGAGTAACGCGTAAGCAACCTGCCCTGCAGATGGGGACAACAGCTGGAAACGGCTGCTAATACCGAATACGAAGCAGCTCCCGCATGGGGGCAGCTTGAAAGGATGGCCTCTGAATATGCTATCGCTGCAGGAGGGGCTTGCGTCTGATTAGCTGGTTGGAGGGGTAACGGCCCACCAAGGCGACGATCAGTAGCCGGTCTGAGAGGATGAACGGCCACATTGGGACTGAGACACGGCCCAGACTCCTACGGGAGGCAGCA	136.17	1.42424	0.383357	3.71519	0.000203053	0.000687256	Bacteria	Firmicutes	Negativicutes	Selenomonadales	Veillonellaceae	Megasphaera	BS
AGGGTTTGATCCTGGCTCAGGATGAACGCTAGCTACAGGCTTAACACATGCAAGTCGAGGGGAAACGGGCGCCAAGCTTGCTTGGCGCAGTCGTCGACCGGCGAATGGGTGAGTAACGCGTATCCAACCTGGCTTCAAGCAGGGAACAGGCTTTCGAAAGAAAGATTAATACCCTATGTGGTCCTCGGAAGACATCAGAGGAGGACGAAAGATTCATCGCTTGAAGATGGGGATGCGTCTGATTAGGCAGTTGGCGGGACAAGGGCCCACCAAACCGACGATCAGTAGGGGTTCTGAGAGGAAGGTCCCCCACATTGGAACTGAGACACGGTCCAAACTCCTACGGGAGGCAGCA	1410.35	5.0065	0.631795	7.92425	2.29534e-15	2.16417e-14	Bacteria	Bacteroidetes	Bacteroidia	Bacteroidales	Prevotellaceae	Prevotella_7	BS
AGGGTTTGATCCTGGCTCAGGATGAACGCTAGCTACAGGCTTAACACATGCAAGTCGAGGGGAAACGATATAGAAAGCTTGCTTTCTTTAGGCGTCGACCGGCGAATGGGTGAGTAACGCGTATCCAACCTGCCCCTGAGTAAGGGATAGCCCATCGAAAGATGGATTAATACCTTATGGTCTCCTTTGCAGACATCTAATTAGGAGTAAAGATTTATCGCTGAGGGATGGGGATGCGTCTGATTAGCTTGTTGGCGGGGTAACGGCCCACCAAGGCAACGATCAGTAGGGGTTCTGAGAGGAAGGTCCCCCACATTGGTACTGAGACACGGACCAAACTCCTACGGGAGGCAGCA	4923.63	5.27912	0.631933	8.35391	6.60377e-17	7.57998e-16	Bacteria	Bacteroidetes	Bacteroidia	Bacteroidales	Prevotellaceae	Prevotellaceae_YAB2003_group	BS
AGGGTTTGATCCTGGCTCAGGATTAACGCTGGCGGCGTGCCTAATACATGCAAGTCGAATGGTAGTAGCAATACAAACCATGGCGAACGGGTGAGTAACACGTAGGCAACCCAACTTTAAGACGAGGATAACCGTTGGAAACGACGGATAATACTGGATAGGACATCATAAAGGGCATCCTTAGATGTTTAAAGGTTACTATGCCACTTAGAGAGGGGCCTGCGGCGCATTAGCTAGTTGGTGAGATAACAGCCCACCAAGGCGATGATGCGTAGCCGGACTGAGAGGTTGAACGGCCACAATGGAACTGAGAACGGTCCATACTCCTACGGGAGGCAGCA	3644	0.218943	0.590988	0.370469	0.711033	0.798778	Bacteria	Tenericutes	Mollicutes	Anaeroplasmatales	Anaeroplasmataceae	Anaeroplasma	BS
AGGGTTTGATCATGGCTCAGGATGAACGCTAGCTACAGGCTTAACACATGCAAGTCGAGGGGCAGCATTATCGAAGCTTGCTTTGATAGATGGCGACCGGCGCACGGGTGAGTAACGCGTATCCAACCTTCCCCTTAGTAGGGCATAGCCCGTAGAAATGCGGATTAATACCCTATGTTGTATTATGAGGACATCTGAAAGATACCAAAGGTTTACCGCTAAGGGATGGGGATGCGTCTGATTAGGTTGTTGGCGGGGTAACGGCCCACCAAGCCTGCGATCAGTAGGGGTTCTGAGAGGAAGGTCCCCCACATTGGAACTGAGACACGGTCCAAACTCCTACGGGAGGCAGCA	49666.8	0.852103	0.194594	4.37888	1.19289e-05	4.43555e-05	Bacteria	Bacteroidetes	Bacteroidia	Bacteroidales	Prevotellaceae	Prevotella_1	BS
AGGGTTTGATCCTGGCTCAGATTGAACGCTGGCGGCGTGCTTAACACATGCAAGTCGAACGCGAACGGGGCTTCGGCCCCAAGTAGAGTGGCGCACGGGTGAGTAACGCGTGGACAATCTGCCCTTATGACTGGAATAACAGTTGGAAACGGCTGCTAATACCGGATACGCTCAGGAAGAACTTTTTGAGGAAAGGCGGCCTCTGCTTGCAAGCTGTCGCATAAGGATGAGTCCGCGTCCCATTAGCTAGTTGGCGGGGTAACGGCCCACCAAGGCAACGATGGGTAGCCGATTTGAGAGGATGATCGGCCACACTGGGACTGAAACACGGCCCAGACTCCTACGGGAGGCAGCA	1446.24	2.90685	0.366576	7.92973	2.19621e-15	2.1474e-14	Bacteria	Proteobacteria	Deltaproteobacteria	Desulfovibrionales	Desulfovibrionaceae	Desulfovibrio	BS
AGGGTTTGATCCTGGCTCAGGACGAACGCTGGCGGCGTGCCTAATACATGCAAGTAGAACGCTGAAGACTTTAGCTTGCTAAAGTTGGAAGAGTTGCGAACGGGTGAGTAACGCGTAGGTAACCTGCCTACTAGCGGGGGATAACTATTGGAAACGATAGCTAATACCGCATAACAGCATTTAACACATGTTAGATGCTTGAAAGGAGCAATTGCTTCACTAGTAGATGGACCTGCGTTGTATTAGCTAGTTGGTGAGGTAACGGCTCACCAAGGCGACGATACATAGCCGACCTGAGAGGGTGATCGGCCACACTGGGACTGAGACACGGCCCAGACTCCTACGGGAGGCAGCA	3434.51	3.21634	0.542903	5.92434	3.13552e-09	1.76123e-08	Bacteria	Firmicutes	Bacilli	Lactobacillales	Streptococcaceae	Streptococcus	BS
AGGGTTTGATCCTGGCTCAGGACGAACGCTGGCGGCGTGCCTAACACATGCAAGTCGAACGAAGCTTTTGATTTCGGTTGAGAGCTTAGTGGCGGACGGGTGAGTAACGCGTGAGTAACCTGCCTTACAGAGGGGGATAACGTCTGGAAACGGACGCTAATACCGCATGACATTTCTTTATCACATGGTAGAGAAATCAAAGGAGCAATCCGCTGTAAGATGGACTCGCGTCCGATTAGCTAGATGGTGAGATAACAGCCCACCATGGCGACGATCGGTAGCCGGACTGAGAGGTTGAACGGCCACATTGGGACTGAGACACGGCCCAGACTCCTACGGGAGGCAGCA	104.758	0.447492	0.342714	1.30573	0.191644	0.356491	Bacteria	Firmicutes	Clostridia	Clostridiales	Ruminococcaceae	Caproiciproducens	BS
AGGGTTTGATCCTGGCTCAGATTGAACGCTGGCGGCATGCCTTACACATGCAAGTCGAACGGCAGCGGGGGAGCTTGCTCCTGCCGGCGAGTGGCGAACGGGTGAGTAATGCATCGGAACGTGTCCTGTTGTGGGGGATAACTGATCGAAAGATCAGCTAATACCGCATGAGACCTGAGGGTGAAAGCGGGGGATCGCAAGACCTCGCGCGACAGGAGCGGCCGATGTCTGATTAGCTAGTTGGTGAGATAAAAGCTTACCAAGGCGACGATCAGTAGCTGGTCTGAGAGGATGATCAGCCACATTGGGACTGAGACACGGCCCAGACTCCTACGGGAGGCAGCA	986.747	2.36115	0.550831	4.28652	1.81496e-05	6.47498e-05	Bacteria	Proteobacteria	Gammaproteobacteria	Betaproteobacteriales	Burkholderiaceae	Sutterella	BS
AGGGTTTGATCCTGGCTCAGGATGAACGCTAGCGGCAGGCTTAACACATGCAAGTCGAGGGGCAGCGCGGAGTAGCAATACTCTGGCGGCGACCGGCGGAAGGGTGCGTAACACGTGAGCAACTTGCCCGTGACAGGGGGATAAGCGATGGAAACGTCGTCTAACATCCCGTAACACGAGGGGAGGCATCTCCCTTCGTTGAAAACTCCGGTGGTCACGGATGGGCTCGCGGGACATTAGCTAGTTGGCGGGGCAACGGCCCACCAAGGCGACGATGTCTAGGGGTTCTGAGAGGAAGATCCCCCACACTGGAACTGAGACACGGTCCAGACTCCTACGGGAGGCAGCA	24578.5	2.35823	0.229765	10.2637	1.02704e-24	2.4649e-23	Bacteria	Bacteroidetes	Bacteroidia	Bacteroidales	Rikenellaceae	Rikenellaceae_RC9_gut_group	BS
AGGGTTTGATCCTGGCTCAGGATGAACGCTGGCGGCGTGCTTAACACATGCAAGTCGAACGGAAACGTATTGAAACCTAGTGATATACGTTTTAGTGGCGGACGGGTGAGTAACGCGTGGGTAACCTGCCGTATTCTGGGGGACAACAGTTGGAAACGACTGCTAATACCGCATAAGACCACAGAGTCGCATGACTCAGGGGTAAAAACTCCGGTGGAATACGATGGACCCGCGTCTGATTAGCTAGTTGGTGAGGTAACGGCCCACCAAGGCGACGATCAGTAGCCGGCCTGAGAGGGTGAACGGCCACATTGGGACTGAGACACGGCCCAAACTCCTACGGGAGGCAGCA	2612.45	0.730543	1.06595	0.685346	0.493126	0.616083	Bacteria	Firmicutes	Clostridia	Clostridiales	Lachnospiraceae	Lachnospiraceae_NK4A136_group	BS
AGGGTTTGATCCTGGCTCAGGACGAACGCTGGCGGCGTGCTTAACACATGCAAGTCGAACGGAGAACTTTCTTCGGAATGTTCTTAGTGGCGAACGGGTGAGTAACGCGTAGGCAACCTGCCCTCTGGTTGGGGACAACATTCCGAAAGGGATGCTAATACCGAATATGATCCCCTCTCCGCATGGAGAGGGGATGAAAGATGGCCTCTACTTGTAAGCTATCGCCAGAAGATGGGCCTGCGTCTGATTAGCTAGTAGGTGGGGTAACGGCCCACCTAGGCGATGATCAGTAGCCGGTCTGAGAGGATGAACGGCCACATTGGGACTGAGACACGGCCCAAACTCCTACGGGAGGCAGCA	323.483	0.979112	0.878801	1.11415	0.265216	0.436732	Bacteria	Firmicutes	Negativicutes	Selenomonadales	Acidaminococcaceae	Acidaminococcus	BS
AGGGTTTGATCCTGGCTCAGATTGAACGCTGGCGGCAGGCCTAACACATGCAAGTCGAACGGTAACAGGAAGAAGCTTGCTTCTTTGCTGACGAGTGGCGGACGGGTGAGTAATGTCTGGGAAACTGCCTGATGGAGGGGGATAACTACTGGAAACGGTAGCTAATACCGCATAACGTCGCAAGACCAAAGAGGGGGACCTTCGGGCCTCTTGCCATCGGATGTGCCCAGATGGGATTAGCTAGTAGGTGGGGTAACGGCTCACCTAGGCGACGATCCCTAGCTGGTCTGAGAGGATGACCAGCCACACTGGAACTGAGACACGGTCCAGACTCCTACGGGAGGCAGCA	308.818	0.949269	0.64297	1.47638	0.139841	0.286187	Bacteria	Proteobacteria	Gammaproteobacteria	Enterobacteriales	Enterobacteriaceae	Escherichia/Shigella	BS
AGGGTTTGATCCTGGCTCAGGATGAACGCTGGCGGCGTGCCTAACACATGCAAGTCGAACGAGCGAGAGATGAAACCTAGTGATTCTCGAGCGAGTGGCGGACGGGTGAGTAACGCGTGGGTAACCTGCCTTACAGAGGGGGATAACAGTTTGAAAAGACTGCTAATACCGCATAAGCACACAGTACCGCATGGTACAGGGTGAAAAGATTTATCACTGTAAGATGGACCCGCGTCTGATTAGCCAGTTGGCAGGGTAACGGCCTACCAAAGCGACGATCAGTAGCCGACCTGAGAGGGTGATCGGCCACATTGGGACTGAGACACGGCCCAAACTCCTACGGGAGGCAGCA	2588.17	2.32445	0.311328	7.46625	8.25098e-14	7.51123e-13	Bacteria	Firmicutes	Clostridia	Clostridiales	Lachnospiraceae	Oribacterium	BS
AGGGTTTGATCCTGGCTCAGGATGAACGCTGGCGGCGTGCCTAATACATGCAAGTCGAACGAGAAGTCTTCGGACTTCGAGTGGCGAACGGGTGAGTAACACGTATTCAATCTGCCCTAACGACTGGGATACCCTCGGGAAACCTTGGCTAATACCGGATAGGAATTTTGATCGCATGATCGAAATTTTAAAGGATCTTTTGATTCACGATAGGATGAGAATGCGGCGCATTAGTTAGTTGGTGAGATAAAAGCCCACCAAGACGAGGATGCGTAGCCGACCTGAGAGGGTGATCGGCCACAATGGAACTGAGACACGGTCCATACTCCTACGGGAGGCAGCA	5622.22	0.285569	0.542839	0.526066	0.598843	0.702642	Bacteria	Firmicutes	Erysipelotrichia	Erysipelotrichales	Erysipelotrichaceae	Erysipelotrichaceae_UCG-004	BS
AGGGTTTGATCCTGGCTCAGAACGAACGCTGGTGGAGTGTCTTATACATGCAAGTCGAGCGAGGACGTAGCAATACGAGCCGAGCGGCGAATGGGTGAGTAACGCGTAAGCAATCTGCCCCGCATTCCGGAACAACCGTGCCAACGCGCGGCTAATGCCGGGAGCCGTGGCGGTCCACATGGGCCGTTGACGAAAGATTTATCGATGCGGGATGAGCTTGCGTCCGATTAGCTAGTTGGCGGGGCAACGGCCCACCAAGGCGACGATCGGTAGCCGGCCTGAGAGGGCGATCGGCCACATTGGGACTGAGAGACGGCCCAGACTCCTACGGGAGGCAGCA	11859.1	0.241695	0.532149	0.454187	0.649695	0.745736	Bacteria	Fibrobacteres	Fibrobacteria	Fibrobacterales	Fibrobacteraceae	Fibrobacter	BS
AGGGTTTGATCCTGGCTCAGGACGAACGCTGGCGGCGTGCTTAACACATGCAAGTTGGGCGAGGATGATTTGAGGAGACATATGTTGAATTGAATCATTCGAGCAGCGGACGGGTGAGTAAAGCACAAGGACTTGTCCGAAAGAGAGGGACACCTTCGGGAAACCGGAGCTAATACCTCATAAGCCGGAAGGTGAAAAGCAGAGATGCGCTTTTGGAGAGACTTGTGTCCTATCAGGCAGTTGGTGAGGTGAAAGCTCACCAAACCGAAGACGGGTAGCCGGACTGAGAGGTCGACCGGCCACATTGGAACTGAGAGACGGTCCAGACTCCTACGGGAGGCAGCA	2054	2.81112	0.45392	6.19298	5.90378e-10	3.54227e-09	Bacteria	Synergistetes	Synergistia	Synergistales	Synergistaceae	Pyramidobacter	BS
AGGGTTTGATCCTGGCTCAGGACGAACGCTGGCGGCGTGCTTAACACATGCAAGTCGAACGAGACGATTGAAAGCTTGCTTTTGAGAGTCGAGTGGCAAACGGGTGAGTAACGCGTAGACAACCTGCCGCAAAGATGGGGACAACAGTCCGAAAGGACTGCTAATACCGAATGTTGTGCAATCTCCGCATGGAGGATGCATTAAAGATGGCCTCTACTTGTAAGCTATCGCTTTGTGATGGGTCTGCGTCTGATTAGCTAGTTGGTGGGGTAACGGCCTACCAAGGCGACGATCAGTAGCCGGTCTGAGAGGATGAACGGCCACATTGGAACTGAGACACGGTCCAGACTCCTACGGGAGGCAGCA	876.569	3.85916	1.00111	3.85488	0.000115787	0.000396985	Bacteria	Firmicutes	Negativicutes	Selenomonadales	Veillonellaceae	Selenomonas_1	BS
AGGGTTTGATCCTGGCTCAGGATGAACGCTGGCGGCGTGCTTAACACATGCAAGTCGAACGGGATCCCTGGCAGCTTGCTGCCGGGGTGAGAGTGGCGAACGGGTGAGTAATGCGTGACCGACCTGCCCCATGCACCGGAATAGCTCCTGGAAACGGGTGGTAATGCCGGATGTTCCACATGAGCGCATGCGAGTGTGGGAAAGGCTTTTTGCGGCATGGGATGGGGTCGCGTCCTATCAGCTTGTTGGTGGGGTAACGGCCTACCAAGGCGTTGACGGGTAGCCGGCCTGAGAGGGCGACCGGCCACATTGGGACTGAGATACGGCCCAGACTCCTACGGGAGGCAGCA	302.733	0.114396	0.332486	0.344063	0.730799	0.807174	Bacteria	Actinobacteria	Actinobacteria	Bifidobacteriales	Bifidobacteriaceae	Bifidobacterium	BS
AGGGTTTGATCATGGCTCAGATTGAACGCTGGCGGCAGGCCTAATACATGCAAGTCGAACGGTAACATAGGAAAAGCTTGCTTTTCCTGATGACGAGTGGCGGACGGGTGAGTAAAGTTTGGGAAGCTACCTGATAGAGGGGGACAACAGTTGGAAACGACTGCTAATACCGCATACAGCCTGAGGGTGAAAGCAGCAATGCGCTATCAGATGCGCCCAAATGGGATTAGCTAGTAGGTGAGGTAAAGGCTCACCTAGGCGACGATCTCTAGCTGGTCTGAGAGGATGATCAGCCACATTGGGACTGAGACACGGCCCAGACTCCTACGGGAGGCAGCA	1003.83	2.87344	0.439209	6.54231	6.05756e-11	4.1005e-10	Bacteria	Proteobacteria	Gammaproteobacteria	Aeromonadales	Succinivibrionaceae	Succinivibrio	BS
AGGGTTTGATCCTGGCTCAGGATAAACGCCGGCGGCGTGCCTAATACATGCAAGTCGAACGAGGCTCTTCGGAGCCGAGTGGCGTACGGGTGAGTAACACGTTGGTAACCTGCCCTCCAGACCGGAATACCAGAGAGAAATCTCTGCTAATGCCGGATGACGTCATATGGTCGCAAGACCACTTGACCAAAGGCGGCAACTGCCGCGCTGAAGGATGGACCTGCGTCGCATTAGCTAGTTGGCGGGATAATGGCCCACCAAGGCGAGGATGCGTAGCCGAGCTGAGAGGCTAAACGGCCACATTGGGACTGAGACACGGCCCAGACTCCTACGGGAGGCAGCA	302.212	5.11589	0.487722	10.4893	9.66964e-26	2.55279e-24	Bacteria	Firmicutes	Erysipelotrichia	Erysipelotrichales	Erysipelotrichaceae	Asteroleplasma	BS
AGGGTTTGATCCTGGCTCAGGACGAACGCTGGCGGCGTGCCTAACACATGCAAGTCGAGCGAAGAATATATAAAGAAATCTTCGGATGGAAATATATATTTCTTAGCGGCGGACGGGTGAGTAACGCGTGAGGAACCTGCCTTGTACTAGGGGATAGCCTCGGGAAACCGGGATTAATACCCTATGATACTTGAGGATCGCATGATTTTCAAGTCAAAGCGATTAAGCGGTATAAGATGGACTCGCGTCCCATTAGCTAGTTGGTGAGGTAATAGCTCACCAAGGCGACGATGGGTAGCCGGCCTGAGAGGGTGAACGGCCACACTGGAACTGAGACACGGTCCAGACTCCTACGGGAGGCAGCA	117.535	3.04779	0.512644	5.94525	2.76043e-09	1.58425e-08	Bacteria	Firmicutes	Clostridia	Clostridiales	Family_XI	Sporanaerobacter	BS
AGGGTTTGATCCTGGCTCAGGATGAACGCTGGCGGCGTGCCTAACACATGCAAGTCGAACGGAGAATATACGCTTCAGAAGCTTCGGCAGATGATTGTATATTCTTAGTGGCGGACGGGTGAGTAACGCGTGGGCAACCTGCCTCATACTGGGGGATAACAGCTGGAAACGACTGTTAATACCGCATAAGCGCACAGTGTCGCATGACACAGTGTGAAAAACTCCGGTGGTATGAGATGGGCCCGCGTCAGATTAGCCAGTTGGCGGGGTAACGGCCCACCAAAGCGACGATCTGTAGCCGGCCTGAGAGGGCGGACGGCCACATTGGGACTGAGACACGGCCCAAACTCCTACGGGAGGCAGCA	4253.36	1.25401	0.281166	4.46002	8.19516e-06	3.13554e-05	Bacteria	Firmicutes	Clostridia	Clostridiales	Lachnospiraceae	Butyrivibrio_2	BS
AGGGTTTGATCCTGGCTCAGGATGAACGCTGGCGGCGTGCTTAACACATGCAAGTCGAACGGAGTATATATGAAACTTACGTTGATTATATACTTAGTGGCGGACGGGTGAGTAACGCGTGGGTAACCTACCTCACACAGGGGGATAACAGTTGGAAACGACTGCTAAAACCGCATAACATGGCGATACCGCATGACATTGCCATCAAATATTTATAGGTGTGAGATGGGCCCGCGTCTGATTAGCTAGTTGGTGAGGTAAAGGCCCACCAAGGCGACGATCAGTAGCCGGCTTGAGAGAGTGAACGGCCACATTGGGACTGAGACACGGCCCAAACTCCTACGGGAGGCAGCA	566.149	-2.22308	0.514097	-4.32424	1.53057e-05	5.53523e-05	Bacteria	Firmicutes	Clostridia	Clostridiales	Lachnospiraceae	Lachnoclostridium_10	BS
AGGGTTTGATCCTGGCTCAGGATAAACGCTGGCGGCGTGCCTAATACATGCAAGTCGAACGAGGGAAGGCAAGCTTGCTTGCCGGAACGAGTGGCGAACGGGTGAGTAATACATAAGCAACCTGCCTGTAAGGACCGGGATAATGCCTGGAAACGGGTACTAAAACCGGATAGGCATAGATGGGGCATCCCATTTATGTTAAAGGTGAGAGACACAAACAGATGGGCTTATGGCGCATTAGCCAGTTGGTGAGGTAACGGCCCACCAAAGCGATGATGCGTAGCCGGCCTGAGAGGGTGAACGGCCACATTGGGACTGAGACACGGCCCAGACTCCTACGGGAGGCAGCA	234.97	2.56978	0.377048	6.81553	9.3915e-12	6.8871e-11	Bacteria	Firmicutes	Erysipelotrichia	Erysipelotrichales	Erysipelotrichaceae	Erysipelotrichaceae_UCG-009	BS
AGGGTTTGATCCTGGCTCAGGATGAACGCTGGCGGCGTGCTTAACACATGCAAGTCGAACGAGAAACGTGAGAAGAAGTTTTCGGACGGAATTTTACGATTCGAGTGGCGGACGGGTGAGTAACGCGTGGGGAACCTGCCTCATACAGGGGGATAACAGCCGGAAACAGCTGTTAATACCGCATAAGACCACAGTGCCGCATGGCACAGGGGTAAAAACTCCGGTGGTATGAGATGGACCCGCGTCCGATTAGCCAGTTGGCGGGGTAATGGCCCACCAAAGCGACGATCGGTAGCCGATCTGAGAGGATGACCGGCCACATTGGGACTGAGACACGGCCCAAACTCCTACGGGAGGCAGCA	151.85	-1.9304	0.713385	-2.70597	0.00681048	0.0186379	Bacteria	Firmicutes	Clostridia	Clostridiales	Lachnospiraceae	Moryella	BS
AGGGTTTGATCCTGGCTCAGGACGAACGCTGGCGGCACGCTTAACACATGCAAGTCGAACGAGCGAAAGGTGCTTGCACCTCTAGCTAGTGGCGGACGGGTGAGTAACACGTGAGCAATCTGCCTTTCGGTGGGGGATACCAATTGGAAACGATTGTTAATACCCCATAACATAACGAAGCCGCATGACTTTGTTATCAAAGATTTATTGCCGGAAGATGAGCTCGCGTCTGATTAGGTAGTTGGTGAGGTAACGGCTCACCAAGCCGACGATCAGTAGCCGGACTGAGAGGTTGAACGGCCACATTGGGACTGAGACACGGCCCAGACTCCTACGGGAGGCAGCA	4337.71	0.849035	0.487672	1.741	0.0816842	0.179705	Bacteria	Firmicutes	Clostridia	Clostridiales	Ruminococcaceae	Ruminococcus_1	BS
AGGGTTTGATCCTGGCTCAGAACGAACGCTGGCGGCGCGTCTTAAGCATGCAAGTCGAGCGGTAAGATTGGTGCTTGCACTAATCCTAGAGCGGCGGACTGGTGAGTAACGCGTGGGTGACGTACCTTTGTGACGGGGACAGCTCCTAGAAATAGGAGATAATACCGGATACGCTGCATGTTGTCAGAGGACATGCAGGAAAGGATCTTTTGATTCGCACGAAGAGCGGCCCGCGTACTATTAGCTAGTTGGTGAGGTAACGGCCCACCAAGGCAACGATAGTTACCCGGCCTAAGAGGGTGATCGGGCACATTGGGACTGAGATACGGCCCAGACTCCTACGGGAGGCAGCA	8364.93	-0.742589	0.591056	-1.25638	0.208979	0.374261	Bacteria	Spirochaetes	Spirochaetia	Spirochaetales	Spirochaetaceae	Treponema_2	BS
AGGGTTTGATCCTGGCTCAGGACGAACGCTGGCGGCGTGCCTAACACATGCAAGTCGAACGGAGTTGAGGAGCTTGCTCCTTAACTTAGTGGCGGACGGGTGAGTAACGCGTGAGTAACCTGCCTCTGAGAGGGGAATAACGTTCTGAAAAGAACGCTAATACCGCATGACACATATTTGCCGCATGACAGATATGTCAAAGATTTTATCGCTCAGAGATGGACTCGCGTCCGATTAGTTAGTTGGTGAGGTAACGGCTCACCAAGACCGCGATCGGTAGCCGGACTGAGAGGTTGAACGGCCACATTGGGACTGAGACACGGCCCAGACTCCTACGGGAGGCAGCA	461.192	-4.74	0.494086	-9.59348	8.51616e-22	1.6059e-20	Bacteria	Firmicutes	Clostridia	Clostridiales	Ruminococcaceae	Ruminococcus_2	BS
AGGGTTTGATCCTGGCTCAGGATAAACGCTGGCGGCGCACATAAGACATGCAAGTCGAACGGAAGTCGTATGATTTGAAGTTGATTGAAGATTTATCGGAAAGATGCAGATTTTCATACAATGGCTTTAGTGGCGGACTGGTGAGTAACGCGTGAGCAACCTGCCTATTAGAGGGGAATAACAGTGAGAAATCATTGCTAATACCGCATATGCTGTGAATATCGCATGATATAAACAGGAAAGGAGTAATCCGCTAATAGATGGGCTCGCGTCTGATTAGTTTGTTGGTGGGGTAACGGCCTACCAAGACGATGATCAGTAGCCGGACTGAGAGGTTGAACGGCCACATTGGGACTGAGATACGGCCCAGACTCCTACGGGAGGCAGCA	1702.61	-1.58221	1.00964	-1.56711	0.117088	0.245328	Bacteria	Firmicutes	Clostridia	Clostridiales	Ruminococcaceae	Ruminococcaceae_UCG-014	BS
AGGGTTTGATCCTGGCTCAGGATGAACGCTGGCGGCGTGCTTAACACATGCAAGTCGAACGGAGTTATATGAAACCTAGTGATTATAACTTAGTGGCGGACGGGTGAGTAACGCGTGGGTAACCTGCCGTATGCAGGGGGACAACAGTTGGAAACGACTGCTAATACCGCATAAGCGCACGGGATCGCATGATCCAGTGTGAAAAGATCTATCGGCATACGATGGACCCGCGTCTGATTAGCTAGTTGGTGAGGTAACGGCCCACCAAGGCGACGATCAGTAGCCGGCCTGAGAGGGTGAACGGCCACATTGGGACTGAGACACGGCCCAAACTCCTACGGGAGGCAGCA	8597.28	3.14747	0.716465	4.39306	1.11766e-05	4.21517e-05	Bacteria	Firmicutes	Clostridia	Clostridiales	Lachnospiraceae	Lachnospiraceae_AC2044_group	BS
AGGGTTTGATCCTGGCTCAGATTGAACGCTGGCGGCAGGCCTAACACATGCAAGTCGAACGGTAACAGAAAGCAGCTTGCTGCTTTGCTGACGAGTGGCGGACGGGTGAGTAATGTCTGGGAAACTGCCTGATGGAGGGGGATAACTACTGGAAACGGTAGCTAATACCGCATAACGTCGCAAGACCAAAGAGGGGGACCTTCGGGCCTCTTGCCATCGGATGTGCCCAGATGGGATTAGCTTGTTGGTGGGGTAACGGCTCACCAAGGCGACGATCCCTAGCTGGTCTGAGAGGATGACCAGCCACACTGGAACTGAGACACGGTCCAGACTCCTACGGGAGGCAGCA	36.8256	-0.306919	0.902485	-0.340082	0.733795	0.807174	Bacteria	Proteobacteria	Gammaproteobacteria	Enterobacteriales	Enterobacteriaceae	Pseudocitrobacter	BS
AGGGTTTGATCCTGGCTCAGGACGAACGCTGGCGGCGTGCCTAACACATGCAAGTCGAACGGAGAGTTTATTTCGGTAAACTCTTAGTGGCGAACGGGTGAGTAACGCGTAGGCAACCTGCCCTTCAGCCGGGGACAACGTTCCGAAAGGGACGCTAATACCGGATACGAAGGAGGGAGCGCATGCTTCCTCTTTGAAAGATGGCCTCTACATGTACGCTATCGCTGAAGGATGGGCCTGCGTCCGATTAGCTGGTTGGTGAGGTAACGGCCCACCAAGGCGACGATCGGTAGCCGGTCTGAGAGGATGAACGGCCACATTGGGACTGAGACACGGCCCAGACTCCTACGGGAGGCAGCA	435.265	-3.91627	0.854882	-4.58106	4.62616e-06	1.82285e-05	Bacteria	Firmicutes	Negativicutes	Selenomonadales	Acidaminococcaceae	Succiniclasticum	BS
AGGGTTTGATCATGGCTCAGGATGAACGCTGGCGGCGTGCCTAACACATGCAAGTCGAACGGGGTTAAGGGAAATTTTCGGATGGAACTTAACTTAGTGGCGGACGGGTGAGTAACGCGTGGATAACCTGCCTCACACTGGGGGATAGCAGCTGGAAACGGCTGGTAATACCGCATAAGACCACAGCACCGCATGGTGCAGGGGTAAAAGATTTATCGGTGTGAGATGGATCCGCGTCTGATTAGCCAGTTGGCGGGGTAACGGCCCACCAAAGCGACGATCAGTAGCCGGCCTGAGAGGGTGAACGGCCACATTGGGACTGAGACACGGCCCAAACTCCTACGGGAGGCAGCA	1039.04	-6.57675	0.485713	-13.5404	9.02996e-42	5.95978e-40	Bacteria	Firmicutes	Clostridia	Clostridiales	Lachnospiraceae	Lachnospiraceae_NK3A20_group	BS
AGGGTTTGATCCTGGCTCAGGATGAACGCTGGCGGCGTGCTTAACACATGCAAGTCGAGCGAAGCACGGAAACGGATTTCTTCGGATTGAAGGTTCTGTGACTGAGCGGCGGACGGGTGAGTAACGCGTGGGGAACCTGCCCTGTACCGGGGGATAACAGACAGAAATGTCTGCTAATACCGCATAAGCGCACGAGAAGGCATCTTCTTGTGTGAAAAACTCCGGTGGTACAGGATGGACCCGCGTTGGATTAGCCAGTTGGCGGGGTAACGGCCCACCAAAGCGACGATCCATAGCCGGCCTGAGAGGGCGACCGGCCACATTGGGACTGAGACACGGCCCAGACTCCTACGGGAGGCAGCA	109.442	-3.09809	0.906892	-3.41616	0.000635111	0.00202481	Bacteria	Firmicutes	Clostridia	Clostridiales	Lachnospiraceae	Syntrophococcus	BS
AGGGTTTGATCCTGGCTCAGGATGAACGCTAGCTACAGGCTTAACACATGCAAGTCGAGGGGCAGCATTAAGTCAGCTTGCTGATTTAGATGGCGACCGGCGCACGGGTGAGTAACGCGTATCCAACCTGCCCCCTACCCGGGGATAGCCTTGCGAAAGTAAGATTAATACCCGGTGCAGTTATGATTCCGCATGGGAATATAACGAAAGATTCATCGGTAGGGGATGGGGATGCGTCCGATTAGCTTGTTGGCGGGGTAACGGCCCACCAAGGCGACGATCGGTAGGGGTTCTGAGAGGAAGGTCCCCCACATTGGAACTGAGACACGGTCCAAACTCCTACGGGAGGCAGCA	114.27	-3.59426	0.415614	-8.64808	5.2375e-18	7.68167e-17	Bacteria	Bacteroidetes	Bacteroidia	Bacteroidales	Prevotellaceae	Prevotellaceae_Ga6A1_group	BS
AGGGTTTGATCCTGGCTCAGGATGAACGCTGGCGGCGTGCTTAACACATGCAAGTCGAACGGAGTTATTTAGAAGCTTGCTTTTGGATAACTTAGTGGCGGACGGGTGAGTAACGCGTGGGTAACCTGCCTTATACCGGGGGACAACAGTTGGAAACGACTGCTAATACCGCATAAGCGCACAGTATCGCATGATACAGTGTGAAAAACTCCGGTGGTATAAGATGGACCCGCGTCTGATTAGCCAGTTGGCGGTGTAACGGACCACCAAAGCGACGATCAGTAGCCGGCCTGAGAGGGCAAACGGCCACATTGGGACTGAGACACGGCCCAAACTCCTACGGGAGGCAGCA	3704.62	1.13361	0.887561	1.27722	0.201525	0.366914	Bacteria	Firmicutes	Clostridia	Clostridiales	Lachnospiraceae	probable_genus_10	BS
AGGGTTTGATCCTGGCTCAGGATGAACGCTGGCGGCGCGCCTAACACATGCAAGTCGAACGGTTAAAGCACCTTCGGGTGTGTATAAAGTGGCGAACGGCTGAGTAACACGTGGGCAACCTGCCCCTCGCACCGGGATAGCCTCGGGAAACCGTGGTTAATACCGGATACTCCGGGACCCCCGCATGGGGGCGCCGGGAAAGCCCTGACGGCGAGGGATGGGCCCGCGGCCTGTTAGCTTGTTGGCGGGGTAACGGCCCACCAAGGCGATTATGGGTAGCCGGGTTGAGAGACCGACCGGCCAGATTGGGACTGAGACACGGCCCAGACTCCTACGGGAGGCAGCA	138.614	2.88046	0.612284	4.70446	2.54543e-06	1.03384e-05	Bacteria	Actinobacteria	Coriobacteriia	Coriobacteriales	Atopobiaceae	Olsenella	BS
AGGGTTTGATCCTGGCTCAGGATGAACGCTGGCGGCGTGCTTAACACATGCAAGTCGAACGGAGATATACGCTGATTGAAGCTTCGGCAGATTTCTTGTATATCTTAGTGGCGGACGGGTGAGTAACGCGTGGGTAACCTGCCTTATACCGGGGGATAACACTTAGAAATAGGTGCTAATACCGCATAAGCGCACAGCTTCGCATGAAGCAGTGTGAAAAACTCCGGTGGTATAAGATGGACCCGCGTCTGATTAGCCAGTTGGTGAGGTAACGGCTCACCAAAGCAACGATCAGTAGCCGGCCTGAGAGGGTGAACGGCCACATTGGGACTGAGACACGGCCCAAACTCCTACGGGAGGCAGCA	6562.73	1.60415	0.595859	2.69216	0.00709899	0.0191238	Bacteria	Firmicutes	Clostridia	Clostridiales	Lachnospiraceae	Lachnospiraceae_FCS020_group	BS
AGGGTTTGATCCTGGCTCAGGACGAACGCTGGCGGCGTGCTTAACACATGCAAGTCGAACGGGGCGATTTAAAAGCTTGCTTTTGATGAGCCTAGTGGCAAACGGGTGAGTAACGCGTAGGCAACCTGCCCTCAGGATGGGGACAACGGCCCGAAAGGACCGCTAATACCGAATGACGTATCGGGATCGCATGATACTGATACCAAAGGCGGAGCAATCCGTCACCTGAGGATGGGCCTGCGTCTGATTAGGTAGTTGGTGAGGTAACGGCCCACCAAGCCGACGATCAGTAGCCGGTCTGAGAGGATGAACGGCCACATTGGGACTGAGACACGGCCCAGACTCCTACGGGAGGCAGCA	2606.92	4.81533	0.33961	14.179	1.23573e-45	1.08744e-43	Bacteria	Firmicutes	Negativicutes	Selenomonadales	Veillonellaceae	Schwartzia	BS
AGGGTTTGATCATGGCTCAGGACGAACGCTGGCGGCGTGCCTAACACATGCAAGTCGAGCGGAGATAACGGGCTTCGGTCTGTTATTTCAGCGGCGGACGGGTGAGTAACGCGTGAAGGACCTGCCCCCGACAGAGGGATAACATCGAGAAATCGGTGCTAATACCGCATAAGACCACGGTGCTGCATGGCACAGAGGTAAAAGGAGCAATCCGGTCGGGGATGGCTTCGCGTCCCATTAGATCGTAGGCGGGGTAACGGCCCACCTAGTCAACGATGGGTAGCCGACCTGAGAGGGTGATCGGCCACACTGGAACTGAGACACGGTCCAGACTCCTACGGGAGGCAGCA	3081.72	-2.24716	0.46998	-4.78141	1.74073e-06	7.2945e-06	Bacteria	Firmicutes	Clostridia	Clostridiales	Christensenellaceae	Christensenellaceae_R-7_group	BS
AGGGTTTGATCATGGCTCAGGATGAACGCTGGCGGCGTGTTTAACACATGCAAGTCGAGCGAGATGTTTCTCAGTAGATTCTTCGGATGATACAGAGTTACGGAAAGCGGCGGACGGGTGAGTAACGCGTAGGCAACCTGCCCCTTGCAGAGGGATAGCCTCGGGAAACCGGGATTAAAACCTCATAATGCGGCACTGAGACATCTCAGAGCCGCCAAAGATTTATCGGCAAGGGATGGGCCTGCGTCTGATTAGTTAGTTGGTGGGGTAACGGCCTACCAAGGCGACGATCAGTAGCCGACCTGAGAGGGTGATCGGCCACATTGGAACTGAGACACGGTCCAAACTCCTACGGGAGGCAGCA	1032.86	-5.91229	0.588963	-10.0385	1.03261e-23	2.27173e-22	Bacteria	Firmicutes	Clostridia	Clostridiales	Family_XIII	Family_XIII_AD3011_group	BS
AGGGTTTGATCCTGGCTCAGGATGAACGCTAGCTACAGGCTTAACACATGCAAGTCGAGGGGCAGCATGAATCAAGCTTGCTTGATTTGATGGCGACCGGCGCACGGGTGCGTAACACGTATCCAATCTACCCATGGCTCAGGGATAGCCTTTCGAAAGAAAGATTAATACCTGATGGTTTCATGAGTCCGCATGGACTTATGAATAAAGATTTATCGGCGATGGATGAGGATGCGTCCGATTAGCTTGTTGGCGGGGTAACGGCCCACCAAGGCGACGATCGGTAGGGGCTCTGAGAGGAGGATCCCCCACATTGGAACTGAGACACGGTCCAAACTCCTACGGGAGGCAGCA	1431.01	0.746348	0.561674	1.32879	0.183917	0.35184	Bacteria	Bacteroidetes	Bacteroidia	Bacteroidales	Prevotellaceae	Prevotellaceae_UCG-003	BS
AGGGTTTGATCATGGCTCAGGATGAACGCTAGCTACAGGCCTAACACATGCAAGTCGCGGGGCAGCATGGATTCTGCTTGCAGTATCCGATGGCGACCGGCGCACGGGTGAGTAACGCGTATCCAACCTGCCTCCATGCAGGGCACAGCCCGGCGAAAGTCGGATTAATTCCCTATGCCCTCCCTCGCGGACATCCAATGGGGAGGAAAGGCTTCGGCCGCATGGAGATGGGGATGCGTAGGATTAGCTTGACGGCGGGGTGACGGCCCACCGTGGCAACGATCCTTAGGGGTTCTGAGAGGAAAGTCCCCCACACTGGTACTGAGACACGGACCAGACTCCTACGGGAGGCAGCA	888.052	-12.1773	1.06966	-11.3843	5.00595e-30	1.88796e-28	Bacteria	Bacteroidetes	Bacteroidia	Bacteroidales	Prevotellaceae	Prevotellaceae_UCG-001	BS
AGGGTTTGATCCTGGCTCAGGATGAACGCTGGCGGCGTGCTTAACACATGCAAGTCGAACGAAGCAACTTATTACGATCCCTTCGGGGTGACGATTTGTTGACTGAGTGGCGGACGGGTGAGTAACGCGTGGGTAACCTACCTTGTACAGGGGGACAACAGTTGGAAACGACTGCTAATACCGCATAAGCGCACAGCTTCGCATGAAGCAGTGTGAAAAGTTTTTTCGGTACAAGATGGACCCGCGTCTGATTAGCTAGTTGGTGAGGTAACGGCCCACCAAGGCGACGATCAGTAGCCGACCTGAGAGGGTGACCGGCCACATTGGGACTGAGACACGGCCCAAACTCCTACGGGAGGCAGCA	1120.34	0.0900212	0.392093	0.229591	0.818409	0.878744	Bacteria	Firmicutes	Clostridia	Clostridiales	Lachnospiraceae	Pseudobutyrivibrio	BS
AGGGTTTGATCCTGGCTCAGGACGAACGCTGGCGGCGTGCTTAACACATGCAAGTCGAACGGAACACCCTTGACAGAGGTTTCGGCCAATGAAGAGGAATGTTTAGTGGCGGACTGGTGAGTAACGCGTGAGGAACCTGCCTTTCAGAGGGGGACAACAGTTGGAAACGACTGCTAATACCGCATGAAGCAGCGAGGGGACATCCCCTTGCTGTCAAAGATTTATCGCTGAAAGATGGCCTCGCGTCTGATTAGCTAGTTGGTGGGGTAACGGCCCACCAAGGCGACGATCAGTAGCCGGACTGAGAGGTTGACCGGCCACATTGGGACTGAGATACGGCCCAGACTCCTACGGGAGGCAGCA	195.456	2.76338	0.381713	7.2394	4.50662e-13	3.71796e-12	Bacteria	Firmicutes	Clostridia	Clostridiales	Ruminococcaceae	Oscillibacter	BS
AGGGTTTGATCCTGGCTCAGGACGAACGCTGGCGGCGTGCTTAACACATGCAAGTTGAACGGAGGCATATCATCACGACTTTTCGGAGGAGAGATGATGTGTTCTTAGTAGCGGACGGGTGAGTAATGCATGAGAACCTGTCCTTCAGAGGGGGACAACAGTTGGAAACGGCTGCTAATACCCCATATGCCGAGAGGTGAAAGGAGTAATCCGCTGAAGGAGGGGCTCATGTCCTATCAGTTAGTTGGTGAGGTAAGGGCTTACCAAGGCGATGACGGGTAGCCGGCCTGAGAGGGTGACCGGCCACATTGGAACTGAGATACGGTCCAGACTCCTACGGGAGGCAGCA	122.289	5.38253	1.02234	5.26491	1.40258e-07	6.61216e-07	Bacteria	Synergistetes	Synergistia	Synergistales	Synergistaceae	Aminobacterium	BS
AGGGTTTGATCCTGGCTCAGGATTAACGCTAGCGGTATGCCTAATACATGCAAGTCGAGCGGGAGCAGCAATGCTCTAGCGGCAAACGGGTGAGCAATACGTATCTAATCTGCCCTTTAGAAAGGAACAACAGATCGAAAGATTTGCTAATACCTTATAGGACATTAATTCGCATGAGATAATGTTTAAAGTTCCGTTCGGAACGCTTTAGGATGAGGGTGCGGCTTATCAGATAGTTGGTGAGGTAATGGCCCACCAAGTCTATGACGAGTAGCTATGCTGAGAGGTAGAATAGCCACAAGGGGACTGAGACACGGCCCCTACTCCTACGGGAGGCAGCA	127.995	-7.81295	0.704066	-11.0969	1.29855e-28	3.80907e-27	Bacteria	Tenericutes	Mollicutes	Mycoplasmatales	Mycoplasmataceae	Mycoplasma	BS
AGGGTTTGATCATGGCTCAGGACGAACGCTGGCGGCGTGCTTAACACATGCAAGTCGAACGGAACTACTATGGAAAATCTTCGGATCGGAAGTTTTAGTTTAGTGGCGAACGGGTGAGTAACGCGTGAGGAACCTGCCTTTCAGAGGGGGACAACAGTTGGAAACGACTGCTAATACCGCATAACATGTACTTTTCGCATGAAGAGCACATCAAAGATTCTATCGCTGAAAGATGGCCTCGCGTCTGATTAGATAGTTGGTGGGGTAACGGCCCACCAAGTCGACGATCAGTAGCCGGACTGAGAGGTTGAACGGCCACATTGGGACTGAGATACGGCCCAGACTCCTACGGGAGGCAGCA	239.616	-5.35291	0.72663	-7.36677	1.74817e-13	1.53839e-12	Bacteria	Firmicutes	Clostridia	Clostridiales	Ruminococcaceae	Ruminococcaceae_UCG-005	BS
AGGGTTTGATCATGGCTCAGGACGAACGCTGGCGGCGTGCCTAATACATGCAAGTTGAGCGATGAAGATTGGTGCTTGCACCAATTTGAAGAGCAGCGAACGGGTGAGTAACGCGTGGGGAATCTGCCTTTGAGCGGGGGACAACATTTGGAAACGAATGCTAATACCGCATAATAACTTTAAACATAAGTTTTAAGTTTGAAAGATGCAATTGCATCACTCAAAGATGATCCCGCGTTGTATTAGCTAGTTGGTGAGGTAAAGGCTCACCAAGGCGATGATACATAGCCGACCTGAGAGGGTGATCGGCCACATTGGGACTGAGACACGGCCCAAACTCCTACGGGAGGCAGCA	112.334	0.872967	0.785375	1.11153	0.266341	0.436732	Bacteria	Firmicutes	Bacilli	Lactobacillales	Streptococcaceae	Lactococcus	BS
AGGGTTTGATCATGGCTCAGGACGAACGCTGGCGGCGTGCCTAACACATGCAAGTCGAACGGACGAGGGGAGCTTGCTCCCCAAGTTAGTGGCGGACGGGTGAGTAACACGTGAGCAACCTGCCCTTCGGAGGGGGACAACAGCGGGAAACTGCTGCTAATACCGCATAATGTATTCTGGAGGCATCTCCGGGATACCAAAGATTTTATCGCCGAAGGATGGGCTCGCGTCTGATTAGATAGTTGGTGGGGCAACGGCCCACCAAGTCTGCGATCAGTAGCCGGACTGAGAGGTTGAACGGCCACATTGGGACTGAGATACGGCCCAGACTCCTACGGGAGGCAGCA	697.398	-13.7339	1.20762	-11.3727	5.72119e-30	1.88799e-28	Bacteria	Firmicutes	Clostridia	Clostridiales	Ruminococcaceae	Papillibacter	BS
AGGGTTTGATCATGGCTCAGGATGAACGCTGGCGGCGTGCTTAACACATGCAAGTCGAACGGAGAACTGCCCTTCGGGACGGTTCTTAGTGGCGGACGGGTGAGTAACGCGTGAGGAACCTGCCTTGGAGTGGGGAATAACGGCTGGAAACGGCCGCTAATACCGCATAATGCAGTTGGGTCGCATGGCTCTGACTGCCAAAGATTTATTGCTCTGAGATGGCCTCGCGTCTGATTAGCTGGTTGGTGAGGTAACGGCTCACCAAGGCGACGATCAGTAGCCGGACTGAGAGGTTGGCCGGCCACATTGGGACTGAGACACGGCCCAGACTCCTACGGGAGGCAGCA	39.526	0.216682	0.543722	0.398517	0.690249	0.77961	Bacteria	Firmicutes	Clostridia	Clostridiales	Ruminococcaceae	Ruminiclostridium_9	BS
AGGGTTTGATCCTGGCTCAGGATGAACGCTGGCGGCGTGCTTAATACATGCAAGTCGAACGAGCCTAGATATTCGTATCGAAGCGAGTGGCGGACGGGTGAGTAACGCGTGGGAAACCTGCCCTATACCGGGGGATAACAGTTGGAAACGACTGCTAATACCGCATAAGCGCACGGTGTCGCATGACATTGTGTGAAAAACTCCGGTGGTATAGGATGGTCCCGCGTCTGATTAGCTAGTTGGTGAGGTAACGGCCCACCAAGGCGACGATCAGTAGCCGACCTGAGAGGGTGACCGGCCACATTGGGACTGAGACACGGCCCAAACTCCTACGGGAGGCAGCA	505.219	2.18368	0.895029	2.43979	0.014696	0.0369499	Bacteria	Firmicutes	Clostridia	Clostridiales	Lachnospiraceae	Shuttleworthia	BS
AGGGTTTGATCATGGCTCAGGACGAACGCTGGCGGCATGCCTAACACATGCAAGTCGAACGGAGTTTGAGGAGCTTGCTCCTTGAACTTAGTGGCGGACGGGTGAGTAACGCGTGAGTAACCTGCCTTTCAGTGGGGAATAATATTCTGAAAAGAGTACTAATACCGCATAACGTATAGAAACCGCATGATTTTTATACCAAAGATTTATCGCTGAGAGATGGACTCGCGTCCGATTAGCCAGTTGGTGAGGTAACGGCTCACCAAAGCAACGATCGGTAGCCGGACTGAGAGGTTGAACGGCCACATTGGGACTGAGACACGGCCCAGACTCCTACGGGAGGCAGCA	237.775	-12.1618	1.23949	-9.81189	1.00077e-22	2.03233e-21	Bacteria	Firmicutes	Clostridia	Clostridiales	Ruminococcaceae	CAG-352	BS
AGGGTTTGATCCTGGCTCAGGATGAACGCTGGCGGCGTGCTTAACACATGCAAGTCGAACGGAGTTTAGATGAAGCTTGCGATTCTAAACTTAGTGGCGGACGGGTGAGTAACGCGTGGGTAACCTGCCTTATACCGGGGGATAACACTTAGAAATAGGTGCTAATACCGCATAAGCGCACAGTCCTGCATGGGACAGTGTGAAAAACTCCGGTGGTATAAGATGGACCCGCGTCTGATTAGCTAGTTGGTGAGGTAACGGCCCACCAAGGCGACGATCAGTAGCCGGCCTGAGAGGGTGAACGGCCACATTGGGACTGAGACACGGCCCAAACTCCTACGGGAGGCAGCA	325.665	0.97252	0.47779	2.03546	0.041805	0.0951424	Bacteria	Firmicutes	Clostridia	Clostridiales	Lachnospiraceae	Lachnospiraceae_UCG-009	BS
AGGGTTTGATCATGGCTCAGAGTTAACGCTGGCGGCGTGCCTAACACATGCAAGTCGAGCGAATTCTTACAGAGTATCGTAAGAGTTAGCGGCAAACGGGTGAGTAACACATGGGAAACCTCCCTTAGAATGGGGAACATCTCCGTGAAAACGGAGCTAATACCGCATAAGACCACAGTTTGGCATCAAACAGGGGTAAAAGCAGCAATGCGTTCTAAGATGGTCCTGTGTCCTATCAGCTAGTTGGTGGGGTAACGGCCTACCAAGGCTAAGACGGGTATCCGGCCTGAAAGGGTGAACGGACACACTGGAACTGAGACACGGTCCAGACTCCTACGGGAGGCAGCA	92.5096	-10.8098	1.28575	-8.40742	4.19142e-17	5.0297e-16	Bacteria	Elusimicrobia	Endomicrobia	Endomicrobiales	Endomicrobiaceae	Candidatus_Endomicrobium	BS
AGGGTTTGATCCTGGCTCAGAGTGAACGCTGGCGGCGTGCCTAATACATGCAAGTCGAACGGACAAGTAAGAGCTTGCTCTTATGAGTTAGTGGCGCACGGGTGAGTAATGTATAGTTAATCTGCCCTACACTGGAGGACAACAGTTAGAAATGACTGCTAATACTCCATACTCCTTCTTAACACAAGTTAAGTCGGGAAAGTTTTTCGGTGTAGGATGAGACTATATTGTATCAGCTAGTTGGTGAGGTAACGGCCCACCAAGGCTATGACGCATAACTGGTCTGAGAGGATGATCAGTCACACTGGAACTGAGACACGGTCCAGACTCCTACGGGAGGCAGCA	441.742	5.59938	1.05133	5.32601	1.00396e-07	4.90824e-07	Bacteria	Epsilonbacteraeota	Campylobacteria	Campylobacterales	Campylobacteraceae	Campylobacter	BS
AGGGTTTGATCATGGCTCAGGATGAACGCTGGCGGCGCGCCTAACACATGCAAGTCGAACGGCACCCACCTCCGGGTGGAAGCGAGTGGCGAACGGCTGAGTAACACGTGGAGAACCTGCCCCCTCCCCCGGGATAGCCGCCCGAAAGGACGGGTAATACCGGATACCCCGGGGCGCCGCATGGCGCCCCGGCTAAAGCCCCGACGGGAGGGGATGGCTCCGCGGCCCATCAGGTAGACGGCGGGGTGACGGCCCACCGTGCCGACAACGGGTAGCCGGGTTGAGAGACCGACCGGCCAGATTGGGACTGAGACACGGCCCAGACTCCTACGGGAGGCAGCA	94.7022	-0.691179	0.489416	-1.41225	0.157876	0.313378	Bacteria	Actinobacteria	Coriobacteriia	Coriobacteriales	Coriobacteriaceae	Collinsella	BS
AGGGTTTGATCCTGGCTCAGGATGAACGCTGGCGGCGTGCCTAATACATGCAAGTCGAACGGGAATCTTCGGATTCCAGTGGCGAACGGGTGAGGAATACATAGGTAACCTGCCCCTCCGAGGGGGACAACAGACGGAAACATCTGCTAAGACCGCATAGCCACAGGGAAGGCATCTTCCCTGTGCCAAATGTCCTTTCGGGGACAGCGGGGGGATGGACCTATGCCGCATTAGCTGGTTGGCGGGGCAACGGCCCACCAAGGCGACGATGCGTAGCCGGCCTGAGAGGGCGGACGGCCACACTGGGACTGAGACACGGCCCAGACTCCTACGGGAGGCAGCA	1.51081	3.11852	2.22506	1.40154	0.161051	0.317295	Bacteria	Firmicutes	Erysipelotrichia	Erysipelotrichales	Erysipelotrichaceae	Kandleria	BS
AGGGTTTGATCCTGGCTCAGGATGAACGCTGGCGGCGTGCTTAACACATGCAAGTCGAACGGGGTTTACGAGAAGCTTGCTTTTTGTAAACCTAGTGGCGGACGGGTGAGTAACGCGTGAGTAACCTGCCTTAGACTGGGGGATAACACTTAGAAATAGGTGCTAATACCGCATAAGCGCACAGTATCGCATGATACAGTGTGAAAAACTCCGGTGGTCTAAGATGGACTCGCGTCTGATTAGCTAGTTGGTGAGGTAACGGCCCACCAAGGCGACGATCAGTAGCCGGCCTGAGAGGGTGAACGGCCACATTGGGACTGAGACACGGCCCAAACTCCTACGGGAGGCAGCA	293.149	0.298566	0.931451	0.320538	0.74856	0.82	Bacteria	Firmicutes	Clostridia	Clostridiales	Lachnospiraceae	Lachnospiraceae_UCG-010	BS
AGGGTTTGATCCTGGCTCAGGATGAACGCTGGCGGCGTGCCTAACACATGCAAGTCGAACGGAAATTGCTGAAGGAAGTTTTCGGATGGAATTCAGTAATTTTAGTGGCGGACGGGTGAGTAACACGTGGGTAACCTGCCTTGTACTGGGGGATAACAGTTGGAAACGGCTGTTAATACCGCATAAGCGCACAGCTCCGCATGGAGCAGTGTGAAAAACTCCGGTGGTACAAGATGGACCCGCGTCTGATTAGCTAGTTGGTGAGGTAACGGCCCACCAAGGCGACGATCAGTAGCCGGCCTGAGAGGGTGAACGGCCACATTGGGACTGAGACACGGCCCAGACTCCTACGGGAGGCAGCA	448.67	2.31542	0.701199	3.30209	0.000959688	0.00294602	Bacteria	Firmicutes	Clostridia	Clostridiales	Lachnospiraceae	Lachnoclostridium_1	BS
AGGGTTTGATCCTGGCTCAGGATGAACGCTAGCGGCAGGCTTAACACATGCAAGTCGAGGGGCAGCGCGAGGTAGCAATACTTTGGCGGCGACCGGCGGAAGGGTGCGTAACGCGTGAGCAACATGCCCGTCACAGGGGGATAATCCATGGAAACGTGGTCTAACACCGCATAGATTATAGAGGTGACATCACCATTATAAGAAATTCGCAAGAAGGTGACGGATTGGCTCGCGTAACATTAGCCAGTTGGTAGGGTAACGGCCTACCAAAGCGACGATGTTTAGGGGTCCTGAGAGGGAGGTCCCCCACACTGGAACTGAGACACGGTCCAGACTCCTACGGGAGGCAGCA	28.4376	-6.20422	1.20184	-5.16229	2.43947e-07	1.09156e-06	Bacteria	Bacteroidetes	Bacteroidia	Bacteroidales	Rikenellaceae	U29-B03	BS
AGGGTTTGATCATGGCTCAGGACGAACGCTGGCGGCGTGCCTAACACATGCAAGTCGAACGAGAATCTCTGGAACGAGACTTCGGTCAAGGGAAGGAGAGGACAGTGGCGGACGGGTGAGTAACGCGTGAGCAACCTGCCCTTCAGAGGGGGACAACAGCTGGAAACGGCTGCTAATACCGCATAACATATCGGTAAGGCATCTTATTGATATCAAAGATTTATCGCTGAAGGATGGGCTCGCGTCTGATTAGCTGGTTGGTGGGGTAACGGCCTACCAAGGCGACGATCAGTAGCCGGACTGAGAGGTTGAACGGCCACATTGGGACTGAGATACGGCCCAGACTCCTACGGGAGGCAGCA	11.6726	-7.50063	1.34161	-5.59076	2.26072e-08	1.21802e-07	Bacteria	Firmicutes	Clostridia	Clostridiales	Ruminococcaceae	Ruminococcaceae_UCG-007	BS
AGGGTTTGATCCTGGCTCAGGATGAACGCTGGCGGCGTGCCTAACACATGCAAGTCGAACGAATAACCCGCCTTCGGGCGGTCATAGAGTGGCGAACGGGTGAGTAACACGTGACCAACCTTCCCCCCGCATGGGGATAACCGGGCGAAAGCCCGGCTAATACCCAATACTCCGGCGCCCCCGCATGGGGGCTCCGGGAAAGCCCAGGCGGCGGGGGATGGGGTCGCGGCCCATTAGGTAGACGGCGGGGTAACGGCCCACCGTGCCCGCGATGGGTAGCCGGACTGAGAGGTCGATCGGCCACATTGGGACTGAGATACGGCCCAGACTCCTACGGGAGGCAGCA	57.7155	4.7096	0.856646	5.49771	3.84749e-08	2.03148e-07	Bacteria	Actinobacteria	Coriobacteriia	Coriobacteriales	Eggerthellaceae	Denitrobacterium	BS
AGGGTTTGATCCTGGCTCAGGATAAACGCTGGCGGCGTGCATAACACATGCAAGTCGAACGATGAAGCTTAATAGATTCCTTCGGGATGAAGCTAAGTGGATTAGTGGCGAACGGGTGAGTAACACGTGAGTAACCTGCCTTACACAAGGGGATAGCCGTTGGAAACGACGAATAATACCCTATGACGTAACTTTATCGCATGATAAAATTACCAAAGTGCTTAGTGGTGTAAGATGGACTTGCGTCTGATTAGCTAGTTGGTGAGATAAAAGCCCACCAAGGCGACGATCAGTAGCCGGCTTGAGAGAGTGTACGGCCACATTGGGACTGAGACACGGCCCAAACTCCTACGGGAGGCAGCA	18.3408	2.85306	1.3194	2.16239	0.0305881	0.0721006	Bacteria	Firmicutes	Clostridia	Clostridiales	Family_XI	Anaerococcus	BS
AGGGTTTGATCCTGGCTCAGGACGAACGCTGGCGGCGTGCTTAACACATGCAAGTCGAACGGGGCGAAGAGAAGCTTGCTTTTCCTAGCCTAGTGGCAAACGGGTGAGTAACGCGTAGGCAACCTGCCCTTCAGATGGGGACAACATTTCGAAAGGAATGCTAATACCGAATGACGTATCCTGGTCGCATGACCTAGATACCAAAGGCCGGGCAACCGGTCACTGAAGGATGGGCCTGCGTCTGATTAGCTAGTTGGTGGGGTAACGGCCCACCAAGGCGACGATCAGTAGCCGGTCTGAGAGGATGAACGGCCACATTGGGACTGAGACACGGCCCAAACTCCTACGGGAGGCAGCA	19.4988	2.59319	0.761431	3.40567	0.00066001	0.00207432	Bacteria	Firmicutes	Negativicutes	Selenomonadales	Veillonellaceae	Anaerovibrio	BS
AGGGTTTGATCATGGCTCAGGATGAACGCTGGCGGCGTGCCTAACACATGCAAGTCGAACGGAGTTACGAGAGCTTGCTTTTGTAACTTAGTGGCGGACGGGTGAGTAATGTATGAGCAACCTGCCTTTCAGAGGGGGACAACAGTTGGAAACGACTGCTAATACCGCATAATGTGCGGGGAGGGCATCCTTCCTGTACCAAAGGAGCAATCCGCTGAAAGATGGGCTCATATCTGATTAGTTAGTTGGCAGGGTAACGGCCTACCAAGACTGCGATCAGTAGCCGGACTGAGAGGTTGAACGGCCACATTGGGACTGAGATACGGCCCAGACTCCTACGGGAGGCAGCA	990.226	-8.66998	0.427018	-20.3035	1.19699e-91	3.16006e-89	Bacteria	Firmicutes	Clostridia	Clostridiales	Ruminococcaceae	Ruminococcaceae_NK4A214_group	BS
AGGGTTTGATCCTGGCTCAGGACGAACGCTGGCGGCGCGCCTAACACATGCAAGTCGAACGAGCGAGAGAGAGCTTGCTTTCTCAAGCGAGTGGCGAACGGGTGAGTAACGCGTGAGGAACCTGCCTCAAAGAGGGGGACAACAGTTGGAAACGACTGCTAATACCGCATAAGCCCACGACCCGGCATCGGGTTGAGGGAAAAGGAGCAATCCGCTTTGAGATGGCCTCGCGTCCGATTAGCTAGTTGGTGAGGTAACGGCCCACCAAGGCGACGATCGGTAGCCGGACTGAGAGGTTGAACGGCCACATTGGGACTGAGACACGGCCCAGACTCCTACGGGAGGCAGCA	200.249	-0.4869	0.783497	-0.621444	0.534308	0.644097	Bacteria	Firmicutes	Clostridia	Clostridiales	Ruminococcaceae	Faecalibacterium	BS
AGGGTTTGATCATGGCTCAGGATGAACGCTGGCGGCGTGCCTAATACATGCAAGTCGAACGAACTTCCGTTAATTGATTATGACGTACTTGTACTGATTGAGATTTTAACACGAAGTGAGTGGCGAACGGGTGAGTAACACGTGGGTAACCTGCCCAGAAGTAGGGGATAACACCTGGAAACAGATGCTAATACCGTATAACAGAGAAAACCGCATGGTTTTCTTTTAAAAGATGGCTCTGCTATCACTTCTGGATGGACCCGCGGCGTATTAGCTAGTTGGTGAGGTAAAGGCTCACCAAGGCAGTGATACGTAGCCGACCTGAGAGGGTAATCGGCCACATTGGGACTGAGACACGGCCCAGACTCCTACGGGAGGCAGCA	31.783	2.76903	1.08732	2.54666	0.0108758	0.0281492	Bacteria	Firmicutes	Bacilli	Lactobacillales	Lactobacillaceae	Pediococcus	BS
AGGGTTTGATCATGGCTCAGGATGAACGCTAGCTACAGGCTTAACACATGCAAGTCGAGGGGCAGCACGGGGCATGGCTTGCCATTCCCTGGTGGCGACCGGCGCACGGGTGAGTAACGCGTATCCAACCTGCCCGCAACCGCGGAATAGCCCGCCGAAAGGCGGATTAATGCCGCATGAGCTCGCGTGGGGGCATCTGCCCGCGAGCAAAGGTTCACTCCGGTTGCGGATGGGGATGCGTCCGATTAGGCTGCAGGCGGGGCAACGGCCCACCTGGCCTACGATCGGTAGGGGTTCTGAGAGGAAGGTCCCCCACATTGGAACTGAGACACGGTCCAAACTCCTACGGGAGGCAGCA	383.857	-9.41295	0.697583	-13.4937	1.70404e-41	8.99734e-40	Bacteria	Bacteroidetes	Bacteroidia	Bacteroidales	Prevotellaceae	Prevotellaceae_NK3B31_group	BS
AGGGTTTGATCATGGCTCAGAGTGAACGCTGGCGGCAGGCCTAACACATGCAAGTCGAACGGCAGCATGAGAGAGCTTGCTCTCTTGATGGCGAGTGGCGGACGGGTGAGGAACACATCGGAATCTGCCCAGTCGTGGGGGATAACGTAGGGAAACTTACGCTAATACCGCATACGACCTACGGGTGAAAGCAGGGGATCTTCGGACCTTGCGCGATTGGATGAGCCGATGTCGGATTAGCTAGTTGGCGGGGTAAAGGCCCACCAAGGCGACGATCCGTAGCTGGTCTGAGAGGATGATCAGCCACACTGGAACTGAGACACGGTCCAGACTCCTACGGGAGGCAGCA	50.0236	-6.82878	1.06101	-6.43612	1.22569e-10	7.89224e-10	Bacteria	Proteobacteria	Gammaproteobacteria	Xanthomonadales	Xanthomonadaceae	SN8	BS
AGGGTTTGATCATGGCTCAGGACGAACGCTGGCGGCGTGCTTAACACATGCAAGTCGAACGGAGAGACATGGAAGCTTGCTTCTATGAATCTTAGTGGCGAACGGGTGAGTAACGCGTAATCAACCTGCCCTTCAGAGGGGGATAACAACGGGAAACCGTTGCTAATACCGCGTACGATATGCTTTCGGCATCGAGAGTATATGAAAGGTGGCCTCTATATATAAGCTATCGCTGAAGGAGGGGATTGCGTCTGATTAGCTAGTTGGAGGGGTAACGGCCCACCAAGGCGATGATCAGTAGCCGGTCTGAGAGGATGAACGGCCACATTGGGACTGAGACACGGCCCAAACTCCTACGGGAGGCAGCA	186.162	0.0958938	0.539196	0.177846	0.858844	0.90514	Bacteria	Firmicutes	Negativicutes	Selenomonadales	Veillonellaceae	Veillonella	BS
AGGGTTTGATCCTGGCTCAGGACGAACGCTGGCGGCGTGCCTAATACATGCAAGTCGAACGCTTCTTTTTCCACCGGAGCTTGCTCCACCGGAAAAAGAGGAGTGGCGAACGGGTGAGTAACACGTGGGTAACCTGCCCATCAGAAGGGGATAACACTTGGAAACAGGTGCTAATACCGTATAACAATCGAAACCGCATGGTTTTGATTTGAAAGGCGCTTTCGGGTGTCGCTGATGGATGGACCCGCGGTGCATTAGCTAGTTGGTGAGGTAACGGCTCACCAAGGCCACGATGCATAGCCGACCTGAGAGGGTGATCGGCCACATTGGGACTGAGACACGGCCCAAACTCCTACGGGAGGCAGCA	461.099	0.823409	0.375744	2.19141	0.0284222	0.0682133	Bacteria	Firmicutes	Bacilli	Lactobacillales	Enterococcaceae	Enterococcus	BS
AGGGTTTGATCCTGGCTCAGAGTGAACGCTGGCGGCGTGCCTAATACATGCAAGTCGAACGGTAACAGGGTGTAGCTTGCTACACTGCTGACGAGTGGCGCACGGGTGAGTAATGCATAGGTTATGTGCCCCATAGTCTGGAATAGCCACTGGAAACGGTGATTAATACCGGATATTCCCGAGAGGGGAAAGTTTTTCGCTATGGGATCAGCCTATGTCCTATCAGCTTGTTGGTGAGGTAATGGCTCACCAAGGCTATGACGGGTATCCGGCCTGAGAGGGTGATCGGACACACTGGAACTGAGACACGGTCCAGACTCCTACGGGAGGCAGCA	1.71482	1.8919	1.75437	1.07839	0.280861	0.454891	Bacteria	Epsilonbacteraeota	Campylobacteria	Campylobacterales	Helicobacteraceae	Wolinella	BS
AGGGTTTGATCCTGGCTCAGATTGAACGCTGGCGGCAGGCCTAATACATGCAAGTCGAACGGTAACAGGGAGAAAGCTTGCTTTCTCTGCTGACGAGTGGCGGACGGGTGAGTAAGGACTGGGAAACTGCCTGATAGAGGGGGACAACAGCTGGAAACGGCTGCTAATACCGCATAATACCTGAGGGTTAAAGACGCAAGTCGCTATCAGATGTGCCCAGTTGGGATTAGCTAGTAGGTGAGGTAAAGGCTCACCTAGGCGATGATCTCTAGCTGGTCTGAGAGGATGATCAGCCACATTGGGACTGAGACACGGCCCAGACTCCTACGGGAGGCAGCA	122.227	4.79302	0.886301	5.4079	6.37686e-08	3.1764e-07	Bacteria	Proteobacteria	Gammaproteobacteria	Aeromonadales	Succinivibrionaceae	Anaerobiospirillum	BS
AGGGTTTGATCCTGGCTCAGGATGAACGCTAGCTACAGGCTTAACACATGCAAGTCGAGGGGCATCAGGCTGCAGCAATGCGGTGCTGGCGACCGGCGCACGGGTGAGTAACGCGTATCCGACCTGGCCTTCACTCCGGGACAGCCCTCCGAAAGGGGGATTAATCCGGGATGTGTGGAGAAGCCGCATGGATTTTCCATGAAAGATTCATCGGTGAAGGATGGGGATGCGTCCCATTAGGCAGTCGGCGGGGTAACGGCCCACCGAGCCCGCGATGGGTAGGGGTACTGAGAGGTAGGTCCCCCACACTGGAACTGAGACACGGTCCAGACTCCTACGGGAGGCAGCA	122.661	-11.1823	1.26216	-8.8597	8.02267e-19	1.24587e-17	Bacteria	Bacteroidetes	Bacteroidia	Bacteroidales	Prevotellaceae	Prevotellaceae_UCG-004	BS
AGGGTTTGATCATGGCTCAGGACGAACGCTGGCGGCGCGCCTAACACATGCAAGTCGAACGGAGCTTTGAGAGCTTGCTTTTAAAGCTTAGTGGCGAACGGGTGAGTAACGCGTGAGTAACCTGCCCTGGAGTGGGGGACAACAGTTGGAAACGACTGCTAATACCGCATAAGCCCACGGCCCGGCATCGGGCTGAGGGAAAAGGATTTATTCGCTTCAGGATGGACTCGCGTCCAATTAGCTAGTTGGTGAGGTAACGGCCCACCAAGGCGACGATTGGTAGCCGGACTGAGAGGTTGAACGGCCACATTGGGACTGAGACACGGCCCAGACTCCTACGGGAGGCAGCA	76.1266	0.122948	0.941192	0.13063	0.896068	0.931346	Bacteria	Firmicutes	Clostridia	Clostridiales	Ruminococcaceae	Subdoligranulum	BS
AGGGTTTGATCATGGCTCAGAGCGAACGCTGGCGGCAGGCTTAACACATGCAAGTCGAGCGGGCCCTTCGGGGTCAGCGGCGGACGGGTGAGTAACGCGTGGGAACGTGCCTTCTGGTCTGGAATAACCCTGGGAAACTAGGGCTAATACCGGATACGCCCTTTTGGGGAAAGGTTTACTGCCGGAAGATCGGCCCGCGTCTGATTAGCTAGTTGGTGGGGTAACGGCCTACCAAGGCGACGATCAGTAGCTGGTCTGAGAGGATGATCAGCCACACTGGGACTGAGACACGGCCCAGACTCCTACGGGAGGCAGCA	23.9857	-3.46302	1.0139	-3.41553	0.000636587	0.00202481	Bacteria	Proteobacteria	Alphaproteobacteria	Rhizobiales	Beijerinckiaceae	Methylobacterium	BS
AGGGTTTGATCATGGCTCAGGATGAACGCTGGCGGCGTGCTTAACACATGCAAGTCGAACGGAGGACCCTTGAAGGAGTTTTCGGACAACGGATAGGAATCCTTAGTGGCGGACGGGTGAGTAACGCGTGAGGAACCTGCCTTGGAGAGGGGAATAACACAGAGAAATTTGTGCTAATACCGCATAACGCAGTCATATCGCATGGTAAGACTGCCAAAGATTTATCGCTCTGAGATGGCCTCGCGTCTGATTAGCTTGTTGGCGGGGTAACGGCCCACCAAGGCGACGATCAGTAGCCGGACTGAGAGGTTGGCCGGCCACATTGGGACTGAGACACGGCCCAGACTCCTACGGGAGGCAGCA	57.8148	-7.26773	0.851422	-8.53599	1.38961e-17	1.93083e-16	Bacteria	Firmicutes	Clostridia	Clostridiales	Ruminococcaceae	Ruminococcaceae_UCG-004	BS
AGGGTTTGATCATGGCTCAGGATGAACGCTGGCGGCGTGCCTAACACATGCAAGTCGAGCGGAGATATAGAGAGATTCTTCGGATACTTTCTTTATCTTAGCGGCGGATGGGTGAGTAACACGTGGGTAACCTGCCCTGCACAGGGGGATAACAGCTGGAAACGGCTGTTAATACCGCATATGCACACGCTGCCGCATGGCAGAGGGTGGAAAGATTTATCGGTGCAGGATGGGCCCGCGTCGGATTAACTAGTTGGCAGGGTAACGGCCTACCAAGGTGATGATCCGTAGCCGACCTGAGAGGGTGACCGGCCACATTGGGACTGAGACACGGCCCAAACTCCTACGGGAGGCAGCA	369.963	-6.81939	0.523418	-13.0286	8.41457e-39	3.70241e-37	Bacteria	Firmicutes	Clostridia	Clostridiales	Lachnospiraceae	Acetitomaculum	BS
AGGGTTTGATCATGGCTCAGAACGAACGCTGGCGGCAGGCCTAACACATGCAAGTCGAGCGAGATCTTCGGATCTAGCGGCGGACGGGTGAGTAACGCGTGGGAACGTGCCCTTTGCTACGGAATAGCCCCGGGAAACTGGGAGTAATACCGTATGTGCCCTACGGGGGAAAGATTTATCGGCAAAGGATCGGCCCGCGTTGGATTAGGTAGTTGGTGGGGTAATGGCCTACCAAGCCGACGATCCATAGCTGGTTTGAGAGGATGATCAGCCACACTGGGACTGAGACACGGCCCAGACTCCTACGGGAGGCAGCA	122.415	-11.1978	1.31805	-8.49575	1.96663e-17	2.59595e-16	Bacteria	Proteobacteria	Alphaproteobacteria	Rhodobacterales	Rhodobacteraceae	Paenirhodobacter	BS
AGGGTTTGATCATGGCTCAGGATGAACGCTGGCGGCGTGCTTAACACATGCAAGTCGAACGGGAAACCTTTTATTGAAGCTTCGGCAGATTTAGATTGTTTCTAGTGGCGGACGGGTGAGTAACGCGTGGGTAACCTGCCTTATACAGGGGGATAACAGTCAGAAATGACTGCTAATACCGCATAAGCGCACAGAGCTGCATGGCTCGGTGTGAAAAACTCCGGTGGTATAAGATGGACCCGCGTTGGATTAGCTGGTTGGTGAGGTAACGGCCCACCAAGGCGACGATCCATAGCCGGCCTGAGAGGGTGAACGGCCACATTGGGACTGAGACACGGCCCAGACTCCTACGGGAGGCAGCA	260.076	-1.04386	0.364836	-2.86117	0.00422077	0.0117293	Bacteria	Firmicutes	Clostridia	Clostridiales	Lachnospiraceae	Blautia	BS
AGGGTTTGATCCTGGCTCAGGATGAACGCTGGCGGCGTGCTTAACACATGCAAGTCGAACGAAGCTCTTATTTACGATTTCTTCGGAATGACGAATATGAGACTGAGTGGCGGACGGGTGAGTAACGCGTGGATAACCTGCCTCATACAGGGGGACAACAGTTGGAAACGACTGCTAATACCGCATAAGCGCACAGCATCGCATGATGAAGTGTGAAAAACTCCGGTGGTATGAGATGGATCCGCGTCTGATTAGGTAGTTGGTGAGGTAACGGCCCACCAAGCCGACGATCAGTAGCCGACCTGAGAGGGTGACCGGCCACATTGGGACTGAGACACGGCCCAAACTCCTACGGGAGGCAGCA	41.8574	5.30496	1.0394	5.10386	3.32791e-07	1.44028e-06	Bacteria	Firmicutes	Clostridia	Clostridiales	Lachnospiraceae	XBB1006	BS
AGGGTTTGATCATGGCTCAGGATGAACGCTGGCGGCGTGCCTAACACATGCAAGTCGAGCGAGATGCTGTTGATTGAAACTTCGGTAGATAGATTCAGCGGACAGCGGCGGACGGGTGAGTAACGCGTAGGTAAGCTGCCCCTTGCAGGGAGATAGCCTAGGGAAACCTGGATTAATATTCCATAACGCCAAGTTGTCACATGGCAGTTTGGCCAAAGATTTATCGGCAAGGGATGCACCTGCGTCTGATTAGATAGTTGGTGAGGTAACGGCCCACCAAGTCAACGATCAGTAGCCGACCTGAGAGGGTGATCGGCCACATTGGAACTGAGACACGGTCCAAACTCCTACGGGAGGCAGCA	274.766	-6.60709	0.441089	-14.979	1.00664e-50	1.32876e-48	Bacteria	Firmicutes	Clostridia	Clostridiales	Family_XIII	Anaerovorax	BS
AGGGTTTGATCATGGCTCAGGATGAACGCTGGCGGCGTGCCTAATACATGCAAGTCGAACGCGAGCAGCAATGCTCGAGTGGCGAACGGGTGAGTAATACATAAGTAACCTGCCCTAGACAGGGGGATAACTGCTGGAAACGGCAGCTAAGACCGCATAGGTATGGACACTGCATGGTGACCATATTAAAAGTGCCAAGGCACTGGTAGAGGATGGACTTATGGCGCATTAGCTGGTTGGTGAGGTAACGGCTCACCAAGGCGACGATGCGTAGCCGACCTGAGAGGGTGACCGGCCACACTGGGACTGAGACACGGCCCAGACTCCTACGGGAGGCAGCA	53.7181	-0.631716	0.505296	-1.25019	0.211231	0.374261	Bacteria	Firmicutes	Erysipelotrichia	Erysipelotrichales	Erysipelotrichaceae	Erysipelatoclostridium	BS
AGGGTTTGATCCTGGCTCAGGACGAACGCTGGCGGCGTGCTTAACACATGCAAGTCGAGCGATGAAGCTTCCTTCGGGAAGTGGATTAGCGGCGGACGGGTGAGTAACACGTGGGCAACCTGCCTCAAAGAGGGGAATAGCCCTCCGAAAGGAGGATTAATACCGCATAAAGTTAGAGTTTCGCATGAAACTTTAACCAAAGGAGTAATCTGCTTTGAGATGGGCCCGCGTCCCATTAGCTAGTTGGTAAGGTAATGGCTTACCAAGGCAACGATGGGTAGCCGACCTGAGAGGGTGATCGGCCACATTGGAACTGAGACACGGTCCAGACTCCTACGGGAGGCAGCA	1.44308	2.20779	2.75865	0.800314	0.423529	0.580427	Bacteria	Firmicutes	Clostridia	Clostridiales	Clostridiaceae_1	Clostridium_sensu_stricto_15	BS
AGGGTTTGATCCTGGCTCAGGATGAACGCTAGCGATAGGCCTAACACATGCAAGTCGAGGGGCATCACATGAAGTAGCAATACGGATGGTGGCGACCGGCGCACGGGTGAGTAACACGTATGCAACCTGCCTTCAACAAGGGGATAACCCGTTGAAAGACGGACTAATACCCTATAACACAGGGGCCCCGCATGGGGATATTTGTTAAAGATTAATCGGTTGAAGATGGGCATGCGTTCCATTAGCTAGTTGGTGGGGTAATGGCCCACCAAGGCAACGATGGATAGGGGAACTGAGAGGTTTATCCCCCACACTGGTACTGAGACACGGACCAGACTCCTACGGGAGGCAGCA	0.716165	0.245497	2.34242	0.104805	0.916531	0.945172	Bacteria	Bacteroidetes	Bacteroidia	Bacteroidales	Dysgonomonadaceae	Proteiniphilum	BS
AGGGTTTGATCATGGCTCAGGATGAACGCTGGCGGCGTGCTTAACACATTCAAGTCGAACGATGAAGCTCCTTCGGGGGCTGATTAGTGGCGGACGGGTGAGTAACGCGTGAGCAACCTGCCTTGCAGAGGGGGATAACACAGGGAAACTTGTGCTAATACCGCATGATGCGTACGGACCGCATGATCTGTACGCCAAAGGAGCAATCCGCTGTTAGATGGGCTCGCGTCCGATTAGGTAGTTGGTGAGGTAACGGCCCACCAAGCCGACGATCGGTAGCCGGACTGAGAGGTCGAACGGCCACATTGGAACTGAGATACGGTCCAGACTCCTACGGGAGGCAGCA	293.46	-6.02905	0.713869	-8.44559	3.02505e-17	3.80292e-16	Bacteria	Firmicutes	Clostridia	Clostridiales	Ruminococcaceae	Ruminococcaceae_UCG-010	BS
AGGGTTTGATCATGGCTCAGGATGAACGCTGGCGGCGTGCTTAACACATGCAAGTCGAACGAAGCGCTTAAACGGATTTCTTCGGAATGAAGTTTTTGCGACTGAGTGGCGGACGGGTGAGTAACGCGTGGGTAACCTGCCTCATACAGGGGGATAACAGTTAGAAATGACTGCTAATACCGCATAAGCGCACAGTGCTGCATGGCACAGTGTGAAAAACTCCGGTGGTATGAGATGGACCCGCGTCTGATTAGCTAGTTGGTGGGGTAACGGCCTACCAAGGCGACGATCAGTAGCCGGCCTGAGAGGGTGAACGGCCACATTGGGACTGAGACACGGCCCAAACTCCTACGGGAGGCAGCA	87.9506	0.0378231	0.816721	0.046311	0.963062	0.970414	Bacteria	Firmicutes	Clostridia	Clostridiales	Lachnospiraceae	Tyzzerella_4	BS
AGGGTTTGATCCTGGCTCAGGATGAACGCTGGCGGCGTGCCTAACACATGCAAGTCGAACGAAGCATCTTGCCCGACAAAGAGGAGTGCTTGCACAAATCGGAGTCAATTAAGATGACTTAGTGGCGGACGGGTGAGTAACGCGTGGGTAACCTGCCGTATGCAGGGGGATAACAGTTAGAAATGACTGCTAATACCGCATAAGCGCACACTATCGCATGATAGAGTGTGAAAAGCCTTGACGGCATACGATGGACCCGCGTCTGATTAGCCAGTTGGCAGGGTAACGGCCTACCAAAGCAACGATCAGTAGCCGGCCTGAGAGGGTGAACGGCCACATTGGGACTGAGACACGGCCCAAACTCCTACGGGAGGCAGCA	483.259	-1.68043	1.39228	-1.20696	0.227448	0.397658	Bacteria	Firmicutes	Clostridia	Clostridiales	Lachnospiraceae	Lachnospiraceae_XPB1014_group	BS
AGGGTTTGATCCTGGCTCAGGATGAACGCTGGCGGCGTGCTTAACACATGCAAGTCGAACGAAGCAATTTTTTACGATCCCTTCGGGGTGACGAATTATTGACTTAGTGGCGGACGGGTGAGTAACGCGTGGGTAACCTGCCTTGTACAGGGGGACAACAGTTGGAAACGACTGCTAATACCGCATAAGCGCACAGCATCGCATGATGCAGTGTGAAAAACTCCGGTGGTACAAGATGGACCCGCGTCTGATTAGCTAGTTGGTGAGGTAACGGCTCACCAAGGCGACGATCAGTAGCCGATCTGAGAGGATGAACGGCCACATTGGGACTGAGACACGGCCCAGACTCCTACGGGAGGCAGCA	1.7535	1.59875	1.56102	1.02417	0.305756	0.463906	Bacteria	Firmicutes	Clostridia	Clostridiales	Lachnospiraceae	FD2005	BS
AGGGTTTGATCCTGGCTCAGATTGAACGCTGGCGGCAGGCTTAATACATGCAAGTCGAACGGTAACGGCAGGAAGCTTGCTTCCTGGCTGACGAGTGGCGGACGGGTGAGTAATACCTGGGGAGCTGCCTGAATGAGGGGGACAACACCTGGAAACGGGTGCTAATACCGCGTAAGCCCTGAGGGGGAAAGGCCGGGCAACCGGTCGCATTCAGATGCGCCCAGGTGGGATTAGCTAGTTGGTGGGGTAACGGCCTACCAAGGCGACGATCTCTAGCTGGTCTGAGAGGATGATCAGCCACACTGGAACTGAGACACGGTCCAGACTCCTACGGGAGGCAGCA	9.76252	-7.50397	1.47903	-5.07358	3.90397e-07	1.66233e-06	Bacteria	Proteobacteria	Gammaproteobacteria	Aeromonadales	Succinivibrionaceae	Ruminobacter	BS
AGGGTTTGATCATGGCTCAGAACGAACGCTGGCGGCGCGTCTTAAGCATGCAAGTCGGACGGCAGGGCACCTTCGGGTGTCCGAGAGTGGCGAACGGGTGAGTAACACGTAAGTGATCTGCCCTGCAGTTGGGGATAGCCTGTGGAAACACAGGGTAATACCGGATGAGATGTCAATGATTGAACTATGACATGAAAGTGGCTATGGCCACGCTGCAGGATGAGCTTGCGGCTCATTAGCTAGTTGGGGGTGTAACGGACCACCAAGGCGACGATGAGTAGCCGGCCTGAGAGGGTGAACGGCCACATTGGGACTGAGACACGGCCCAGACTCCTACGGGAGGCAGCA	63.5639	-10.2501	1.26186	-8.12299	4.54823e-16	4.6182e-15	Bacteria	Spirochaetes	Spirochaetia	Spirochaetales	Spirochaetaceae	Sediminispirochaeta	BS
AGGGTTTGATCCTGGCTCAGGATGAACGCTGGCGGCGTGCCTAACACATGCAAGTCGAACGGACATTTTTTGGAAAGTTCTTCGGAACTGGAATCTAAATGTTAGTGGCGGACGGGTGAGTAACGCGTGAGCAATCTGCCTTTCAGAGGGGGATAACAGCCGGAAACGGCTGCTAATACCGCATAATGCATTGGATTCGCATGTTTCTGATGCCAAAGATTTTATCGCTGAAAGATGAGCTCGCGTCTGATTAGCTAGTTGGCGGGGTAACGGCCCACCAAGGCGACGATCAGTAGCCGGACTGAGAGGTTGAACGGCCACATTGGGACTGAGACACGGCCCAGACTCCTACGGGAGGCAGCA	73.0867	-0.510546	0.561918	-0.908578	0.363573	0.518828	Bacteria	Firmicutes	Clostridia	Clostridiales	Ruminococcaceae	Butyricicoccus	BS
AGGGTTTGATCATGGCTCAGGATGAACGCTGGCGGCGTGCTTAACACATGCAAGTCGAGCGAGGGAGCACCTTCGGGTGTGAACTAGCGGCGGACGGGTGAGTAACACGTGGGCAACCTGCCTTACAGAGGGGGATAGCCTTCCGAAAGGAAGATTAATACCGCATATTATGATTTTTCTGCATGGGAAAGTCATGAAAGGAGCAATCCGCTGTAAGATGGGCCCGCGGCGCATTAGCTAGTTGGTGAGGTAAGGGCTCACCAAGGCGACGATGCGTAGCCGACCTGAGAGGGTGATCGGCCACATTGGGACTGAGACACGGCCCAGACTCCTACGGGAGGCAGCA	34.6528	-1.50008	1.54445	-0.971271	0.331413	0.491534	Bacteria	Firmicutes	Clostridia	Clostridiales	Clostridiaceae_1	Clostridium_sensu_stricto_2	BS
AGGGTTTGATCATGGCTCAGGATGAACGCTGGCGGCGTGCTTAACACATGCAAGTCGAACGAATTTCTTTCGGAACGCGGCTTCGGCCAAGGGAAGAGAGAAGTGAGTGGCGGACGGGTGAGTAACGCGTGGGTAACCTGCCTCACATCGGGGGATACCAGTCGGAAACGACTGCTAAAACCGCATAAGACCACGGTATCGCATGATACTGAGGCCAAAACTCCGGTGATGTGAGATGGACCCGCGTCTGATTAGCCAGTTGGCGGGGTAACGGCCCACCAAAGCGACGATCAGTAGCCGACCTGAGAGGGTGATCGGCCACATTGGGACTGAGACACGGCCCAAACTCCTACGGGAGGCAGCA	44.0751	-9.71928	1.3217	-7.35361	1.92921e-13	1.64294e-12	Bacteria	Firmicutes	Clostridia	Clostridiales	Lachnospiraceae	Lachnospiraceae_UCG-006	BS
AGGGTTTGATCCTGGCTCAGGATGAACGCTGGCGGCGTGCCTAACACATGCAAGTCGAACGAAGCACTGGAACTGATTTCTTCGGACTGACGTTCCTTTGACTTAGTGGCGGACGGGTGAGTAACGCGTGGATAACCTGCCTGTATCTGGGGGATAACAGTTAGAAATGACTGCTAATACCGCATAAGCGCACAGTACCGCATGGTAAAGTGTGAAAAGCCTTGTGCGGATACAGATGGATCCGCGTTAGATTAGCCAGTTGGCGGGGTAACGGCCCACCAAAGCGACGATCTATAGCCGGCCTGAGAGGGCGACCGGCCACATTGGGACTGAGACACGGCCCAAACTCCTACGGGAGGCAGCA	115.799	-8.70051	0.953088	-9.12876	6.92852e-20	1.21942e-18	Bacteria	Firmicutes	Clostridia	Clostridiales	Lachnospiraceae	Lachnospiraceae_UCG-002	BS
AGGGTTTGATCCTGGCTCAGGATGAACGCTGGCGGCGTGCTTAACACATGCAAGTCGAACGGGAACTCTGAACTGAAGGTTCGCTGGATGTTTAGAAATTCTAGTGGCGGACGGGTGAGTAACGCGTGGGTAACCTGCCTATAAGACGTGAACAACAGTTAGAAATGACTGCTAATACACGATAAGCACACAGTATTGCATGATACAGTGTGAAAAGAATTTCGCTTATAGATGGACCCGCGTTTGATTAGCCAGTTGGTGGGGTAACGGCCTACCAAAGCAACGATCAATAGCCGGCCTGAGAGGGCGATCGGCCACATTGGGACTGAGACACGGCCCAAACTCCTACGGGAGGCAGCA	131.023	-10.3544	1.24991	-8.28411	1.18998e-16	1.30898e-15	Bacteria	Firmicutes	Clostridia	Clostridiales	Lachnospiraceae	Lachnospiraceae_ND3007_group	BS
AGGGTTTGATCATGGCTCAGGACGAACGCTGGCGGCGTGCTTAACACATGCAAGTCGAACGGGGTCTATTAGCTTGCTAAGACGACCTAGTGGCAAACGGGTGAGTAACGCGTGGGCAACCTGCCGGAAAGATGGGGACAACATCCCGAAAGGGGTGCTAATACCGAATGTTGTACGAGGGACGCATGTTCCATGTACTAAAGGATCCTATCCGCTTTCCGATGGGCCCGCGTCCGATTAGCTGGTTGGTGAGATAACGGCCCACCAAGGCGACGATCGGTAGCCGGCCTGAGAGGGTGAACGGCCACATTGGGACTGAGACACGGCCCAGACTCCTACGGGAGGCAGCA	74.1353	-10.4763	1.27973	-8.18635	2.69263e-16	2.84341e-15	Bacteria	Firmicutes	Negativicutes	Selenomonadales	Veillonellaceae	Veillonellaceae_UCG-001	BS
AGGGTTTGATCCTGGCTCAGGATGAACGCTGGCGGCGTGCCTAACACATGCAAGTCGAACGAAGCAATTAAGATGAAGTTTTCGGATGGAATCTTGATTGACTGAGTGGCGGACGGGTGAGTAACGCGTGGATAACCTGCCTCACACTGGGGGATAACAGTTAGAAATGACTGCTAATACCGCATAAGCGCACAGTGCCGCATGGCAGTGTGTGAAAAACTCCGGTGGTGTGAGATGGATCCGCGTCTGATTAGCCAGTTGGCGGGGTAACGGCCCACCAAAGCGACGATCAGTAGCCGACCTGAGAGGGTGACCGGCCACATTGGGACTGAGACACGGCCCAAACTCCTACGGGAGGCAGCA	61.9354	0.238301	0.667965	0.356756	0.721274	0.801143	Bacteria	Firmicutes	Clostridia	Clostridiales	Lachnospiraceae	Lachnoclostridium	BS
AGGGTTTGATCATGGCTCAGGACGAACGCTGGCGGCGTGCCTAACACATGCAAGTCGAACGGACATATTAGCAATAATATGTTAGTGGCGGACGGGTGAGTAATGCATGAGCAACCTGCCTTATACAGGGGGATAACACTTAGAAATGAGTGCTAATACCGCATAATAACCTTTTATGGCATCATAAGAGGAGGAAAGGAGAAATCCGGTAAAAGATGGGCTCATGTTCGATTAGCTAGTTGGTGAGGTAAAAGCTTACCAAGGCGACGATCGATAGCCGAACTGAGAGGTTGAACGGCCACATTGGAACTGAGAGACGGTCCAGACTCCTACGGGAGGCAGCA	30.2576	-9.20427	1.33908	-6.87355	6.26229e-12	4.72356e-11	Bacteria	Firmicutes	Clostridia	Clostridiales	Ruminococcaceae	Ruminococcaceae_UCG-012	BS
AGGGTTTGATCATGGCTCAGGATAAACGCTGGCGGCGTGCCTAATACATGCAAGTCGATCGCTGGAATTCCAGCTTGCTGGAATGAAGGAGAGGCGAACGGGTGAGTAATACATAAGCAACCTGCCCACGAAGACTGGGATAATTCCTGGAAACGGGGACTAATACCGGATAGGTAGTGTGATCGCATGATCGCACTATTAAAGGTTCAAGACACTGGTGGATGGGCTTATGGCGCATTAGCTGGTTGGTGAGGTAACGGCCCACCAAGGCGATGATGCGTAGCCGGCCTGAGAGGGTGAACGGCCACATTGGGACTGAGACACGGCCCAGACTCCTACGGGAGGCAGCA	32.5046	-4.38225	0.659127	-6.64856	2.95966e-11	2.05619e-10	Bacteria	Firmicutes	Erysipelotrichia	Erysipelotrichales	Erysipelotrichaceae	Solobacterium	BS
AGGGTTTGATCCTGGCTCAGGATGAACGCTGGCGGCGTGCTTAACACATGCAAGTCGAACGGAGTATGTTAACCGAGACCTTCGGGTCTCACCTGATATACTTAGTGGCGGACGGGTGAGTAACGCGTGAGCAACCAACCTTATGCAGAGGGATAACAATTAGAAATGATTGCTAATACCTCATAAGACCACGCTATCGCATGGTAAAGTGGGAAAAACTCCGGTGGCATAAGACGGGCTCGCGTTCGATTAGCTAGATGGTGGGGTAACGGCCTACCATGGCGACGATCGATAGCCGGACTGAGAGGTCGACCGGCCACATTGGGACTGAGACACGGCCCAGACTCCTACGGGAGGCAGCA	29.9371	-5.87702	0.928205	-6.3316	2.42631e-10	1.52511e-09	Bacteria	Firmicutes	Clostridia	Clostridiales	Lachnospiraceae	Roseburia	BS
AGGGTTTGATCATGGCTCAGGACGAACGCTGGCGGCGTGCTTAACACATGCAAGTCGAACGGAAAGGCCCAGCTTGCTGGGTGCTCGAGTGGCGAACGGGTGAGTAACACGTGGGTGATCTGCCCCTAACTTCGGGATAAGCTTGGGAAACTGGGTCTAATACCGGATAGGACAATCGTTTAGTGTCGGTTGTGGAAAGTTTTTTCGGTTAGGGATGAGCCCGCGGCCTATCAGCTTGTTGGTGGGGTAATGGCCTACCAAGGCGTCGACGGGTAGCCGGCCTGAGAGGGTGGACGGCCACATTGGGACTGAGATACGGCCCAGACTCCTACGGGAGGCAGCA	14.6825	-8.16413	1.49935	-5.44512	5.17716e-08	2.6284e-07	Bacteria	Actinobacteria	Actinobacteria	Corynebacteriales	Corynebacteriaceae	Corynebacterium	BS
AGGGTTTGATCATGGCTCAGGACGAACGCTGGCGGCGTGCTTAACACATGCAAGTCGAACGAGAATCTGTGGAAGGAGTTTTCGGACAACGGAAACAGAGGAAAGTGGCGGACGGGTGAGTAACGCGTGAGGAACCTGCCTTGGAGAGGGGGACAACAGCTGGAAACGGCTGCTAATACCGCATGATGCGTGAGGGAGACATCTCCCACACGCCAAAGATTTATCGCTCTGAGATGGCCTCGCGTCTGATTAGCTAGTTGGAGGGGTAACGGCCCACCAAGGCGACGATCAGTAGCCGGACTGAGAGGTTGAACGGCCACATTGGGACTGAGATACGGCCCAGACTCCTACGGGAGGCAGCA	133.642	2.09802	0.498091	4.21212	2.52983e-05	8.78782e-05	Bacteria	Firmicutes	Clostridia	Clostridiales	Ruminococcaceae	Ruminococcaceae_UCG-002	BS
AGGGTTTGATCCTGGCTCAGGATGAACGCTGGCGGCGTGCTTAACACATGCAAGTCGAACGGAACGCCAAGGAAAGAGTTTTCGGACAATGGAATTGGTTGTTTAGTGGCGGACGGGTGAGTAACGCGTGAGTAACCTGCCTTGGAGTGGGGAATAACACAGTGAAAACTGTGCTAATACCGCATGATATATTGGTGTCGCATGGCACTGATATCAAAGATTTATCGCTCTGAGATGGACTCGCGTCTGATTAGATAGTTGGCGGGGTAACGGCCCACCAAGTCGACGATCAGTAGCCGGACTGAGAGGTTGGCCGGCCACATTGGGACTGAGACACGGCCCAGACTCCTACGGGAGGCAGCA	20.1027	2.61943	0.70656	3.7073	0.000209484	0.000700049	Bacteria	Firmicutes	Clostridia	Clostridiales	Ruminococcaceae	Intestinimonas	BS
AGGGTTTGATCCTGGCTCAGGATGAACGCTGGCGGCGCGCTTAACACATGCAAGTCGAACGAAAGGCACCTTCGGGTGTAACTAGTGGCGAACGGCTGAGTAACACGTGGGCAACCTGCCCCCCTCTCCGGGATAGCCCCGGGAAACTGGGATTAATACCGGATACTCCGGGCCCCCCGCATGGGAGGCCCGGGAAAGCTCCGGCGGAGGGGGATGGGCCCGCGGCCTGTTAGCTTGTTGGTGGGGTAACGGCCTACCAAGGCTCTTATGGGTAGCCGGGTTGAGAGACCGACCGGCCAGATTGGGACTGAGACACGGCCCAGACTCCTACGGGAGGCAGCA	19.1424	0.558073	1.08799	0.51294	0.607993	0.710222	Bacteria	Actinobacteria	Coriobacteriia	Coriobacteriales	Atopobiaceae	Atopobium	BS
AGGGTTTGATCCTGGCTCAGGATGAACGCTGGCGGCATGCCTAATACATGCAAGTCGAACGGACTAAAGAGAAAAGCTTGCTTTTTTTGGAAGTCAGTGGCGAACGGGTGAGTAACACGTAGGTAACTTGCCCATGTGCCCGGGATAATTTCTGGAAACGGAAACTAAAACCGGATAGGTAGGGATCTCGCATGAGGACCTTATTAAAGGGGCTGCGGCCCTGAACATGGATGGACCTGCGGTGCATTAGCTGGTTGGTGGGGTAACGGCCTACCAAGGCGACGATGCATAGCCGACCTGAGAGGGCGAACGGCCACATTGGGACTGAGACACGGCCCAAACTCCTACGGGAGGCAGCA	53.3219	0.0278992	0.746073	0.0373947	0.97017	0.973859	Bacteria	Firmicutes	Erysipelotrichia	Erysipelotrichales	Erysipelotrichaceae	Faecalicoccus	BS
AGGGTTTGATCCTGGCTCAGGATGAACGCTGGCGGCGTGCCTAACACATGCAAGTCGAGCGAGAAATCGCTCAATGATCTTTCGGGTGATTTGAGCGATGGAAAGCGGCGGACGGGTGAGTAACGCGTAGGTAACCTGCCCCATACAGAGGGATAGCCACTGGAAACGGTGATTAATACCTCATAACACCGGAATACCGCATGGTATACCGGTCAAAGTTTTTCGGTATGGGATGGACCTGCGTCTGATTAGCTGGTTGGTGAGGTAACGGCTCACCAAGGCGACGATCAGTAGCCGACCTGAGAGGGTGATCGGCCACATTGGAACTGAGACACGGTCCAAACTCCTACGGGAGGCAGCA	108.839	-3.10485	0.654035	-4.74722	2.06233e-06	8.50711e-06	Bacteria	Firmicutes	Clostridia	Clostridiales	Family_XIII	Family_XIII_UCG-001	BS
AGGGTTTGATCATGGCTCAGGATGAACGCTGGCGGCGTGCTTAACACATGCAAGTCGAACGAAACACCTTATTTGATTTTCTTCGGAACTGAAGATTTGGTGATTGAGTGGCGGACGGGTGAGTAACGCGTGGGTAACCTGCCCTGTACAGGGGGATAACAGTCAGAAATGACTGCTAATACCGCATAAGACCACAGCACCGCATGGTGCAGGGGTAAAAACTCCGGTGGTACAGGATGGACCCGCGTCTGATTAGCTGGTTGGTGAGGTAACGGCTCACCAAGGCGACGATCAGTAGCCGGCTTGAGAGAGTGAACGGCCACATTGGGACTGAGACACGGCCCAAACTCCTACGGGAGGCAGCA	23.746	-1.069	1.48939	-0.717742	0.472917	0.597664	Bacteria	Firmicutes	Clostridia	Clostridiales	Lachnospiraceae	Anaerostipes	BS
AGGGTTTGATCATGGCTCAGGATGAACGCTGGCGGCGTGCTTAACACATGCAAGTCGAGCGATGAAGTTTCCTTCGGGAAACGGATTAGCGGCGGACGGGTGAGTAACACGTGGGTAACCTGCCTCATAGAGTGGAATAGCCTTCCGAAAGGAAGATTAATACCGCATAACGTTGAAAGATGGCATCATCATTCAACCAAAGGAGCAATCCGCTATGAGATGGACCCGCGGCGCATTAGCTAGTTGGTGGGGTAACGGCCTACCAAGGCGACGATGCGTAGCCGACCTGAGAGGGTGATCGGCCACATTGGGACTGAGACACGGCCCAGACTCCTACGGGAGGCAGCA	66.7492	0.449931	0.781275	0.575893	0.564688	0.676867	Bacteria	Firmicutes	Clostridia	Clostridiales	Clostridiaceae_1	Clostridium_sensu_stricto_1	BS
AGGGTTTGATCATGGCTCAGGATGAACGCTGGCGGCGTGCTTAACACATGCAAGTCGAACGGACTTTACTGAAAAGAGGGCTTGCCCGATGGAAGGTAAAGTTAGTGGCGGACGGGTGAGTAACGCGTGGGCAACCTGCCTTACACAGGGGGACAACAGTTGGAAACGACTGCTAATACCGCATAAGCCGGTAGTGCCGCATGGCACATCCGGAAAAGATTCATCGGTGTAAGATGGGCCCGCGTTGGATTAGTTAGTTGGCGGGGTAACGGCCCACCAAGACCGCGATCCATAGCCGACCTGAGAGGGTGATCGGCCACATTGGGACTGAGACACGGCCCAAACTCCTACGGGAGGCAGCA	142.259	-11.4307	1.28846	-8.87162	7.20912e-19	1.1895e-17	Bacteria	Firmicutes	Clostridia	Clostridiales	Lachnospiraceae	Lachnospiraceae_UCG-008	BS
AGGGTTTGATCCTGGCTCAGGACGAACGCTGGCGGCGTGCCTAACACATGCAAGTCGAGCGAAGGATATATGAGGAAATCTTCGGATGGAATCATATAAACTTAGCGGCGGACGGGTGAGTAACGCGTGAGGAACCTGCCTTGCACAAGGGGATAGCCTCGGGAAACCGGGATTAATACCCTATGATACTTAAAATTCGCATGAATTTTAAGTCAAAGCGATTTAGCGGTGCAAGATGGCCTCGCGTCCCATTAGCTAGTTGGTAAGGTAAAAGCTTACCAAGGCTACGATGGGTAGCCGGCCTGAGAGGGTGACCGGCCACACTGGAACTGAGACACGGTCCAGACTCCTACGGGAGGCAGCA	1.40417	3.21799	2.68802	1.19716	0.231243	0.401633	Bacteria	Firmicutes	Clostridia	Clostridiales	Family_XI	Anaerosalibacter	BS
AGGGTTTGATCATGGCTCAGGATGAACGCTGGCGGCGTGCTTAACACATGCAAGTCGAGCGAAGCTCTCTTGTTGATTTCTTCGGATTGATTCAAGAGATGACTGAGCGGCGGACGGGTGAGTAACGCGTGGAGAACCTGCCCCGTACCGGGGGATAACAGTTAGAAATGACTGCTAATACCGCATAAGCGCACACTATCGCATGATAGAGTGTGAAAAACTCCGGTGGTACGGGATGGCTCCGCGTTGGATTAGCCAGTTGGCGGGGTAACGGCCCACCAAAGCGACGATCCATAGCCGGCCTGAGAGGGCGACCGGCCACATTGGGACTGAGACACGGCCCAAACTCCTACGGGAGGCAGCA	57.0279	-9.14334	1.27278	-7.18376	6.78219e-13	5.42575e-12	Bacteria	Firmicutes	Clostridia	Clostridiales	Lachnospiraceae	Lachnospiraceae_FE2018_group	BS
AGGGTTTGATCATGGCTCAGATTGAACGCTGGCGGCATGCTTTACACATGCAAGTCGAACGGCAGCATAGGGAGCTTGCTCCCTGATGGCGAGTGGCGAACGGGTGAGTACAACATCGGAACGTGTCCTTTAATGGGGGATAACCAGCTGAAAGGCTGGCTAATACCGCATGAGACCTGAGGGTGAAAGCGGGGGAACGAGCGATCGTCCCCGTGTTGAAGGAGCGGCCGATGACCGATTAGCTAGTTGGCGGGATAAGGGCCCACCAAGGCGACGATCGGTAGCTGGTCTGAGAGGACGACCAGCCACATTGGGACTGAGACACGGCCCAAACTCCTACGGGAGGCAGCA	7.58863	-3.98406	1.09762	-3.62973	0.000283718	0.000936271	Bacteria	Proteobacteria	Gammaproteobacteria	Betaproteobacteriales	Burkholderiaceae	Parasutterella	BS
AGGGTTTGATCCTGGCTCAGGACGAACGCTGGCGGCGTGCTTAACACATGCAAGTCGAACGGGCTGGCTCTGGTTTTTTGCTGGGGTTGGTTAGTGGCGAACGGGTGAGTAACACGTGAGTAACCTGCCCTCTTCTCCTGGATAACTGCTTGAAAGGGCGGCTAATACGGGGTGGTCTGGCCTGCCTGCATGGGTGGGTTGGTATAGGTTCAACTTTGGTTGTTCTGGTGGGGGATGGGCTCGCGGCTTATCAGCTTGTTGGTGGGGTGATGGCTTACCAAGGCTTTGACGGGTAGCCGGCCTGAGAGGGTGGACGGTCACACTGGGACTGAGATACGGCCCAGACTCCTACGGGAGGCAGCA	4.64048	0.308309	1.8005	0.171235	0.864039	0.905183	Bacteria	Actinobacteria	Actinobacteria	Actinomycetales	Actinomycetaceae	Actinomyces	BS
AGGGTTTGATCATGGCTCAGGATGAACGCTGGCGGCGTGCTTAACACATGCAAGTCGAACGAAGCACTTTATTTGAAACCTTCGGGTAGATTATTCTGTGACTTAGTGGCGGACGGGTGAGTAACGCGTGGGTAACCTGCCTCATACACCGGGATAACAGTTGGAAACGGCTGCTAATACCGGATAAGCATACAGTACCGCATGGTACAGTGTGAAAAACTCAGGTGGTATGAGATGGACCCGCGTCTGATTAGCTAGTTGGTAAGGTAACGGCTTACCAAGGCGACGATCAGTAGCCGACTTGAGAGAGTGATCGGCCACATTGGGACTGAGACACGGCCCAAACTCCTACGGGAGGCAGCA	24.8046	-8.75916	1.69891	-5.15575	2.52616e-07	1.11151e-06	Bacteria	Firmicutes	Clostridia	Clostridiales	Lachnospiraceae	Anaerosporobacter	BS
AGGGTTTGATCCTGGCTCAGGATGAACGCTGGCGGCGTGCTTAACACATGCAAGTCGAACGGACTTATTTGAGAGCTTGCTTTTGAATAAGTTAGTGGCGGACGGGTGAGTAACGCGTGGGTAACCTGCCGTATGCTGGGGGACAACAGTTGGAAACGACTGCTAATACCGCATAAGCGCACGGAGTCGCATGACTCAGTGTGAAAAACTCCGGTGGCATACGATGGACCCGCGTCTGATTAGGCAGTTGGCGAGGTAACGGCTCACCAAACCGACGATCAGTAGCCGGCCTGAGAGGGTGAACGGCCACATTGGGACTGAGACACGGCCCAAACTCCTACGGGAGGCAGCA	35.9039	-4.98385	0.741967	-6.71708	1.85402e-11	1.32287e-10	Bacteria	Firmicutes	Clostridia	Clostridiales	Lachnospiraceae	possible_genus_Sk018	BS
AGGGTTTGATCATGGCTCAGGACGAACGCTGGCGGCATGCCTAACACATGCAAGTCGAACGGAATAAGACTGGTTGTAGCGATACTTTCGGTCTTATTTAGTGGCGAACGGGTGAGTAACACGTGAGCAACCTGCCTTTTACACAGGGATAACAGCCGGAAACGGCTGCTAATACCGGATAAGACCACACTGAGGCATCTCAGAGGGGTCAAAGCGTTTAGCGGTAAAAGATGGGCTCGCGTCCCATTAGCTAGTTGGTGAGATAACAGCCCACCAAGGCGACGATGGGTAGCCGACTTGAGAGAGTGATCGGCCACATTGGAACTGAGACACGGTCCAGACTCCTACGGGAGGCAGCA	27.7444	-9.05649	1.29549	-6.99076	2.73404e-12	2.1229e-11	Bacteria	Firmicutes	Clostridia	Clostridiales	Eubacteriaceae	Anaerofustis	BS
AGGGTTTGATCATGGCTCAGGATAAACGCTGGCGGCGTGCCTAATACATGCAAGTCGAACGGACATAGCTTGCTATGTCAGTGGCGAACGGGTGAGTAATACATAAGCAACCTGCCTACAGGGACCGGGATAACACTTGGAAACGAGCGCTAATACCGGATAGGCAAGGGAAGGGCATCCTACCCTTGTTAAAGTTGAGAGACACAAGTAGATGGGCTTATGGCGCATTAGCTGGTTGGTAGAGGTAACGGCCTACCAAGGCGATGATGCGTAGCCGGCCTGAGAGGGTGAACGGCCACATTGGGACTGAGACACGGCCCAGACTCCTACGGGAGGCAGCA	15.9392	-8.2557	1.5544	-5.31118	1.08916e-07	5.22796e-07	Bacteria	Firmicutes	Erysipelotrichia	Erysipelotrichales	Erysipelotrichaceae	Erysipelotrichaceae_UCG-008	BS
AGGGTTTGATCCTGGCTCAGGATGAACGCTGGCGGCGTGCTTAACACATGCAAGTCGAGCGAAGCGCTTAAGTTTGATTCTTCGGATGAAGACTTTTGTGACTGAGCGGCGGACGGGTGAGTAACGCGTGGGTAACCTGCCTCATACAGGGGGATAACAGTTAGAAATGACTGCTAATACCGCATAAGACCACAGGGTCGCATGACCCGGTGGTAAAAACTCCGGTGGTATGAGATGGACCCGCGTCTGATTAGCTAGTTGGTGGGGTAACGGCTCACCAAGGCGACGATCAGTAGCCGACCTGAGAGGGTGACCGGCCACATTGGGACTGAGACACGGCCCAAACTCCTACGGGAGGCAGCA	43.6015	-1.24548	0.38827	-3.20778	0.00133762	0.00404565	Bacteria	Firmicutes	Clostridia	Clostridiales	Lachnospiraceae	Dorea	BS
AGGGTTTGATCATGGCTCAGGATGAACGCTAGCGACAGGCTTAACACATGCAAGTCGAGGGGCAGCATGATTTGTAGCAATACAGATTGATGGCGACCGGCGCACGGGTGAGTAACGCGTATGCAACTTACCTATCAGAGGGGGATAGCCCGGCGAAAGTCGGATTAATACCCCATAAAACAGGGGTCCCGCATGGGAATATTTGTTAAAGATTCATCGCTGATAGATAGGCATGCGTTCCATTAGGCAGTTGGCGGGGTAACGGCCCACCAAACCGACGATGGATAGGGGTTCTGAGAGGAAGGTCCCCCACATTGGTACTGAGACACGGACCAAACTCCTACGGGAGGCAGCA	32.2088	-1.67162	0.743388	-2.24866	0.0245344	0.059973	Bacteria	Bacteroidetes	Bacteroidia	Bacteroidales	Tannerellaceae	Parabacteroides	BS
AGGGTTTGATCCTGGCTCAGGATGAACGCTGGCGGCGTGCCTAACACATGCAAGTCGAACGGGGTAAGGACACCGGATGAAGATTCGTCAGATTCCACCGTCCTTACTTAGTGGCGGACGGGTGAGTAACGCGTGGGCAACCTGCCCTGTACAGGGGAATAGCAGCTGGAAACGGCTGGTAAAACCGCATATGCGCGCAGTACCGCATGGTACAGCGCGGAAAACTCCGGTGGTACAGGATGGGCCCGCGTCTGATTAGCTGGTTGGTGAGGTAACGGCCCACCAAGGCGACGATCAGTAGCCGGCCTGAGAGGGTGAACGGCCACATTGGGACTGAGACACGGCCCAAACTCCTACGGGAGGCAGCA	37.7226	-4.98959	0.861276	-5.79326	6.90339e-09	3.79686e-08	Bacteria	Firmicutes	Clostridia	Clostridiales	Lachnospiraceae	Coprococcus_1	BS
AGGGTTTGATCCTGGCTCAGGATGAACGCTGGCGGCGTGCTTAACACATGCAAGTCGAACGGAGCTGTTCCGGACGCCTAGGGCTTCGGCCACGGGCGGAAGGAACGACTTAGTGGCGGACGGGTGAGTAACGCGTGGGCAACCTGCCTTTTTCCGGGGGATAACACAGGGAAACCTGTGCTAATACCGCATAAAGTCATCTGAGGACATCCTCTAATGACCAAAGGAATTTTTCCGGGGAAAGAGGGGCCCGCGTCTGATTAGCTTGTTGGTGAGGTAACGGCCCACCAAGGCAACGATCAGTAGCCGAACTGAGAGGTTGATCGGCCACATTGGGACTGAGACACGGCCCAGACTCCTACGGGAGGCAGCA	25.5765	-0.974153	1.35797	-0.717362	0.473151	0.597664	Bacteria	Firmicutes	Clostridia	Clostridiales	Ruminococcaceae	Ruminiclostridium_1	BS
AGGGTTTGATCCTGGCTCAGGATGAACGCTGGCGGCGTGCTTAACACATGCAAGTCGAGCGAAGCAGTTAAGTTGATTTCTTCGGATTGATTCTTAACTGACTGAGCGGCGGACGGGTGAGTAACGCGTGGGTGACCTGCCCCATACCGGGGGATAACAGCTGGAAACGGCTGCTAATACCGCATAAGCGCACAGAGCTGCATGGCTCGGTGTGAAAAACTCCGGTGGTATGGGATGGGCCCGCGTCTGATTAGGCAGTTGGCGGGGTAACGGCCCACCAAACCGACGATCAGTAGCCGGCCTGAGAGGGCGACCGGCCACATTGGGACTGAGACACGGCCCAAACTCCTACGGGAGGCAGCA	19.3483	-0.14024	0.767311	-0.182767	0.85498	0.90514	Bacteria	Firmicutes	Clostridia	Clostridiales	Lachnospiraceae	Fusicatenibacter	BS
AGGGTTTGATCATGGCTCAGGATGAACGCTGGCGGCGTGCTTAACACATGCAAGTCGAACGAAGCACCTGGATTTGATTCTTCGGATGAAGATCCTTGTGACTGAGTGGCGGACGGGTGAGTAACGCGTGGGTAACCTGCCTCATACAGGGGGATAACAGTTAGAAATGACTGCTAATACCGCATAAGACCACAGGGTCGCATGACCTGGTGGGAAAAACTCCGGTGGTATGAGATGGACCCGCGTCTGATTAGGTAGTTGGTGGGGTAACGGCCTACCAAGCCGACGATCAGTAGCCGACCTGAGAGGGTGACCGGCCACATTGGGACTGAGACACGGCCCAAACTCCTACGGGAGGCAGCA	18.0336	-0.711922	0.57164	-1.2454	0.212984	0.374852	Bacteria	Firmicutes	Clostridia	Clostridiales	Lachnospiraceae	Coprococcus_3	BS
AGGGTTTGATCATGGCTCAGGATGAACGCTGGCGGCGTGCCTAATACATGCAAGTCGGACGGAGCGCTTCGGCGCTCAGTGGCGAACGGGTGAGTAGCACATGGGCAACCTGCCCTTCAGAGGGGGACAACAGCTGGAAACGGCTGCTAAGACCGCATAGGCGCGGACGGGACATCCCGTCCACGTTAAACGTCCTTACGGGGACGGCTGAAGGATGGGCCTGTGGCGCATTAGCTTGTTGGCGGGGCAACGGCCCACCAAGGCGACGATGCGTAGCCGGCCTGAGAGGGCGGACGGCCACACTGGGACTGAGACACGGCCCAGACTCCTACGGGAGGCAGCA	32.7979	1.1296	1.21981	0.926046	0.354422	0.516947	Bacteria	Firmicutes	Erysipelotrichia	Erysipelotrichales	Erysipelotrichaceae	Sharpea	BS
AGGGTTTGATCATGGCTCAGGATGAACGCTGGCGGCGTGCTTAACACATGCAAGTCGAACGAAGCATAGTGAATGAAGTTTTCGGATGGATTTCACTTTGACTTAGTGGCGGACGGGTGAGTAACGCGTGGGCAACCTGCCCTTAACCGGGGGACAACAGTTGGAAACGACTGCTAATACCGCATAAGCGCACGTGACCGCATGGTCGAGTGTGAAAAATTCCGGTGGTTAAGGATGGGCCCGCGTTGGATTAGGTAGTTGGTGAGGTAACGGCCCACCAAGCCGACGATCCATAGCCGACCTGAGAGGGTGACCGGCCACATTGGGACTGAGACACGGCCCAGACTCCTACGGGAGGCAGCA	116.399	-3.32763	0.547836	-6.07414	1.24651e-09	7.31285e-09	Bacteria	Firmicutes	Clostridia	Clostridiales	Lachnospiraceae	Marvinbryantia	BS
AGGGTTTGATCATGGCTCAGGATGAACGCTGGCGGCGTGCTTAACACATGCAAGTCGAACGGAACATTCCACCCGAAGATTGAAGAAGCTTGCTTCGGATTGATTCAACCGGAATGTTTAGTGGCGGACGGGTGAGTAACGCGTGGGTAACCTACCTTACACAGGGGGATAACAGTTAGAAATGACTGCTAATACCGCATAAGCGCACGGTACCGCATGGTACAGTGTGAAAAACTCCGGTGGTGTAAGATGGACCCGCGTCTGATTAGCTAGTTGGTGAGGTAACGGCCCACCAAGGCGACGATCAGTAGCCGGCCTGAGAGGGTGAACGGCCACATTGGAACTGAGACACGGTCCAAACTCCTACGGGAGGCAGCA	1.01429	-1.93984	1.89325	-1.02461	0.305548	0.463906	Bacteria	Firmicutes	Clostridia	Clostridiales	Lachnospiraceae	Coprococcus_2	BS
AGGGTTTGATCCTGGCTCAGGATGAACGCTGGCGGCGTGCCTAACACATGCAAGTCGAACGGTTAAACCGGCTTCGGCCGGAAATAGAGTGGCGAACGGGTGAGTAACACGTGACCAACCTGCCCCGCGCACCGGGATAGCCCCCCGAAAGGGGGATTAATACCGGATGCGCCGGGAGGGCCGCATGGCCCTCCCGGGAAAGCCCAAGCGGCGCGGGATGGGGTCGCGGCCCATCAGGTAGTAGGCGGGGTAGAGGCCCGCCTAGCCTACGACGGGTAGCCGGGTTGAGAGACCGACCGGCCACATTGGGACTGAGATACGGCCCAGACTCCTACGGGAGGCAGCA	79.1821	-4.27979	0.828703	-5.16444	2.41161e-07	1.09156e-06	Bacteria	Actinobacteria	Coriobacteriia	Coriobacteriales	Eggerthellaceae	DNF00809	BS
AGGGTTTGATCCTGGCTCAGGACGAACGCTGGCGGCGCGCCTAACACATGCAAGTCGAACGAAGCTAAACTAGCCGAAGTTTTCGGATGGAAGCGAATTTAGCTTAGTGGCGAACGGGTGAGTAACACGTGAGTAACCTGCCCTTCAGTGGGGGACAACAGTTGGAAACGACTGCTAATACCGCATAAGACCACAGTGCCACATGGCACAGTGATCAAAGGATTAATTTTCGCTGAAGGATGGACTCGCGTCTGATTAGCTAGATGGTGAGGTAACGGCCCACCATGGCAACGATCAGTAGCCGGACTGAGAGGTTGATCGGCCACATTGGGACTGAGACACGGCCCAGACTCCTACGGGAGGCAGCA	0.656241	2.71587	4.32395	0.628101	0.529938	0.64176	Bacteria	Firmicutes	Clostridia	Clostridiales	Ruminococcaceae	Anaerofilum	BS
AGGGTTTGATCCTGGCTCAGATTGAACGCTGGCGGCAGGCCTAACACATGCAAGTCGAGCGGTAACAGGAGAAAGCTTGCTTTCTTGCTGACGAGCGGCGGACGGGTGAGTAATGTATGGGGATCTGCCCGATAGAGGGGGATAACTACTGGAAACGGTGGCTAATACCGCATAATGTCTACGGACCAAAGCAGGGGCTCTTCGGACCTTGCACTATCGGATGAACCCATATGGGATTAGCTAGTAGGTGGGGTAAAGGCTCACCTAGGCGACGATCTCTAGCTGGTCTGAGAGGATGATCAGCCACACTGGGACTGAGACACGGCCCAGACTCCTACGGGAGGCAGCA	0.762502	-2.5444	3.35271	-0.758906	0.447909	0.596157	Bacteria	Proteobacteria	Gammaproteobacteria	Enterobacteriales	Enterobacteriaceae	Proteus	BS
AGGGTTTGATCCTGGCTCAGGACGAACGCTGGCGGCGTGCCTAATACATGCAAGTCGAGCGGACAGATGGGAGCTTGCTCCCTGATGTTAGCGGCGGACGGGTGAGTAACACGTGGGTAACCTGCCTGTAAGACTGGGATAACTCCGGGAAACCGGGGCTAATACCGGATGCTTGTTTGAACCGCATGGTTCAAACATAAAAGGTGGCTTCGGCTACCACTTACAGATGGACCCGCGGCGCATTAGCTAGTTGGTGAGGTAATGGCTCACCAAGGCAACGATGCGTAGCCGACCTGAGAGGGTGATCGGCCACACTGGGACTGAGACACGGCCCAGACTCCTACGGGAGGCAGCA	10.4461	-0.299579	1.30792	-0.229051	0.81883	0.878744	Bacteria	Firmicutes	Bacilli	Bacillales	Bacillaceae	Bacillus	BS
AGGGTTTGATCCTGGCTCAGGACGAACGCTGGCGGCGTGCCTAACACATGCAAGTCGAACGGAGTTGAAAGGAGCTTGCTTTTTTCAACTCAGTGGCGGACGGGTGAGTAACGCGTGAGTAACCTGCCTTTCAGAGGGGGATAACGTTCTGAAAAGAACGCTAATACCGCATAAGATTGTAGTTTCGCATGGGACAGCAATCAAAGGAGCAATCCGCTGAAAGATGGACTCGCGTCCGATTAGATAGTTGGCGGGGTAACGGCCCACCAAGTCGACGATCGGTAGCCGGACTGAGAGGTTGATCGGCCACATTGGGACTGAGACACGGCCCAGACTCCTACGGGAGGCAGCA	9.22288	0.0545924	0.87564	0.0623456	0.950288	0.96375	Bacteria	Firmicutes	Clostridia	Clostridiales	Ruminococcaceae	Ruminiclostridium_5	BS
AGGGTTTGATCATGGCTCAGGATGAACGCTGGCGGCACGCTTAACACATGCAAGTCGAGCGGAGCAAATACTTCGGTAGTTGCTTAGCGGCGGACGGGTGAGTAACACGTGGGTAACCTACCCCATACAGGGGGATAACGTATAGAAATGTACGCTAATACCGCATAAGCCAACAGGGAGGCATCTTCTGGTTGGAAAAGCGCTAGTGGTATGGGATGGGCCCGCGACTGATTAGCTGGTTGGTGAGGTAACGGCCCACCAAGGCGACGATCAGTAGCCGGTCTGAGAGGATGGACGGCCACATTGGGACTGAGACACGGCCCAGACTCCTACGGGAGGCAGCA	9.26951	-7.50406	1.77173	-4.23544	2.281e-05	8.02912e-05	Bacteria	Firmicutes	Clostridia	Clostridiales	Defluviitaleaceae	Defluviitaleaceae_UCG-011	BS
AGGGTTTGATCCTGGCTCAGGATGAACGCTGGCGGCGTGCTTAACACATGCAAGTCGAACGAAGCACTCTATTTGATTTCCTTCGGGATTGATTATTTTGTGACTGAGTGGCGGACGGGTGAGTAACGCGTGGGTAACCTACCTTGTACAGGGGGATAACAGTTGGAAACGACTGCTAATACCGCATAAGCGCACAGCATCGCATGATGCAGTGCGAAAAGCTCCGACGGTATAAGATGGACCCGCGTCTGATTAGCTAGTTGGTGAGGTAACGGCCCACCAAGGCGACGATCAGTAGCCGACCTGAGAGGGTGACCGGCCACATTGGGACTGAGACACGGCCCAAACTCCTACGGGAGGCAGCA	5.70866	-1.50266	1.03578	-1.45076	0.146847	0.293695	Bacteria	Firmicutes	Clostridia	Clostridiales	Lachnospiraceae	Agathobacter	BS
AGGGTTTGATCCTGGCTCAGGATGAACGCTGGCGGCGTGCTTAACACATGCAAGTCGAGCGAAGCAGTTTTAAGGAAGTTTTCGGATGGAATTAAAACTGACTTAGCGGCGGACGGGTGAGTAACGCGTGGGTAACCTGCCTCATACAGGGGGATAACAGTTAGAAATGACTGCTAATACCGCATAAGCGCACAGTGCTGCATAGCACAGTGTGAAAAACTCCGGTGGTATGAGATGGACCCGCGTCTGATTAGGTAGTTGGTGAGGTAATGGCTCACCAAGCCGACGATCAGTAGCCGACCTGAGAGGGTGACCGGCCACATTGGGACTGAGACACGGCCCAAACTCCTACGGGAGGCAGCA	29.8863	-5.39755	1.61081	-3.35083	0.000805694	0.00250239	Bacteria	Firmicutes	Clostridia	Clostridiales	Lachnospiraceae	Lachnoclostridium_5	BS
AGGGTTTGATCATGGCTCAGATTGAACGCTGGCGGCGTGCTTAACACATGCAAGTCGTACGTGAAAGCGCCTTCGGGCGCGAGTAAAGTGGCGCACGGGTGAGTAACGCGTGGATGATCTGCCTGGTAGTGGGGAATAACGGCTGGAAACGGCCGCTAATACCGCATGAGCTTCATATTTGGCTTTATGAAGGAAAGAGGGCCTCTGCATATGCTCTTGCTACCGGATGAGTCCGCGTCCCATTAGCTAGTTGGCGGGGTAATGGCCCACCAAGGCGACGATGGGTAGCTGTTCTGAGAGGATGATCAGCCACATTGGAACTGGAACACGGTCCAAACTCCTACGGGAGGCAGCA	10.8722	-7.61846	1.38685	-5.49336	3.94349e-08	2.04134e-07	Bacteria	Proteobacteria	Deltaproteobacteria	Desulfovibrionales	Desulfovibrionaceae	Mailhella	BS
AGGGTTTGATCCTGGCTCAGGACGAACGCTGGCGGCGCGCCTAACACATGCAAGTCGAACGGAGCTTGCTTGTCAGATCCTTTCGGGGTGACGACTTGTAAGCTTAGTGGCGAACGGGTGAGTAACACGTGAGTAACCTGCCCCAGAGTGGGGGACAACAGTTGGAAACGACTGCTAATACCGCATAAGCCCACGGAACCGCATGGTTCTGGGGGAAAAGGAGCAATTCGCTCTGGGATGGACTCGCGTCCGATTAGCTGGATGGTGAGGTAACGGCCCACCATGGCGACGATCGGTAGCCGGACTGAGAGGTTGATCGGCCACATTGGGACTGAGACACGGCCCAGACTCCTACGGGAGGCAGCA	13.3251	-0.730779	0.771063	-0.947756	0.343254	0.503439	Bacteria	Firmicutes	Clostridia	Clostridiales	Ruminococcaceae	Fournierella	BS
AGGGTTTGATCCTGGCTCAGGATGAACGCTGGCGGCGTGCTTAACACATGCAAGTCGAACGGAGTGCTCATGACGGAGGATTCGTCCAACGGATTGAGTTACTTAGTGGCGGACGGGTGAGTAACGCGTGAGGAACCTGCCTCGGAGTGGGGAATAACAGCCCGAAAGGGTTGCTAATACCGCATGATGCAGCTGGGTCGCATGACCCTGGCTGCCAAAGATTTATCGCTCTGAGATGGCCTCGCGTCTGATTAGCTAGTAGGCGGGGTAACGGCCCACCTAGGCGACGATCAGTAGCCGGACTGAGAGGTTGACCGGCCACATTGGGACTGAGACACGGCCCAGACTCCTACGGGAGGCAGCA	9.17458	-0.574087	1.04723	-0.548193	0.583559	0.69085	Bacteria	Firmicutes	Clostridia	Clostridiales	Ruminococcaceae	Flavonifractor	BS
AGGGTTTGATCCTGGCTCAGAACGAACGCTGGCGGCGCGTTTTAAGCATGCAAGTCGCAGGGTAAAATTTTAGCAATAGAATTGAGACTGGCGAACGGGTGAGTAACACGTGAAAATCTACCTTGAGATGGGGGATAGCCGGTAGAAATATCGGGTAATACCGCATATGCCGAGAGGTGAAAGGGGCAACTGCTCCGTCTTGAGATGAGTTTGCGTCTGATTAGATAGTTGGCGAGGTAAAGGCTCACCAAGTCTACGATCAGTAGCCGGCCTGAGAGGGTGATCGGCCACATTGGGACTGAGACACGGCCCAGACTCCTACGGGAGGCAGCA	3.51795	-6.11772	2.98129	-2.05204	0.0401661	0.0922075	Bacteria	Spirochaetes	Spirochaetia	Spirochaetales	Spirochaetaceae	M2PT2-76_termite_group	BS
AGGGTTTGATCCTGGCTCAGAGCGAACGCTGGCGGCAGGCCTAACACATGCAAGTCGAACGAACTCTTCGGAGTTAGTGGCGGACGGGTGAGTAACACGTGGGAACGTGCCTTTTGGTTCGGAATAACTCAGGGAAACTTGTGCTAATACCGAATGTGCCCTTCGGGGGAAAGATTTATCGCCATTAGAGCGGCCCGCGTCTGATTAGCTAGTTGGTGAGGTAAAGGCTCACCAAGGCGACGATCAGTAGCTGGTCTGAGAGGATGATCAGCCACATTGGGACTGAGACACGGCCCAAACTCCTACGGGAGGCAGCA	0.751986	2.8326	3.34942	0.845697	0.397722	0.554695	Bacteria	Proteobacteria	Alphaproteobacteria	Caulobacterales	Caulobacteraceae	Brevundimonas	BS
AGGGTTTGATCCTGGCTCAGGATGAACGCTGGCGGCGTGCTTAACACATGCAAGTCGAACGAAGCATTACGTTTCAAAGCCTCCGGGCAGCGAGATGTTTTGACTTAGTGGCGGACGGGTGAGTAACGCGTGGGTAACCTGCCTTGTACTGGGGGATAACAGTTAGAAATGACTGCTAATACCGCATAAGCCCACGGTTTCGCATGGAACTGTGAGAAAAGATTTATTGATACAAGATGGACCCGCGTCTGATTAGCTAGTTGGCGAGGTAACGGCCCACCAAGGCGACGATCAGTAGCCGACCTGAGAGGGTGATCGGCCACATTGGGACTGAGACACGGCCCAAACTCCTACGGGAGGCAGCA	7.35105	-7.10234	1.97635	-3.59367	0.000326054	0.00106269	Bacteria	Firmicutes	Clostridia	Clostridiales	Lachnospiraceae	Anaerobium	BS
AGGGTTTGATCATGGCTCAGGATGAACGCTGGCGGCATGCCTAATACATGCAAGTCGAACGGGATATCTTCGGATATCCAGTGGCGAACGGGTGAGTAACACGTAGGTAACCTGCCCATGTGCCCGGGATAACGCCTGGAAACGGGTGCTAAAACCGGATAGGTATCGCTTCTGCATGGAAGAGATATTAAAGGAGCTGCAAGGCTCTGAACATGGATGGACCTGCGGTGCATTAGCTGGTTGGTGAGGTAACGGCCCACCAAGGCGACGATGCATAGCCGGCCTGAGAGGGTGAACGGCCACATTGGGACTGAGACACGGCCCAAACTCCTACGGGAGGCAGCA	7.29156	0.186338	0.965327	0.193031	0.846935	0.90514	Bacteria	Firmicutes	Erysipelotrichia	Erysipelotrichales	Erysipelotrichaceae	Faecalitalea	BS
AGGGTTTGATCATGGCTCAGGATGAACGCTGGCGGCGTGCTTAACACATGCAAGTCGAACGAAGAAGGTTGGAATGAGAGCTTCGGCAGGATTTCTTTCCATCTTAGTGGCGGACGGGTGAGTAACGTGTGGGCAACCTGCCCTGTACTGGGGAATAATCATTGGAAACGATGACTAATACCGCATGTGGTTCTCGGAAGGCATCTTCTGAGGAAGAAAGGATTTATTCGGTACAGGATGGGCCCGCATCTGATTAGCTAGTTGGTGAGATAACAGCCCACCAAGGCGACGATCAGTAGCCGACCTGAGAGGGTGATCGGCCACATTGGGACTGAGACACGGCCCAAACTCCTACGGGAGGCAGCA	10.0584	-0.713626	0.813414	-0.877322	0.380312	0.534549	Bacteria	Firmicutes	Clostridia	Clostridiales	Lachnospiraceae	Tyzzerella	BS
AGGGTTTGATCATGGCTCAGAGTTAACGCTGGCATCGTGCATAACACATGCAAGTCGAACGGGACTTACTTGAGTAGCAATACTTAGGTAAGTTTAGTGGCAGACGGGTGAGTAATACATAAGGAACGTACCTCCGAGTGGAGAATAACAGTCCGAAAGGATTGCTAATACTCCATAACATAACTTTGTGGCATCACTTAGTTATCAAAGATTCGTCGCTTGGAGAGCGTCTTATGGTCTATCAGCTAGTTGGCAGTGTAACGGACTACCAAGGCGACGACGGATAGCCGGCCTGAAAGGGCGACCGGCCACAAGGGCACTGAGACACGGGCCCTACTCCTACGGGAGGCAGCA	6.40503	-4.99384	1.55792	-3.20544	0.00134855	0.00404565	Bacteria	Elusimicrobia	Elusimicrobia	Elusimicrobiales	Elusimicrobiaceae	Elusimicrobium	BS
AGGGTTTGATCATGGCTCAGGATGAACGCTGGCGGCGTGCTTAACACATGCAAGTCGAACGGAGTTTATAAGACAGATTCCTTCGGGATGAAGACTTATAAACTTAGTGGCGGACGGGTGAGTAACGCGTGGGTAACCTGCCTTACACAGGGGGATAGCAGTTGGAAACGACTGGTAATACCGCATACCTTGCATTAGTCGCATGACTTATGTAAGAAAGATTTATCGGTGTAAGATGGACCCGCGTCTGATTAGCTAGTTGGTACGGTAACGGCGTACCAAGGCGACGATCAGTAGCCGGCCTGAGAGGGTGAACGGCCACATTGGGACTGAGATACGGCCCAGACTCCTACGGGAGGCAGCA	13.0537	-4.30254	0.991343	-4.34011	1.42412e-05	5.22176e-05	Bacteria	Firmicutes	Clostridia	Clostridiales	Lachnospiraceae	Howardella	BS
AGGGTTTGATCCTGGCTCAGGACGAACGCTGGCGGCGTGCCTAATACATGCAAGTCGAGCGGACTTGATGAGAAGCTTGCTTCTCTGAAAGTTAGCGGCGGACGGGTGAGTAACACGTAGGCAACCTGCCTGTAAGACTGGGATAACTACCGGAAACGGTAGCTAATACCGGATAGGTGATTTTCTCGCATGAGGGAATCAAGAAAGACGGAGCAATCTGTCACTTACGGATGGGCCTGCGGCGCATTAGCTAGTTGGTGAGGTAATGGCTCACCAAGGCGACGATGCGTAGCCGACCTGAGAGGGTGAACGGCCACACTGGGACTGAGACACGGCCCAGACTCCTACGGGAGGCAGCA	7.01578	-5.22294	2.43655	-2.14358	0.0320662	0.0742586	Bacteria	Firmicutes	Bacilli	Bacillales	Paenibacillaceae	Paenibacillus	BS
AGGGTTTGATCATGGCTCAGGATGAACGCTGGCGGCGTGCCTAATACATGCAAGTCGAACGGAAGATAAATAAGCTTGCTTAATTATCTTCAGTGGCGAACGGGTGAGTAATACATAAGCAACCTGCCCCTATGACTGGGATAACCGTTGGAAACGACAGCTAATACCGGATAGGTAAATCGAAGACATCTTTGATTTATTAAAGTTGGGTAACAACACAGAGGGATGGGCTTATGGCGCATTAGTTAGTTGGTGAGGTAACGGCCCACCAAGACGATGATGCGTAGCCGACCTGAGAGGGTGACCGGCCACACTGGGACTGAGACACGGCCCAGACTCCTACGGGAGGCAGCA	16.2139	3.4388	1.27168	2.70415	0.00684803	0.0186379	Bacteria	Firmicutes	Erysipelotrichia	Erysipelotrichales	Erysipelotrichaceae	Erysipelothrix	BS
AGGGTTTGATCCTGGCTCAGATTGAACGCTGGCGGCATGCCTTACACATGCAAGTCGAACGGCAGCACGGGTGCTTGCACCTGGTGGCGAGTGGCGAACGGGTGAGTAATACATCGGAACATGTCCTGTAGTGGGGGATAGCCCGGCGAAAGCCGGATTAATACCGCATACGATCTACGGATGAAAGCGGGGGACCTTCGGGCCTCGCGCTATAGGGTTGGCCGATGGCTGATTAGCTAGTTGGTGGGGTAAAGGCCTACCAAGGCGACGATCAGTAGCTGGTCTGAGAGGACGACCAGCCACACTGGGACTGAGACACGGCCCAGACTCCTACGGGAGGCAGCA	0.867357	-2.89332	2.46426	-1.17411	0.240349	0.414721	Bacteria	Proteobacteria	Gammaproteobacteria	Betaproteobacteriales	Burkholderiaceae	Burkholderia-Caballeronia-Paraburkholderia	BS
AGGGTTTGATCCTGGCTCAGGATGAACGCTGGCGGCGTGCCTAATACATGCAAGTCGAGCGAGAACCGATTGACTGGAGATTCGTCAAAATGAAATCGGGGAAAGCGGCGGACGGGTGAGTAACGCGTAGGCAACCTGCCCTTAGCAGAGGGATAGCCATTGGAAACGATGATTAAAACCTCATAATGCTGAACTTACACATGTGAGCTCAGCCAAAGATTTATCGGCTAAGGATGGGCCTGCGTCTGATTAACTGGTTGGTGAGGTAACGGCTCACCAAGGTAACGATCAGTAGCCGACCTGAGAGGGTGATCGGCCACATTGGAACTGAGACACGGTCCAAACTCCTACGGGAGGCAGCA	16.7609	-7.2971	1.39043	-5.24809	1.53684e-07	7.11801e-07	Bacteria	Firmicutes	Clostridia	Clostridiales	Family_XIII	Mogibacterium	BS
AGGGTTTGATCCTGGCTCAGGATGAACGCTGGCGGCGTGCTTAACACATGCAAGTCGAGCGAGAAAAGTTCTTCGGAGCTTTTCTAGCGGCGGACGGGTGAGTAACACGTGGGCAACCTGCCTCATAGAGGGGAATAGCCTTCCGAAAGGAAGATTAATACCGCATAACATTGTTGAAAGGCATCTTTTAACAATCAAAGGAGCAATCCGCTATGAGATGGGCCCGCGGCGCATTAGCTAGTTGGTGAGGTAACGGCTCACCAAGGCGACGATGCGTAGCCGACCTGAGAGGGTGATCGGCCACATTGGAACTGAGACACGGTCCAGACTCCTACGGGAGGCAGCA	2.94548	-1.24414	1.58322	-0.785826	0.43197	0.580427	Bacteria	Firmicutes	Clostridia	Clostridiales	Clostridiaceae_1	Sarcina	BS
AGGGTTTGATCCTGGCTCAGGATGAACGCTAGCTACAGGCTTAACACATGCAAGTCGAGGGGCAGCATGACGGAAGCTTGCTTCCGTTGATGGCGACCGGCGCACGGGTGAGTAACGCGTATCCAACCTGCCCTTGTCCATCGGATAACCCGTCGAAAGGCGGACTAACACGATATGCAGTCCACAGCAGGCATCTAACGTGGACGAAATGTGAAGGAGAAGGATGGGGATGCGTCTGATTAGCTTGTTGGCGGGGTAACGGCCCACCAAGGCGACGATCAGTAGGGGTTCTGAGAGGAAGGTCCCCCACATTGGAACTGAGACACGGTCCAAACTCCTACGGGAGGCAGCA	1.77128	-0.340491	1.4768	-0.23056	0.817656	0.878744	Bacteria	Bacteroidetes	Bacteroidia	Bacteroidales	Prevotellaceae	Prevotella_2	BS
AGGGTTTGATCCTGGCTCAGGATGAACGCTGGCGGCGTGCCTAACACATGCAAGTCGAGCGCGGTCCCTTTGGTGCTTGCACCAAAGACGACTGAGCGGCGGACGGGTGAGTAACGCGTGGGTAACCTGCCCTGTACATATGGATAACATGCTGAAAAGCATACTAATACATAATAACGTACATTGAAGGCATCTTCGATGTATCAAAGCGTTAGCGGTACAGGATGGACCCGCGTCTGATTAGCTAGTTGGTGGGGTAAAAGCCTACCAAGGCGACGATCAGTAGCCGACCTGAGAGGGTGATCGGCCACATTGGAACTGAGACACGGTCCAAACTCCTACGGGAGGCAGCA	7.51332	3.31414	2.19	1.51331	0.130202	0.268542	Bacteria	Firmicutes	Clostridia	Clostridiales	Peptostreptococcaceae	Peptostreptococcus	BS
AGGGTTTGATCCTGGCTCAGGACGAACGCTGGCGGCGCGCTTAACACATGCAAGTCGAACGGTGAACAGCGGAAAGCTTGCTTTTAGCTGTACATAGTGGCGGACGGGTGAGTAACGCGTGAGGACTTGTCCTGTACAGGGGGACAACTGATGGAAACGTCAGCTAATACCCCATAAGCCGTGAGGTAAAAGGAGCGATCCGGTACAGGAGAGACTCGCGTTCTATCAGTTAGTTGGTGAGGTAACGGCTCACCAAGGCGAAGACGGATAGCCGGACTGAGAGGTTGGCCGGCCACATTGGAACTGAGATACGGTCCAGACTCCTACGGGAGGCAGCA	11.2233	1.45931	0.899941	1.62156	0.104898	0.22333	Bacteria	Synergistetes	Synergistia	Synergistales	Synergistaceae	Synergistes	BS
AGGGTTTGATCCTGGCTCAGATTGAACGCTGGCGGCAGGCTTAACACATGCAAGTCGAACGGTAACAGGGAGAAGCTTGCTTCTTTGCTGACGAGTGGCGGACGGGTGAGTAATGCTTGGGAATCTGGCTTATGGAGGGGGATAACTACTGGAAACGGTAGCTAATACCGCGTAATGTCTTAGGACTAAAGGGTGGGACTTTCGGGCCACCTGCCATAAGATGAGCCCAAGTGGGATTAGCTAGTTGGTGAGGTAAAGGCTCACCAAGGCGACGATCTCTAGCTGGTCTGAGAGGATGACCAGCCACACTGGAACTGAGACACGGTCCAGACTCCTACGGGAGGCAGCA	1.49695	2.80022	4.32446	0.64753	0.517289	0.635183	Bacteria	Proteobacteria	Gammaproteobacteria	Pasteurellales	Pasteurellaceae	Mannheimia	BS
AGGGTTTGATCATGGCTCAGGATGAACGCTAGCTACAGGCTTAACACATGCAAGTCGAGGGGCAGCGGGGAGGATGCTTGCATTCTCCGCCGGCGACCGGCGCACGGGTGCGTAACGCGTATCGAACCTACCTCATACTCGGGCATAGCCTTGCGAAAGTAAGATTAATTCCCGATGTTCTGCCAATTTCGCATGAGATTGGCAGCAAAGTATTTCGGTATGAGATGGCGATGCGTCCCATTAGTTAGTTGGCGGGGTAACGGCCCACCAAGACATCGATGGGTAGGGGTTCTGAGAGGAAGGTCCCCCACATTGGAACTGAGACACGGTCCAAACTCCTACGGGAGGCAGCA	6.82455	-1.04002	0.793383	-1.31087	0.189903	0.356491	Bacteria	Bacteroidetes	Bacteroidia	Bacteroidales	Prevotellaceae	Alloprevotella	BS
AGGGTTTGATCCTGGCTCAGGACGAACGCTGGCGGCGTGCCTAACACATGCAAGTCGAACGAGAATTTACGAACAGATTTCTTCGGAATGACGTTTGTAAAGGAAAGTGGCGGACGGGCGAGTAACGCGTGAATAACCTGCCCATAAGAGGGGGATAATCCATGGAAACGTGGACTAATACCGCATATTGAGTGGAAATCGCATGGTTTTTACTTGAAAGATTTTATCGCTTATGGATGGATTCGCGTCAGATTAGCTAGTTGGTGAGGTAACGGCTCACCAAGGCGACGATCTGTAGCCGAACTGAGAGGTTGATCGGCCGCATTGGGACTGAGACACGGCCCAGACTCCTACGGGAGGCAGCA	13.8578	-2.3062	1.72511	-1.33685	0.181273	0.349315	Bacteria	Firmicutes	Clostridia	Clostridiales	Ruminococcaceae	Ruminococcaceae_UCG-013	BS
AGGGTTTGATCCTGGCTCAGGATGAACGCTGGCGGCGTGCCTAACACATGCAAGTCGAGCGATTCTCTTCGGAGAAGAGCGGCGGACGGGTGAGTAACGCGTGGGTAACCTGCCTCATACACATGGATAACATACCGAAAGGTATGCTAATACAGGATAACATAAGAGATTCGCATGTTTCTCTTATCAAAGCTCCGGCGGTATGAGATGGACCCGCGTCTGATTAGCTAGTTGGTAAGGTAATGGCTTACCAAGGCGACGATCAGTAGCCGACCTGAGAGGGTGATCGGCCACATTGGAACTGAGACACGGTCCAAACTCCTACGGGAGGCAGCA	2.46801	-2.07051	1.82662	-1.13352	0.256997	0.426713	Bacteria	Firmicutes	Clostridia	Clostridiales	Peptostreptococcaceae	Terrisporobacter	BS
AGGGTTTGATCATGGCTCAGGACGAACGCTGGCGGTATGCTTAACACATGCAAGTCGAACGAGAAAGTTTTGATGGATCCTTCGGGTGAAATTAAAACTGGAAAGTGGCGAACGGGTGAGTAACGCGTGGGTAACCTGCCCTATGGAAAGGAATAGCCTCGGGAAACTGGGAGTAAAGCCTTATATTATGGAGTGATCGCATGGTCATTTCATGAAAACTCCGGTGCCATAGGATGGACCCGCGTCCCATTAGCTAGTTGGTGAGATAACAGCCCACCAAGGCGACGATGGGTAACCGGTCTGAGAGGGCGAACGGTCACACTGGAACTGAGACACGGTCCAGACTCCTACGGGAGGCAGCA	5.79319	-0.589664	0.821427	-0.717853	0.472848	0.597664	Bacteria	Firmicutes	Clostridia	Clostridiales	Eubacteriaceae	Eubacterium	BS
AGGGTTTGATCATGGCTCAGGATGAACGCTGGCGGCATGCCTAATACATGCAAGTCGAACGAGAGGAAGGAAAGCTTGCTTTCCTGAATCTAGTGGCGAACGGGTGAGTAACACGTAGGTAACCTGCCCATGTGCCCGGGATAACTTCTGGAAACGGATGCTAAAACCGGATAGGTAGCAGACAAGCATTTGACTGCTATTAAAGTGGCCTTGGCCATGAACATGGATGGACCTGCGGTGCATTAGCTGGTTGGTGAGGTAACGGCCCACCAAGGCGACGATGCATAGCCGGCCTGAGAGGGCGGACGGCCACATTGGGACTGAGACACGGCCCAAACTCCTACGGGAGGCAGCA	2.77803	0.714734	1.31766	0.542428	0.587524	0.692439	Bacteria	Firmicutes	Erysipelotrichia	Erysipelotrichales	Erysipelotrichaceae	Holdemanella	BS
AGGGTTTGATCATGGCTCAGGACGAACGCTGGCGGCGTGCCTAACACATGCAAGTCGAACGGACTTAGCTGGATGCTTGCATCCGGCGACAGTTAGTGGCGGACGGGTGAGTAACGCGTGAATAACCTGCCCAACAGAGGGGGATAACGTTTGGAAACGAACGCTAATACCGCATAACATTGTGGCATCGCATGGTGCTATAATCAAAGGAGCAATCCGCTGATGGATGGATTCGCGTCCGATTAGCTAGTTGGTGAGATAACAGCTCACCAAGGCGACGATCGGTAGCCGGACTGAGAGGTTGAACGGCCACATTGGGACTGAGACACGGCCCAGACTCCTACGGGAGGCAGCA	1.62616	-5.00466	3.88323	-1.28879	0.197472	0.362031	Bacteria	Firmicutes	Clostridia	Clostridiales	Lachnospiraceae	Lachnospiraceae_NC2004_group	BS
AGGGTTTGATCCTGGCTCAGGATGAACGCTGGCGGCGTGCCTAATACATGCAAGTCGAACGGCAGTAGCAATACTGTAGTGGCGAACGGGTGAGTAACACGTTGGTGACCTGCCCCAAAGATGGGAATATCACCTGGAAACGGGTGGCAAAACCGAATAAGCTCGAGGGAGTTAGAGAGCCTTGAGTAAAAGCGTAAGCTACTTTGGGAGGGGCCTGCGGCCCATCAGTTAGTTGGTGAGGGTAACGGCCCACCAAGACGAAGACGGGTAGGGGACCTGAGAGGGTGGTCCCCCACAATGGAACTGAAACACGGTCCATACTCCTACGGGAGGCAGCA	7.27648	-7.16623	2.38174	-3.00882	0.00262266	0.00736576	Bacteria	Chloroflexi	Anaerolineae	Anaerolineales	Anaerolineaceae	Flexilinea	BS
AGGGTTTGATCATGGCTCAGGACGAACGCTGGCGGCGCGCCTAACACATGCAAGTCGAACGGACGAGAGGAGCTTGCTCCTCGAGTTAGTGGCGGACGGGTGAGTAACACGTGAGCAACCTGCCTTTCAGAGGGGGACAACAGTTGGAAACGACTGCTAATACCGCATAATGTCGGGAAGAGACATCTTTTTCCGACCAAAGATTTATCGCTGAAAGATGGGCTCGCGTCTGATTAGATAGTTGGTGAGGTAACGGCCCACCAAGTCGACGATCAGTAGCCGGACTGAGAGGTTGAACGGCCACATTGGGACTGAGACACGGCCCAGACTCCTACGGGAGGCAGCA	9.91322	-7.57928	1.66938	-4.54017	5.62092e-06	2.18224e-05	Bacteria	Firmicutes	Clostridia	Clostridiales	Ruminococcaceae	Ruminiclostridium_6	BS
AGGGTTTGATCATGGCTCAGGACGAACGCTGGCGGCATGCCTAACACATGCAAGTCGAACGGAGTTATTTGGATTCGTCTGGATAACTTAGTGGCGGACGGGTGAGTAACACGTGAGCAACCTGCCCTTCAGAGGGGGACAACAGTTGGAAACGACTGCTAATACCGCATAACATATACTTAAGGCATCTTGAGTATATCAAAGATTTATCGCTGAGGGATGGGCTCGCGTCTGATTAGATAGTTGGTGAGGTAACGGCCCACCAAGTCTACGATCAGTAGCCGGACTGAGAGGTTGAACGGCCACATTGGGACTGAGATACGGCCCAGACTCCTACGGGAGGCAGCA	20.1911	-8.611	1.33118	-6.46868	9.88614e-11	6.52485e-10	Bacteria	Firmicutes	Clostridia	Clostridiales	Ruminococcaceae	Ruminococcaceae_V9D2013_group	BS
AGGGTTTGATCCTGGCTCAGGACGAACGCTGGCGGCGCGCCTAACACATGCAAGTCGAGCGGGGATATGATTTCGGTTGTATCCAAGCGGCGGACGGGTGAGTAACGCGTGAGGAACCTGCCCTTCAGCGGGGGATAGCGTCTGGAAACGGACGGTAATACCGCATAACGTATATTGAAGGCATCTGAGATATACCAAAGGATTTATTCACTGAAGGATGGACTCGCGTCCGATTAGGTAGTTGGTGAGGTAACGGCCCACCAAGCCCGCGATCGGTAGCCGGACTGAGAGGTTGATCGGCCACATTGGGACTGAGACACGGCCCAGACTCCTACGGGAGGCAGCA	4.14727	-6.136	1.94148	-3.16048	0.00157511	0.00456955	Bacteria	Firmicutes	Clostridia	Clostridiales	Ruminococcaceae	Ruminiclostridium	BS
AGGGTTTGATCATGGCTCAGGATGAACGCTGGCGGCGTGCCTAATACATGCAAGTCGAACGGAGCACCTTGGTGCTCAGTGGCGAACGGGTGAGGAGAACATAGGTAACCTGCCCCTCCGAGGGGGACAACAGCTGGAAACGGCTGCTAAGACCGCATAGACGCATTCAGGGCATCCTGGATGCGCTAAATGACCGGATGGTCAGCGGGGGGATGGACCTATGCAGTATTAGCTAGTTGGCGGGGCAACGGCCCACCAAGGCGACGATACTTAGCCGGCCTGAGAGGGCGGACGGCCACACTGGGACTGAGACACGGCCCAGACTCCTACGGGAGGCAGCA	4.79868	6.80667	2.54955	2.66975	0.00759067	0.0202418	Bacteria	Firmicutes	Erysipelotrichia	Erysipelotrichales	Erysipelotrichaceae	Erysipelotrichaceae_UCG-002	BS
AGGGTTTGATCCTGGCTCAGGACGAACGCTGGCGGCGCGCCTAACACATGCAAGTCGAACGGAGTTGTGTTGAAAGCTTGCTGGATATACAACTTAGTGGCGGACGGGTGAGTAACACGTGAGTAACCTGCCTCTCAGAGTGGAATAACGTTTGGAAACGAACGCTAATACCGCATAACGTGAGAAGAGGGCATCCTCTTTTTACCAAAGATTTATCGCTGAGAGATGGGCTCGCGGCCGATTAGGTAGTTGGTGAGATAACAGCCCACCAAGCCGACGATCGGTAGCCGGACTGAGAGGTTGATCGGCCACATTGGGACTGAGACACGGCCCAGACTCCTACGGGAGGCAGCA	3.55164	-0.796949	1.69007	-0.471548	0.637249	0.734645	Bacteria	Firmicutes	Clostridia	Clostridiales	Ruminococcaceae	Negativibacillus	BS
AGAGTTTGATCCTGGCTCAGGACGAACGCTGGCGGCGTGCCTAACACATGCAAGTCGAACGGAGATATTCCGGATTGAGATTTCGGTTGATTGAAAGGATATCTTAGTGGCGGACGGGTGAGTAACGCGTGAGTAACCTGCCCATAAGAGGGGGATAACGTTCTGAAAAGAACGCTAATACCGCATAACATATGTAATTCGCATGGAAGACATATCAAAGGAGCAATCCGCTTATGGATGGACTCGCGTCCGATTAGCTAGTTGGCGGGATAACAGCCCACCAAGGCGACGATCGGTAGCCGGACTGAGAGGTTGAACGGCCACATTGGGACTGAGACACGGCCCAGACTCCTACGGGAGGCAGCA	0.544052	-1.55969	4.36866	-0.357018	0.721078	0.801143	Bacteria	Firmicutes	Clostridia	Clostridiales	Ruminococcaceae	DTU089	BS
AGGGTTTGATCCTGGCTCAGGATGAACGCTGGCGGCGTGCCTAACACATGCAAGTCGAACGAGGCAAATAAGTTGAAGTTTTCGGATGGATTCTTATTTACCGAGTGGCGGACGGGTGAGTAACGCGTGGGTAACCTGCCTCATACAGGGGGATAACGGTTAGAAATGACTGCTAATACCGCATAAGCGCACAGTACCGCATGGTACGGTGTGAAAAACTCCGGTGGTATGAGATGGACCCGCGTCTGATTAGCTAGTTGGTGAGGTAACGGCCCACCAAGGCGACGATCAGTAGCCGACCTGAGAGGGTGACCGGCCACATTGGGACTGAGACACGGCCCAGACTCCTACGGGAGGCAGCA	6.69012	-2.34879	1.16369	-2.0184	0.04355	0.0982667	Bacteria	Firmicutes	Clostridia	Clostridiales	Lachnospiraceae	Lachnospiraceae_UCG-004	BS
AGGGTTTGATCATGGCTCAGATTGAACGCTGGCGGCAGGCCTAACACATGCAAGTCGAGCGGTAGCACAGAGAGCTTGCTCTCGGGTGACGAGCGGCGGACGGGTGAGTAATGTCTGGGAAACTGCCTGATGGAGGGGGATAACTACTGGAAACGGTAGCTAATACCGCATAATGTCGCAAGACCAAAGTGGGGGACCTTCGGGCCTCATGCCATCAGATGTGCCCAGATGGGATTAGCTAGTAGGTGGGGTAACGGCTCACCTAGGCGACGATCCCTAGCTGGTCTGAGAGGATGACCAGCCACACTGGAACTGAGACACGGTCCAGACTCCTACGGGAGGCAGCA	2.54454	3.06396	2.35765	1.29959	0.193743	0.357679	Bacteria	Proteobacteria	Gammaproteobacteria	Enterobacteriales	Enterobacteriaceae	Klebsiella	BS
AGGGTTTGATCCTGGCTCAGGATGAACGCTGGCGGCGTGCTTAACACATGCAAGTCGAACGAAGCACTTTTTCTTCTTCGGAAGAGAAAGTGACTGAGTGGCGGACGGGTGAGTAACGCGTGGGTAACCTGCCTTATACAGGGGGATAACAGTTGGAAACGACTGCTAATACCGCATAAGCCAACGAGGCCGCATGGCCTAGTTGGAAAAGATTTATCGGTATAAGATGGACCCGCGTCTGATTAGCTAGTTGGTGAGGTAACGGCCCACCAAGGCGACGATCAGTAGCCGGCTTGAGAGAGTGAACGGCCACATTGGGACTGAGACACGGCCCAAACTCCTACGGGAGGCAGCA	1.34157	-4.72695	4.10211	-1.15232	0.249189	0.418374	Bacteria	Firmicutes	Clostridia	Clostridiales	Lachnospiraceae	Lachnotalea	BS
AGGGTTTGATCATGGCTCAGAACGAACGCTGGCGGCAGGCTTAACACATGCAAGTCGAACGCCCCGCAAGGGGAGTGGCAGACGGGTGAGTAACGCGTGGGAATCTACCCAACCCTGCGGAATAGCTCTGGGAAACTGGAATTAATACCGCATACGCCCTACGGGGGAAAGATTTATCGGGGATGGATGAGCCCGCGTTGGATTAGCTAGTTGGTGGGGTAAAGGCCTACCAAGGCGACGATCCATAGCTGGTCTGAGAGGATGATCAGCCACATTGGGACTGAGACACGGCCCAAACTCCTACGGGAGGCAGCA	1.06866	0.361784	2.05969	0.17565	0.860569	0.90514	Bacteria	Proteobacteria	Alphaproteobacteria	Rhizobiales	Rhizobiaceae	Allorhizobium-Neorhizobium-Pararhizobium-Rhizobium	BS
AGGGTTTGATCCTGGCTCAGATTGAACGCTGGCGGCATGCCTTACACATGCAAGTCGAACGGTAACAGCTCTTCGGAGGCTGACGAGTGGCGAACGGGTGAGTAATACATCGGAACGTGCCCGATCGTGGGGGATAACGGAGCGAAAGCTTTGCTAATACCGCATACGATCTACGGATGAAAGCAGGGGACCCTCGGGCCTTGCGCGAACGGAGCGGCCGATGGCAGATTAGGTAGTTGGTGGGATAAAAGCTTACCAAGCCGACGATCTGTAGCTGGTCTGAGAGGACGACCAGCCACACTGGGACTGAGACACGGCCCAGACTCCTACGGGAGGCAGCA	0.660116	3.25552	4.30365	0.756456	0.449376	0.596157	Bacteria	Proteobacteria	Gammaproteobacteria	Betaproteobacteriales	Burkholderiaceae	Acidovorax	BS
AGGGTTTGATCATGGCTCAGGACGAACGCTGGCGGCGTGCTTAACACATGCAAGTCGAACGGTAAGGCTCCAGCTTGCTGGGGTACACGAGTGGCGAACGGGTGAGTAACACGTGGGTGACCTACCCTGCACTTCGGGATAAGCCTGGGAAACTGGGTCTAATACCGGATAGGACCATGGTGTGGATACTGTGGTGGAAAGTTTTTTCGGTGTGGGATGGGCCCGCGGCCTATCAGCTTGTTGGTGGGGTAATGGCCCACCAAGGCGGCGACGGGTAGCCGGCCTGAGAGGGTGGACGGCCACATTGGGACTGAGACACGGCCCAGACTCCTACGGGAGGCAGCA	7.83852	-4.26606	1.34645	-3.16839	0.00153287	0.00449643	Bacteria	Actinobacteria	Actinobacteria	Corynebacteriales	Corynebacteriaceae	Corynebacterium_1	BS
AGGGTTTGATCATGGCTCAGGATGAACGCTGGCGGCGTGCCTAACACATGCAAGTCGAGCGATCTTCTTCGGAAGAGAGCGGCGGACGGGTGAGTAACGCGTGGGTAACCTGCCCTGTACACACGGATAACATACCGAAAGGTATGCTAATACGGGATAACATAAGAAATTCGCATGTTTTTCTTATCAAAGCTCCGGCGGTACAGGATGGACCCGCGTCTGATTAGCTAGTTGGTGAGGTAACGGCTCACCAAGGCGACGATCAGTAGCCGACCTGAGAGGGTGATCGGCCACATTGGAACTGAGACACGGTCCAAACTCCTACGGGAGGCAGCA	5.56472	-2.43522	1.21111	-2.01072	0.0443547	0.0992343	Bacteria	Firmicutes	Clostridia	Clostridiales	Peptostreptococcaceae	Intestinibacter	BS
AGGGTTTGATCCTGGCTCAGGATGAACGCTGGCGGCGTGCCTAACACATGCAAGTCGAGCGATTCTCTTCGGAGAAGAGCGGCGGACGGGTGAGTAACGCGTGGGTAACCTGCCCTGTACACACGGATAACATACCGAAAGGTATGCTAATACGAGATAATATGCTTTTATCGCATGGTAGAAGTATCAAAGCTTTTGCGGTACAGGATGGACCCGCGTCTGATTAGCTAGTTGGTAAGGTAACGGCTTACCAAGGCGACGATCAGTAGCCGACCTGAGAGGGTGATCGGCCACATTGGAACTGAGACACGGTCCAAACTCCTACGGGAGGCAGCA	1.30798	-1.08694	3.05781	-0.355464	0.722242	0.801143	Bacteria	Firmicutes	Clostridia	Clostridiales	Peptostreptococcaceae	Romboutsia	BS
AGGGTTTGATCCTGGCTCAGGACGAACGCTGGCGGCGCGCTTAACACATGCAAGTCGAACGGAGTTGATTTTTAACACCCGAGTCTGCGAGGCGGGGCTTTGCAGGCTGGGGGTTAAGAATCAACTTAGTGGCGGACGGGTGAGTAACACGTGAGCAACCTGCCTTTCAGAGGGGGATAACGTCTGGAAACGGACGCTAATACCGCATGATGTATACTTTTCGCATGAAAGGTATACCAAAGGAGCAATCCGCTGAGAGATGGGCTCGCGGCCGATTAGGCAGTTGGCGGGGTAACGGCCCACCAAACCGACGATCGGTAGCCGGACTGAGAGGTTGAACGGCCACATTGGGACTGAGACACGGCCCAGACTCCTACGGGAGGCAGCA	1.05517	-4.38026	4.26448	-1.02715	0.30435	0.463906	Bacteria	Firmicutes	Clostridia	Clostridiales	Ruminococcaceae	Acetanaerobacterium	BS
AGGGTTTGATCCTGGCTCAGATTGAACGCTGGCGGCAGGCTTAACACATGCAAGTCGGACGGTAACAGGGGAGAAGCTTGCTTCTTTTGCTGACGAGTGGCGGACGGGTGAGTAAGGCTTGGGAATTTGGCTTATGGAGGGGGATAACTACGGGAAACTGTAGCTAACACCGCGTAATATCGAGAGATTAAAGTAGAGGGACCGAAAGGCCTTTAGCCATAAGATGAGCCCAAGTGAGATTAGGTAGTTGGTGAGGTAAGGGCTCACCAAGCCGACGATCTCTAGCTGGTCTGAGAGGATGGCCAGCCACACTGGGACTGAGACACGGCCCAGACTCCTACGGGAGGCAGCA	1.54412	-0.115056	1.94374	-0.0591931	0.952798	0.96375	Bacteria	Proteobacteria	Gammaproteobacteria	Pasteurellales	Pasteurellaceae	Gallibacterium	BS
AGGGTTTGATCATGGCTCAGGACGAACGCTGGCGGCATGCCTAACACATGCAAGTCGAACGGAGATTATTTCGGTAATCTTAGTGGCGAACGGGTGAGTAACGCGTAGGCAACCTGCCCTTTAGTTGGGGACAACATCCCGAAAGGGGTGCTAATACCGAATGTGATCACATTTCCGCATGGAATTGTGATGAAAGATGGCCTCTATTTATAAGCTATCGCTAAAGGATGGGCCTGCGTCTGATTAGCTAGTTGGTGGGGTAACGGCTCACCAAGGCGATGATCAGTAGCCGGTCTGAGAGGATGAACGGCCACATTGGGACTGAGACACGGCCCAGACTCCTACGGGAGGCAGCA	2.45142	-0.730089	1.13855	-0.641243	0.521365	0.637224	Bacteria	Firmicutes	Negativicutes	Selenomonadales	Acidaminococcaceae	Phascolarctobacterium	BS
AGGGTTTGATCATGGCTCAGGATGAACGCTAGCGACAGGCTTAACACATGCAAGTCGAGGGGCAGCACGGTGTAGCGATACACTGGTGGCGACCGGCGCACGGGTGAGTAACACGTGTGCAACCAACCCCGTACCGGGAGATAACCCGCGGAAACGTGGACTAACATCCCATGACACTCTAGAGCCGCATGGCTCTAGATTTAAAATTCCGGTGGTACGGGACGGGCACGCGCGACATTAGGTAGTTGGCGGGGTAAGGGCCCACCAAGCCGACGATGTCTAGGGGTTCTGAGAGGAAGGTCCCCCACACTGGAACTGAGACACGGTCCAGACTCCTACGGGAGGCAGCA	2.71049	-3.83983	1.74158	-2.2048	0.0274683	0.0665287	Bacteria	Bacteroidetes	Bacteroidia	Bacteroidales	Marinifilaceae	Butyricimonas	BS
AGGGTTTGATCCTGGCTCAGGACGAACGCTGGCGGCGCGCCTAACACATGCAAGTCGAGCGATGAAGACATAACAGACACCTTCGGGAAGAAGTTAAGTCGGATTAGCGGCGGACGGGTGAGTAACACGTGAGTAACCTGCCTTTGACACGGGGATAGCCACCGGAAACGGTGATTAATACCCGATGAAATCGTAATGACACATGTCATAACGATCAAAGTGAATTAGCGGTCAAAGATGGACTCGCGTCTGATTAATTAGTTGGTGAGGTAACGGCTCACCAAGATAGCGATCAGTAGCCGGCCTGAGAGGGTGAACGGCCACATTGGAACTGAGAAACGGTCCAAACTCCTACGGGAGGCAGCA	1.50767	-2.1817	2.58794	-0.843029	0.399212	0.554695	Bacteria	Firmicutes	Clostridia	Clostridiales	Family_XI	Peptoniphilus	BS
AGGGTTTGATCCTGGCTCAGAGTGAACGCTGGCGGCAGGCCTAACACATGCAAGTCGAACGGCAGCACAGTAAGAGCTTGCTCTTATGGGTGGCGAGTGGCGGACGGGTGAGGAATACATCGGAATCTACTCTTTCGTGGGGGATAACGTAGGGAAACTTACGCTAATACCGCATACGACCTACGGGTGAAAGCGGAGGACCTTCGGGCTTCGCGCGATTGAATGAGCCGATGTCGGATTAGCTAGTTGGCGGGGTAAAGGCCCACCAAGGCGACGATCCGTAGCTGGTCTGAGAGGATGATCAGCCACACTGGAACTGAGACACGGTCCAGACTCCTACGGGAGGCAGCA	2.95233	3.05534	1.78723	1.70953	0.087352	0.190586	Bacteria	Proteobacteria	Gammaproteobacteria	Xanthomonadales	Xanthomonadaceae	Xanthomonas	BS
AGGGTTTGATCATGGCTCAGGATGAACGCTGGCGGCGTGCTTAACACATGCAAGTCGAACGGGGAATTTTTTTAGTAAGAGAGCTTGCTCGATTACAGGGAATTCCTAGTGGCGGACGGGTGAGTAACGCGTGGGCAACCTGCCCTGTACAGGGGGATAGCAGTTAGAAATGACTGATAAAACCGCATAAGCGCACGGAATCGCATGATTCAGTGTGAAAAACTCCGGTGGTACAGGATGGGCCCGCGTCCGATTAGCCAGTTGGCGGGGTAACGGCCCACCAAAGCGACGATCGGTAGCCGGCCTGAGAGGGCGACCGGCCACATTGGGACTGAGACACGGCCCAAACTCCTACGGGAGGCAGCA	3.44074	-4.01156	1.60178	-2.50444	0.0122645	0.0314351	Bacteria	Firmicutes	Clostridia	Clostridiales	Lachnospiraceae	GCA-900066575	BS
AGGGTTTGATCCTGGCTCAGGACGAACGCTGGCGGCGTGCATAACACATGCAGGTCGAACGAGAATCTTCTTTACGGAGCCTTAGGGTGAAGAAAAGAAGAGGACAGTGGCGGATGGGTGAGTAACGCGTAAGGAACCTGCCTTTCACAACGGGATAGCAGTTGGAAACGACTATTAATACCGTATGAAACTGTTTTATCGCATGATGAAGCGGTTAAAGATTTATCGGTGAGAGATGGCCTTGCGTCTGATTAGCTAGTTGGTAGGGTAACGGCCTACCAAGGCGACGATCAGTAGCCGGCTTGAGAGAGTGAACGGCCACATTGGGACTGAGACACGGCCCAAACTCCTACGGGAGGCAGCA	0.904145	-4.15742	4.26739	-0.974232	0.329941	0.491534	Bacteria	Firmicutes	Clostridia	Clostridiales	Family_XI	Murdochiella	BS
AGGGTTTGATCCTGGCTCAGATTGAACGCTGGCGGCAGGCCTAATACATGCAAGTCGAACGGTAACATGGAAGTAGCAATACTTTTGATGACGAGTGGCGGACGGGTGAGTAATGTTTGGGAATCTACCTATCAGAGGGGGATAGCAACTGGAAACGGTTGATAAAACCGCGTAAGCTCTGAGGAGGAAAGTAATGGGATCGCAAGACCATTAGCTGATAGATGAGCCCAAATGGGATTAGCTAGTAGGCGGGGTAAGAGCCCACCTAGGCGACGATCTCTAGCTGGTTTTAGCGGATGATCAGCCACATTGGAACTGAGACACGGTCCAAACTCCTACGGGAGGCAGCA	8.04153	-7.28298	1.58978	-4.58112	4.6249e-06	1.82285e-05	Bacteria	Proteobacteria	Gammaproteobacteria	Aeromonadales	Succinivibrionaceae	Succinivibrionaceae_UCG-002	BS
AGAGTTTGATCCTGGCTCAGGACGAACGCTGGCGGCGTGCTTAACACATGCAAGTCGAGCGAGGAAATTGCTTCGGTAATTTCCTAGCGGCGGACGGGTGAGTAACACGTGGGCAACCTGCCTGATAGAGGGGGATAGCCTCCCGAAAGGGAGATTAATACCGCATAAAGTCAAATGAAGGCATCTTCAAATGACCAAAGGAGTAATCCGCTATCAGATGGGCCCGCGGCGCATTAGCTAGTTGGTGAGGTAACGGCTCACCAAGGCGACGATGCGTAGCCGACCTGAGAGGGTGATCGGCCACATTGGGACTGAGACACGGCCCAGACTCCTACGGGAGGCAGCA	1.50655	-3.50368	3.82511	-0.915968	0.359684	0.518828	Bacteria	Firmicutes	Clostridia	Clostridiales	Clostridiaceae_1	Clostridium_sensu_stricto_3	BS
AGGGTTTGATCATGGCTCAGATTGAACGCTGGCGGCGTGCTTAACACATGCAAGTCGAACGTGAAAGTCCTTCGGGACGAGTAAAGTGGCGCACGGGTGAGTAACGCGTGGATAATCTACCCTTAAGATGGGGATAACGGCTGGAAACGGTCGCTAATACCGAATACGCTCCCGATTTTATCGTTGGGGGGAAAGATGGCCTCTGCTTGCAAGCTATCGCTTAAGGATGAGTCCGCGTCCCATTAGCTAGTTGGCGGGGTAACGGCCCACCAAGGCAACGATGGGTAGCCGGTCTGAGAGGATGACCGGCCACACTGGAACTGGAACACGGTCCAGACTCCTACGGGAGGCAGCA	8.87648	-1.12465	1.14243	-0.984438	0.3249	0.48735	Bacteria	Proteobacteria	Deltaproteobacteria	Desulfovibrionales	Desulfovibrionaceae	Bilophila	BS
AGAGTTTGATCATGGCTCAGGACGAACGCTGGCGGCGTGCTTAACACATGCAAGTCGAACGGGAAGAAAAGAAAGAGCTTGCTCTTTCTTGGATTCTAGTGGCAAACGGGTGAGTAACACGTAAACAACCTGCCTTCAGGATGGGGACAACAGACGGAAACGACTGCTAATACCGAATACCTTCCAATTTCCGCATGGAGATAGGAAGAAAGGGTGGCCTCTACTTGTAAGCTATCGCCTGAAGAGGGGTTTGCGTCTGATTAGCTAGTTGGTGAGGTAACGGCCCACCAAGGCGACGATCAGTAGCCGGTCTGAGAGGATGAACGGCCACACTGGAACTGAGACACGGTCCAGACTCCTACGGGAGGCAGCA	2.64226	-4.16755	1.77026	-2.3542	0.0185629	0.046232	Bacteria	Firmicutes	Negativicutes	Selenomonadales	Veillonellaceae	Allisonella	BS
AGGGTTTGATCATGGCTCAGGATGAACGCTGGCGGCGTGCCTAACACATGCAAGTCGAGCGAAGCGCTGTTTTCAGAATCTTCGGAGGAAGAGGACAGTGACTGAGCGGCGGACGGGTGAGTAACGCGTGGGCAACCTGCCTCATACAGGGGGATAACAGTTAGAAATGACTGCTAATACCGCATAAGCGCACAGGACCGCATGGTGTAGTGTGAAAAACTCCGGTGGTATGAGATGGACCCGCGTCTGATTAGGTAGTTGGTGGGGTAAAGGCCTACCAAGCCGACGATCAGTAGCCGACCTGAGAGGGTGACCGGCCACATTGGGACTGAGACACGGCCCAAACTCCTACGGGAGGCAGCA	2.44963	-1.34702	2.73201	-0.493053	0.621975	0.723354	Bacteria	Firmicutes	Clostridia	Clostridiales	Lachnospiraceae	Sellimonas	BS
AGGGTTTGATCCTGGCTCAGGATGAACGCTGGCGGCGTGCCTAACACATGCAAGTCGAACGAAGCACTGAGACTTCGGTTTTTGTGCTTAGTGGCGGACGGGTGAGTAACGCGTGAGCAATCTGCCTTTCAGAGGGGGATAACGATTGGAAACGATCGCTAATACCGCATAACGTATTCGGACGGCATCATCTGAATACCAAAGGAGCAATCCGCTGAAAGATGAGCTCGCGTCTGATTAGATAGTTGGTGAGGTAACGGCCCACCAAGTCGACGATCAGTAGCCGGACTGAGAGGTTGAACGGCCACATTGGGACTGAGACACGGCCCAGACTCCTACGGGAGGCAGCA	3.11027	-2.19227	1.20853	-1.81399	0.0696793	0.154583	Bacteria	Firmicutes	Clostridia	Clostridiales	Ruminococcaceae	Ruminococcaceae_UCG-008	BS
AGGGTTTGATCATGGCTCAGGATGAACGCTGGCGGCGTGCCTAACACATGCAAGTCGAACGATGAAACCGCCCTCGGGCGGACATGAAGTGGCGAACGGGTGAGTAACACGTGACCAACCTGCCCCTTGCTCCGGGACAACCTTGGGAAACCGAGGCTAATACCGGATACTCCTCGCCCCCCTCCTGGGGGGCCCGGGAAAGCCCAGACGGCAAGGGATGGGGTCGCGGCCCATTAGGTAGTAGGCGGGGTAACGGCCCACCTAGCCCGCGATGGGTAGCCGGGTTGAGAGACCGACCGGCCACATTGGGACTGAGATACGGCCCAGACTCCTACGGGAGGCAGCA	3.09706	-1.80982	1.44669	-1.25101	0.210932	0.374261	Bacteria	Actinobacteria	Coriobacteriia	Coriobacteriales	Eggerthellaceae	Eggerthella	BS
AGGGTTTGATCCTGGCTCAGGATGAACGCTGGCGGCGTGCCTAATACATGCAAGTCGAACGCTTCACTTCGGTGAAGAGTGGCGAACGGGTGAGTAATACATAAGTAACCTGGCATCTACAGGGGGATAACTGATGGAAACGTCAGCTAAGACCGCATAGGTGTAGAGATCGCATGAACTCTATATGAAAAGTGCTACGGGACTGGTAGATGATGGACTTATGGCGCATTAGCTGGTTGGTAGGGTAACGGCCTACCAAGGCGACGATGCGTAGCCGACCTGAGAGGGTGACCGGCCACACTGGGACTGAGACACGGCCCAGACTCCTACGGGAGGCAGCA	8.14101	-1.60721	1.38639	-1.15928	0.246343	0.416889	Bacteria	Firmicutes	Erysipelotrichia	Erysipelotrichales	Erysipelotrichaceae	Erysipelotrichaceae_UCG-003	BS
AGGGTTTGATCATGGCTCAGGATGAACGCTGGCGGCGCGCTTAACACATGCAAGTCGAACGGAATGATTGACTTCGGTCATGAATTCAGTGGCGGACGGGTGAGTAACACGTGGATAACTTGCCTTTTAGTGGGGGATAGCTGAGAGAAATCTCAATTAATACCGCATAATGTAATTTATTCGCATGGATAGATTAATAAAGGTGAAAATCGCTAAAAGATAGGTCTGCGTCTGATTAGCTAGTTGGAGTGGTAATGGCACACCAAGGCGACGATCAGTAACCGGTTTGAGAGAATGAACGGTCACATTGGGACTGAGATACGGCCCAGACTCCTACGGGAGGCAGCA	0.751481	-3.89067	4.2715	-0.910843	0.362378	0.518828	Bacteria	Firmicutes	Clostridia	Clostridiales	Lachnospiraceae	Tyzzerella_3	BS
AGGGTTTGATCATGGCTCAGGATGAACGCTGGCGGCGTGCGTAACACATGCAAGTTGAGCGACGCAAACATGGAAGCAGAGATGTGGAAGTGTTTAACGGAGCGGCGGACGGGTGAGTAAGACATGAGAAGCTGTCCAACAGAGGGGGACAACGTCTGGAAACGGACGCTAATACCCCGTAGGCCGAGAGGTTAAAGCAGAGATGTGCTGTTGGAGGTGCTCGTGACCTATCAGCTAGTTGGTGAGGTAACTGCTCTACCAAGGCGACGACGGGTAGCCGGCCTGAGAGGGTGAACGGCCACACTGGGACTGAGATACGGCCCAGACTCCTACGGGAGGCAGCA	3.94367	-6.22553	2.38648	-2.60867	0.00908942	0.0239961	Bacteria	Synergistetes	Synergistia	Synergistales	Synergistaceae	Fretibacterium	BS
AGGGTTTGATCATGGCTCAGGACGAACGCTGGCGGCGTGCTTAACACATGCAAGTCGAACGGAGTGCTCATGACAGAGGTTTCGGCCAATGGATTGAGTTACTTAGTGGCGGACTGGTGAGTAACGCGTGAGGAACCTGCCTTTCAGAGGGGGACAACAGCTGGAAACGGCTGCTAATACCGCATGACGCATGACTGGGGCATCCCGGACATGCCAAAGATTTTATCGCTGAAAGATGGCCTCGCGTCTGATTAGCTAGTTGGTGAGGTAACGGCCCACCAAGGCGACGATCAGTAGCCGGACTGAGAGGTTGACCGGCCACATTGGGACTGAGATACGGCCCAGACTCCTACGGGAGGCAGCA	3.3886	0.225781	1.40016	0.161253	0.871894	0.909802	Bacteria	Firmicutes	Clostridia	Clostridiales	Ruminococcaceae	Oscillospira	BS
AGGGTTTGATCCTGGCTCAGGATGAACGCTGGCGGCGTGCTTAACACATGCAAGTCGAACGAAGCACTTTGAATGAGACCTTCGGGTGGATTTCATTGTGACTTAGTGGCGGACGGGTGAGTAACGCGTGGGTAACCTGCCTCATACAGGGGGATAACAGTTGGAAACGACTGCTAAGACCGCATAATAAGGAAGTACCGCATGACACTTCCTTCAAAGATTTATCGGTATGAGATGGGCCCGCGTCTGATTAGCCAGTTGGTGAGGTAATGGCCCACCAAAGCAACGATCAGTAGCCGGCTTGAGAGAGTGAACGGCCACATTGGGACTGAGACACGGCCCAAACTCCTACGGGAGGCAGCA	3.01723	-5.77131	1.83432	-3.14629	0.00165356	0.00474499	Bacteria	Firmicutes	Clostridia	Clostridiales	Lachnospiraceae	Mobilisporobacter	BS
AGGGTTTGATCATGGCTCAGAGTGAACGCTGGCGGCGTGCTTAACACATGCAAGTCGAACGGATGAAATAAGCTTGCTTATTTCGTTAGTGGCGCACGGGTGAGTAATGTATAGCTAACCTGCCCTTTAGTGGGGGACAACAGATGGAAACGTCTGCTAATACCCCATACTCCTGCTTATCATAAGGTAAGTTGGGAAAGATTTATTGCTAAAGGATGGGGCTTTATGGTATCAGCTAGTTGGTGGGGTAACGGCCTACCAAGGCAATGACGCCTACCTGGTCTGAGAGGATGATCAGGCACACTGGAACTGAGACACGGTCCAGACTCCTACGGGAGGCAGCA	2.12146	-5.1064	2.34931	-2.17357	0.0297371	0.0707262	Bacteria	Epsilonbacteraeota	Campylobacteria	Campylobacterales	Sulfurospirillaceae	Sulfurospirillum	BS
AGGGTTTGATCATGGCTCAGGACGAACGCTGGCGGCGTGCCTAACACATGCAAGTCGAACGGGGCTGTTCCGGAAGTTTTCGGATGGAAGGGACAGCTTAGTGGCGGACGGGTGAGTAACGCGTGAGCAACCTGCCTTACAGAGGGGGACAACAGTTGGAAACGACTGCTAATACCGCATAACGTATCATGAGGGCATCCTTGAGATACCAAAGATTTATCGCTGTAAGATGGGCTCGCGTATGATTAGATAGTTGGTGAGGTAACGGCTCACCAAGTCGACGATCATTAGCCGGACTGAGAGGTTGAACGGCCACATTGGGACTGAGATACGGCCCAGACTCCTACGGGAGGCAGCA	2.92424	-5.81342	2.69911	-2.15383	0.0312537	0.0730174	Bacteria	Firmicutes	Clostridia	Clostridiales	Ruminococcaceae	Ruminococcaceae_UCG-009	BS
AGGGTTTGATCATGGCTCAGGACGAACGCTGGCGGCGTGCCTAATACATGCAAGTCGAGCGGAGCTGAAGAGGTGCTTGCACCTCTGATGCTTAGCGGCGGACGGGTGAGTAACACGTAGGCAACCTGCCCGTAAGACTGGGATAACTACCGGAAACGGTAGCTAATACCGGATAATTTACCTTGCCGCATGGGGAGGTAATGAAAGGCGGAGCAATCTGTCACTTACGGATGGGCCTGCGGCGCATTAGCTAGTTGGTGGGGTAACGGCTCACCAAGGCGACGATGCGTAGCCGACCTGAGAGGGTGAACGGCCACACTGGGACTGAGACACGGCCCAGACTCCTACGGGAGGCAGCA	0.521827	-2.86803	4.29658	-0.667514	0.504444	0.622306	Bacteria	Firmicutes	Bacilli	Bacillales	Paenibacillaceae	Fontibacillus	BS
AGAGTTTGATCATGGCTCAGGATGAACGCTAGCGACAGGCTTAACACATGCAAGTCGAGGGGCAGCGGGCGAGTGGCAACACTTGCTGTCGGCGACCGGCGCACTGGTGAGTAACACGTATGCAACCTGCCCCCTTCTGGGAGATAACCCATAGAAATGTGGCCTAATATCCCATAGTCGGCCCAGCCGCATGGCCGGGCCGGGAAAGGCGAGCCGGAAGGGGATGGGCATGCGGCGCATTAGCTAGTTGGCGGGGTAGAGGCCCACCAAGGCGACGATGCGTAGGGGTTCTGAGAGGAAGGTCCCCCACATTGGTACTGAGACACGGACCAAACTCCTACGGGAGGCAGCA	4.49547	-0.896868	1.11473	-0.804562	0.421072	0.580427	Bacteria	Bacteroidetes	Bacteroidia	Bacteroidales	Muribaculaceae	CAG-873	BS
AGGGTTTGATCATGGCTCAGGACGAACGCTGGCGGCGTGCCTAACACATGCAAGTCGAGCGATGATCGGAAGATGAGGCCCTCGGGCGGATTCTTCTGAGATTAGCGGCGGATGGGTGAGTAACGCGTGGGCAATCTGCCCTCCACAGGGGGATAACACAGGGAAACTTGTGCTAATACCGCATAACATCTTTTTAAGGCATCTTATGAAGATCAAAGGAGTGATCCGGTGAAGGAGGAGCCCGCGTCTGATTAGCTGGTTGGTGAGGTAACGGCCCACCAAGGCGACGATCAGTAGCCGAACTGAGAGGTTGATCGGCCACATTGGGACTGAGACACGGCCCAGACTCCTACGGGAGGCAGCA	1.10886	-4.45233	4.26363	-1.04426	0.296366	0.463906	Bacteria	Firmicutes	Clostridia	Clostridiales	Ruminococcaceae	Cellulosibacter	BS
AGGGTTTGATCCTGGCTCAGAATGAACGCTGGCGGCATGGATTAGGCATGCAAGTCGAACGGGGCCCTTCGGGGCCCAGTGGCGGAAGGGTGAGTAACACGTGAGCAACCCGCCCCCAAGGCCGGAACAAGCGCTGGAAACGGCGTCTGAAACCGGATGAGGACCTTCACCGCATGGTGGGGCGTCCAAATATTCATACCCTGGGGATGGGCTCGCGGCCCATTAGCTTGTCGGCGGGGCGACGGCCCACCGAGGCGACGACGGGTAGGTGGTCTGAGAGGATGGTCACCCACACTGGGACTGAGACACTGCCCAGACTCCTACGGGAGGCAGCA	17.6781	-8.41547	1.34016	-6.27943	3.39808e-10	2.08626e-09	Bacteria	Lentisphaerae	Oligosphaeria	Oligosphaerales	Oligosphaeraceae	horsej-a03	BS
AGGGTTTGATCATGGCTCAGGATGAACGCTAGCGATAGGCTTAACACATGCAAGTCGAGGGGTAACATGGGAGTAGCTTGCTACTTCTGATGACGACCGGCGGATGGGTGAGTAACGCGTATGCAACTTGCCTCTTAGTGGGGAATAACCCGGAGAAATCCGGACTAATACCGCATACACTTAGTTATCCGCATGGATGATTAAGGAAAGATTTATTGCTAAGAGATAGGCATGCGTTCCATTAGTTAGTTGGTGAGGTAACGGCTCACCAAGGCATCGATGGATAGGGGAGCTGAGAGGCTTATCCCCCACATTGGGACTGAGACACGGCCCAAACTCCTACGGGAGGCAGCA	0.762024	-3.91027	4.27117	-0.915501	0.359929	0.518828	Bacteria	Bacteroidetes	Bacteroidia	Bacteroidales	Porphyromonadaceae	Porphyromonas	BS
AGGGTTTGATCCTGGCTCAGGACAAACGCTGGCGGCATGCCTAACACATGCAAGTCGAACGGACGGAGGCAAGGAATTCTTCGGAAGGAATTGCCCGAGTTAGTGGCGGATGGGTGAGTAACGCGTGGGGAACCTACCTTTTAGAGGGGAATAATCATTGGAAACGATGACTAATACCGCGTAATATACAAAGACCGCATGGTTTTTGTAAGAAAGGCGGCCTTAGTGCTGTCGCTAAAAGATGGACCCGCGTCTGATTAGCTAGTTGGTAAGGTAACGGCTTACCAAGGCAACGATCAGTAGCCGGCCTGAGAGGGTGAACGGCCACATTGGGACTGAGACACGGCCCAAACTCCTACGGGAGGCAGCA	1.14529	-3.13294	1.99114	-1.57344	0.115617	0.244184	Bacteria	Firmicutes	Clostridia	Clostridiales	Peptococcaceae	Peptococcus	BS
AGGGTTTGATCATGGCTCAGAACGAACGCTGGCGGCGTGCTTAACACATGCAAGTCGAACGAGAAAGGGGCTTCGGCCCTGAGTAGAGTGGCGCACGGGTGAGTAACACGTGAATAATCTACCTGAGGATCTGGGATAACATTCCGAAAGGAGTGCTAATACCGGATAAGCCCACGACTTCTTCGGAAGGTGCGGGAAAAGGTGGGACTTGTTCCTACTGTCTTCAGATGAGTTCGCGGCCCATTAGCTAGTTGGTGAGGTAAAGGCTCACCAAGGCGACGATGGGTAGCTGGTCTGAGAGGATGATCAGCCACACTGGAACTGAGACACGGTCCAGACTCCTACGGGAGGCAGCA	4.38883	-6.43694	2.78771	-2.30904	0.0209414	0.0516684	Bacteria	Proteobacteria	Deltaproteobacteria	Desulfuromonadales	Desulfuromonadaceae	Desulfuromonas	BS
AGGGTTTGATCATGGCTCAGAACGAACGCTGGCGGCGTGCCTAACACATGCAAGTCGAGCGCGAAAGGTGACTTCGGTTGCCGAGTAGAGCGGCGCACGGGTGAGGAACACGTGAGTAATGTGCCCTTGAATCTGGAATAACATTTCGAAAGGAGTGCTAATGCCGGATAAGACCACGACAGCTGCGGCTGAAGTGGGAAAAGGCTGGGATCTCCGCGAGGGGACCAGTTGTTTGAGGAGCAGCTCGCGGCCCATCAGCTAGTTGGCGGGGTAAGAGCCCACCAAGGCGACGACGGGTAGCTGGTCTGAGAGGACGATCAGCCACACTGGAACTGAGACACGGTCCAGACTCCTACGGGAGGCAGCA	1.06934	-4.39914	4.26426	-1.03163	0.302244	0.463906	Bacteria	Proteobacteria	Deltaproteobacteria	Myxococcales	Archangiaceae	Hyalangium	BS
AGGGTTTGATCATGGCTCAGGATGAACGCTGGCGGCGTGCTTAACACATGCAAGTCGAACGGAGAGCTCATGACAGAGGATTCGTCCAATGGATTGAGTTTCTTAGTGGCGGACGGGTGAGTAACGCGTGAGGAACCTGCCTCGGAGTGGGGAATAACAGTCCGAAAGGACTGCTAATACCGCATAATGCAGTTGTGTCGCATGACACTGACTGCCAAAGATTTATCGCTCTGAGATGGCCTCGCGTCTGATTAGCTAGTTGGCGGGGTAACGGCCCACCAAGGCGACGATCAGTAGCCGGACTGAGAGGTTGGCCGGCCACATTGGGACTGAGACACGGCCCAGACTCCTACGGGAGGCAGCA	1.69595	-0.5755	1.4479	-0.397474	0.691018	0.77961	Bacteria	Firmicutes	Clostridia	Clostridiales	Ruminococcaceae	Pseudoflavonifractor	BS
AGGGTTTGATCCTGGCTCAGGACGAACGCTGGCGGCGTGCTTAACACATGCAAGTCGAACGAGGTTGCCCTTTGTGAATCCTTCGGGAGGAACTGTGGGTATACCGAGTGGCGGACGGGTGAGTAACGCGTGAGCAACCTGCCCTGCAACGGGGGACAACAGTTGGAAACGACTGCTAATACCGCATGAGACCACGAAACCGCATGGTTTTGAGGTAAAAGGATTTATTCGATGCAGGATGGGCTCGCGTCCCATTAGATAGTTGGTGAGGTAACGGCCCACCAAGTCAACGATGGGTAGCCGACCTGAGAGGGTGATCGGCCACACTGGAACTGAGACACGGTCCAGACTCCTACGGGAGGCAGCA	0.973936	-2.14613	3.77008	-0.569255	0.569183	0.676867	Bacteria	Firmicutes	Clostridia	Clostridiales	Christensenellaceae	Christensenella	BS
AGGGTTTGATCCTGGCTCAGGATAAACGCTGGCGGCGTGCCTAATACATGCAAGTCGATCGGAGAGTTTCAAGCTTGCTTGAGACTTTCAGAGGCGAACGGGTGAGTAATACATAAGCAACCTGCCCACGAAGACCGGGATAACATCTGGAAACGGGTACTAAAACCGGATAGGTAATAGAACCGCATGGTTCGATTATTAAAGGAGAGAAACACTGGTGGATGGGCTTATGGCGCATTAGTTAGTTGGTGAGGTAACGGCCCACCAAGACGATGATGCGTAGCCGGACTGAGAGGTTGAACGGCCACATTGGGACTGAGAGACGGCCCAGACTCCTACGGGAGGCAGCA	1.03602	4.53261	4.27049	1.06138	0.288517	0.461628	Bacteria	Firmicutes	Erysipelotrichia	Erysipelotrichales	Erysipelotrichaceae	Erysipelotrichaceae_UCG-006	BS
AGGGTTTGATCCTGGCTCAGGACGAACGCTGGCGGCGTGCTTAACACATGCAAGTCGAACGAGAGGACAAGAGAAGCTTGCTTCTTTTGGAATCGAGTGGCAAACGGGTGAGTAACACGTAAACAACCTGCCTTCAGGATGGGGACAACAGACGGAAACGACTGCTAATACCGAATACGCTTGGGAGACCGCATGATCTTCCAAGGAAAGGGTGGCCTCTACCTGTAAGCTATCGCCTGAAGAGGGGTTTGCGTCTGATTAGGCAGTTGGTGAGGTAACGGCCCACCAAACCTACGATCAGTAGCCGGTCTGAGAGGATGAACGGCCACACTGGAACTGAGACACGGTCCAGACTCCTACGGGAGGCAGCA	0.939515	-0.624552	2.22442	-0.280771	0.778886	0.849694	Bacteria	Firmicutes	Negativicutes	Selenomonadales	Veillonellaceae	Dialister	BS
AGGGTTTGATCCTGGCTCAGATTGAACGCTGGCGGCAGGCTTAATACATGCAAGTCGAACGGTAGCAGCAGGAAGGCTTGCCTTTCTGGCTGACGAGTGGCGGACGGGTGAGTAATACCTGGGAAACTGCCTACAAGAGGGGGACAACACCTGGAAACGGGTGCTAATACCGCATAAGCCCTGAGGGGAAAAGGATGGGAAACCATGCGCTTGTAGATGTGCCCAGGAGGGATTAGCTGGTTGGGGAGGCAAAGGCTCACCAAGGCGACGATCTCTAGCTGGTCTGAGAGGATGATCAGCCACATTGGGACTGAGACACGGCCCAAACTCCTACGGGAGGCAGCA	0.680334	-3.74695	4.27406	-0.876674	0.380664	0.534549	Bacteria	Proteobacteria	Gammaproteobacteria	Aeromonadales	Succinivibrionaceae	Succinimonas	BS
AGGGTTTGATCATGGCTCAGGACGAACGCTGGCGGCGCGCCTAACACATGCAAGTCGAACGGAGTTTATCCGACTGAAGTTTTCGGATGGAAGATGGATAAACTTAGTGGCGGACGGGTGAGTAACACGTGAGCAACCTGCCTTTCAGAGGGGGATAACGATTGGAAACGATCGCTAATACCGCATAACATTATGAGGAGACATCTTCTTATAATCAAAGGAGCAATCCGCTGAAAGATGGGCTCGCGGCCGATTAGCTAGATGGTGGGGTAACGGCCCACCATGGCGACGATCGGTAGCCGGACTGAGAGGTTGAACGGCCACATTGGGACTGAGACACGGCCCAGACTCCTACGGGAGGCAGCA	1.04146	3.11453	3.02971	1.02799	0.303952	0.463906	Bacteria	Firmicutes	Clostridia	Clostridiales	Ruminococcaceae	Anaerotruncus	BS
AGGGTTTGATCATGGCTCAGGATGAACGCTGGCGGCGTGCCTAATACATGCAAGTCGAACGAATCTCTTTTAGAGATGAGTGGCGAACGGGTGAGTAATACATAGGTAACCTGCCCCTGTGCGGGGGATAACAGGAGGAAACTCCTGCTAATACCGCATAGCCATGAGCACCGCATGGAGCTCATGCCAAATATCCTTTATGGGATAGCGCAGGGATGGACCTATGGCGCATTAGCTTGTTGGCGGGGCAACGGCCCACCAAGGCAACGATGCGTAGCCGGCCTGAGAGGGCGGACGGCCACATTGGGACTGAGACACGGCCCAGACTCCTACGGGAGGCAGCA	0.879388	-1.64468	2.40873	-0.682799	0.494734	0.616083	Bacteria	Firmicutes	Erysipelotrichia	Erysipelotrichales	Erysipelotrichaceae	Catenibacterium	BS
AGGGTTTGATCATGGCTCAGGACGAACGCTGGCGGCGTGCTTAACACATGCAAGTCGAACGCTGAAGCTCTGCCCTTGTGGTGGGGTGGATGAGTGGCGAACGGGTGAGTAACACGTGGGTAATCTGCCCCATACTCTGGGATAACCCCTGGAAACGGGGGCTAATACCGGATAGGACATTCTGCCGCATGGTGGGGTGTGGAAAGTTCCGGCGGTATGGGATGGGCCCGCGGCCTATCAGCTTGTTGGTGGGGTAATGGCCTACCAAGGCGACGACGGGTAGCCGGCCTGAGAGGGTGACCGGCCACACTGGGACTGAGACACGGCCCAGACTCCTACGGGAGGCAGCA	0.982636	-1.87597	2.54481	-0.737175	0.461016	0.596744	Bacteria	Actinobacteria	Actinobacteria	Pseudonocardiales	Pseudonocardiaceae	Saccharopolyspora	BS
AGGGTTTGATCATGGCTCAGGACGAACGCTGGCGGCGTGCTTAACACATGCAAGTCGAACGAGACGATTGAAAGCTTGCTTTTGAGAGTCGAGTGGCAAACGGGTGAGTAACGCGTAGACAACCTGCCGTAAAGATGGGGACAACAGTTCGAAAGGACTGCTAATACCGAATGTTGTAGAGTTTCCGCATGGGAATCCTACTAAAGGTGGCCTCTACTTGTAAGCTATCGCTTTACGATGGGTCTGCGTCTGATTAGCTAGTTGGTGGGGTAACGGCCTACCAAGGCGACGATCAGTAGCCGGTCTGAGAGGATGAACGGCCACATTGGAACTGAGACACGGTCCAGACTCCTACGGGAGGCAGCA	0.610607	0.374206	4.2403	0.0882499	0.929678	0.955	Bacteria	Firmicutes	Negativicutes	Selenomonadales	Veillonellaceae	Mitsuokella	BS
AGGGTTTGATCATGGCTCAGGATGAACGCTAGCGGCAGGCTTAACACATGCAAGTCGAGGGGCAGCACGAGGTAGCAATACTTTGGTGGCGACCGGCGCACGGGTGCGTAACGCGTATGCAACCTACCTTTAACAGGGGCATAACACTGAGAAATTGGTACTAATTCCCCATAACATTCGAGAAGGCATCTTCTTGGGTTAAAAACTCCGGTGGTTAAAGATGGGCATGCGTTGTATTAGCTAGTTGGTGAGGTAACGGCTCACCAAGGCAACGATACATAGGGGGACTGAGAGGTTAACCCCCCACATTGGTACTGAGACACGGACCAAACTCCTACGGGAGGCAGCA	5.88542	0.943235	1.34725	0.700119	0.483853	0.608273	Bacteria	Bacteroidetes	Bacteroidia	Bacteroidales	Rikenellaceae	Alistipes	BS
AGGGTTTGATCCTGGCTCAGGACGAACGCTGGCGGCGTGCTTAACACATGCAAGTCGAACGATGATGCCCAGCTTGCTGGGCGGATTAGTGGCGAACGGGTGAGTAACACGTGAGTAACCTGCCCTTGACTTCGGGATAACTCCGGGAAACCGGGGCTAATACCGGATATGAGCCGTCCTCGCATGGGGGTGGTTGGAAAGTTTTTCGGTCAGGGATGGGCTCGCGGCCTATCAGCTTGTTGGTGGGGTGATGGCCTACCAAGGCGACGACGGGTAGCCGGCCTGAGAGGGCGACCGGCCACACTGGGACTGAGACACGGCCCAGACTCCTACGGGAGGCAGCA	1.31744	-1.84867	4.25064	-0.434916	0.663623	0.758426	Bacteria	Actinobacteria	Actinobacteria	Micrococcales	Promicromonosporaceae	Cellulosimicrobium	BS
AGGGTTTGATCCTGGCTCAGGATGAACGCTAGCGGCAGGCTTAATACATGCAAGTCGAGGGGCAGCAGCTTTATAGCAATATAGAGGCTGGCGACCGGCAAACGGGTGCGGAACACGTACACAACCTTCCTTGAATAGGGGGATAGCCCATAGAAATGTGGATTAATACCCCGTAATATAGCGGTGTGGCATCACACTGTTATTATAGTTTCGGCGATTCGAGATGGGTGTGCGGCTGATTAGGTAGTTGGCGGGGTAAAGGCCCACCAAGCCTTCGATCAGTAGCTGATGTGAGAGCATGATCAGCCACACGGGCACTGAGACACGGGCCCGACTCCTACGGGAGGCAGCA	1.00646	-2.84629	2.74069	-1.03853	0.299023	0.463906	Bacteria	Bacteroidetes	Bacteroidia	Chitinophagales	Chitinophagaceae	Vibrionimonas	BS
AGGGTTTGATCCTGGCTCAGGACGAACGCTGGCGGCGCGCCTAACACATGCAAGTCGAACGGAGCTGTTTTCTCTGAAGTTTTCGGATGGAAGAGAGTTCAGCTTAGTGGCGAACGGGTGAGTAACACGTGAGCAACCTGCCTTTCAGTGGGGGACAACATTTGGAAACGAATGCTAATACCGCATAAGACCACAGTGTCGCATGGCACAGGGGTCAAAGGATTTATCCGCTGAAAGATGGGCTCGCGTCCGATTAGCTAGATGGTGAGGTAACGGCCCACCATGGCGACGATCGGTAGCCGGACTGAGAGGTTGAACGGCCACATTGGGACTGAGACACGGCCCAGACTCCTACGGGAGGCAGCA	0.840785	-2.58644	2.5224	-1.02539	0.305181	0.463906	Bacteria	Firmicutes	Clostridia	Clostridiales	Ruminococcaceae	UBA1819	BS
AGGGTTTGATCATGGCTCAGGATGAACGCTGGCGGCGTGCCTAATACATGCAAGTCGAACGCTTGCTTGAGGACTTGTCTTCAAGCGGGAGTGGCGAACGGGTGAGTAATACATAAGCAATCTGCCCATCGGCCTGGGATAACAGTTGGAAACGACTGCTAATACCGGATAGGTGATAGGGAGGCATCTCTTGATCATTAAAGTTGGGATACAACACGGATGGATGAGCTTATGGCGTATTAGCTAGTAGGTGAGGTAACGGCTCACCTAGGCGATGATACGTAGCCGACCTGAGAGGGTGACCGGCCACATTGGGACTGAGACACGGCCCAAACTCCTACGGGAGGCAGCA	0.566056	-0.355815	2.83603	-0.125463	0.900157	0.931928	Bacteria	Firmicutes	Erysipelotrichia	Erysipelotrichales	Erysipelotrichaceae	Holdemania	BS
AGGGTTTGATCATGGCTCAGAATGAACGCTGGCGGCATGGATTAGGCATGCAAGTCGAACGCCCCGGGCTTGCCCGGGGAGTGGCGAAAGGGTGCGCAACGCGTGGGGAACCCGCCCCCGGGCCCGGGACAAGCGCTGGAAACGGCGTCTGATACGGGATGTCGAGCCGGGCCGCATGGCCCGGCGTCGAAAGATTCATCGCCCGGGGAGGGCCCCGCGTCCCATTAGCTTGTTGGCGGGGTGACGGCCCACCAAGGCTTCGACGGGTAGGTGGTCTGAGAGGATGGTCACCCACACTGGGACTGAGACACTGCCCAGACTCCTACGGGAGGCAGCA	1.85062	-5.06666	3.01883	-1.67835	0.0932786	0.200208	Bacteria	Lentisphaerae	Oligosphaeria	Oligosphaerales	Oligosphaeraceae	Z20	BS
AGGGTTTGATCCTGGCTCAGGATGAACGCTGGCGGCATGCCTAATACATGCAAGTCGAACGGAGAAGGAAGGTGCTTGCATCTTCCGGATCAGTGGCGAACGGGTGAGTAACACGTAGGTAACCTGCCCATGTACCCGGGACAACGGTTGGAAACGACTGCTAAAACCGGATAGGCATATGGAAGGCATCTTCGATATGTTAAAGGGGCCACGGCCCTGGACATGGATGGACCTGCGGTGCATTAGCCAGTTGGTGAGGTAACGGCCCACCAAGGCGACGATGCATAGCCGACCTGAGAGGGCGAACGGCCACATTGGGACTGAGACACGGCCCAAACTCCTACGGGAGGCAGCA	0.628316	-1.60542	2.81529	-0.570252	0.568507	0.676867	Bacteria	Firmicutes	Erysipelotrichia	Erysipelotrichales	Erysipelotrichaceae	Catenisphaera	BS
AGGGTTTGATCATGGCTCAGGATGAACGCTAGCTACAGGCTTAACACATGCAAGTCGAGGGGAAACGACATCGAAAGCTTGCTTTTGATGGGCGTCGACCGGCGCACGGGTGAGTAACGCGTATCCAACCTGCCCACCACTTGGGGATAACCTTGCGAAAGTAAGACTAATACCCAATGATATCCCACGAAGGCATCCGAATGGGATTAAAGATTTATCGGTGATGGATGGGGATGCGTCTGATTAGCTTGTTGGCGGGGTAACGGCCCACCAAGGCAACGATCAGTAGGGGTTCTGAGAGGAAGGTCCCCCACATTGGAACTGAGACACGGTCCAAACTCCTACGGGAGGCAGCA	3.05033	-4.12178	1.60934	-2.56115	0.0104325	0.0272691	Bacteria	Bacteroidetes	Bacteroidia	Bacteroidales	Prevotellaceae	Prevotella_9	BS
AGGGTTTGATCATGGCTCAGAGCGAACGCTGGCGGCAGGCTTAACACATGCAAGTCGAACGGGCGTAGCAATACGTCAGTGGCAGACGGGTGAGTAACGCGTGGGAACGTACCTTTTGGTTCGGAACAACTGAGGGAAACTTCAGCTAATACCGGATAAGCCCTTACGGGGAAAGATTTATCGCCGAAAGATCGGCCCGCGTCTGATTAGCTAGTTGGTGAGGTAATGGCTCACCAAGGCGACGATCAGTAGCTGGTCTGAGAGGATGATCAGCCACATTGGGACTGAGACACGGCCCAAACTCCTACGGGAGGCAGCA	0.890835	-3.86853	2.8633	-1.35108	0.176671	0.343385	Bacteria	Proteobacteria	Alphaproteobacteria	Rhizobiales	Xanthobacteraceae	Rhodopseudomonas	BS
AGGGTTTGATCCTGGCTCAGGACGAACGCTGGCGGCGTGCCTAATACATGCAAGTCGAGCGCATGACGAGGAGCTTGCTCCTCTGATTGAGCGGCGGACGGGTGAGTAACACGTGGGCAACCTGCCCTGTAGACGGGGATAACTTCGGGAAACCGGAGCTAATACCGGATAATCCTCTTCCCCACATGGGGAAGAGTTGAAAGGCGCTTTCGCGTCACTACAGGATGGGCCCGCGGTGCATTAGCTAGTTGGTGGGGTAACGGCCTACCAAGGCGACGATGCATAGCCGACCTGAGAGGGTGATCGGCCACATTGGGACTGAGACACGGCCCAAACTCCTACGGGAGGCAGCA	1.09907	-3.83923	3.022	-1.27042	0.203934	0.368757	Bacteria	Firmicutes	Bacilli	Bacillales	Planococcaceae	Rummeliibacillus	BS
AGGGTTTGATCATGGCTCAGATTGAACGCTGGCGGCATGCTTAACACATGCAAGTCGAACGGCAGCATGGTCTAGCTTGCTAGACTGATGGCGAGTGGCGGACGGGTGAGTAACGCGTGGGAATATGCCTTAAAGAGGGGGACAACCTGGGGAAACTCAGGCTAATACCGCATATACTCTGAGGAGTAAAGCTGGGGACTTTAGGGCCTGGCGCTTTAAGAATAGCCTGCGTCCGATTAGCTAGTTGGTGGGGTAAGGGCCTACCAAGGCGACGATCGGTAGCTGGTCTGAGAGGACGAACAGCCACACTGGGACTGAGACACGGCCCAGACTCCTACGGGAGGCAGCA	1.3643	-4.75082	4.09369	-1.16052	0.245836	0.416889	Bacteria	Proteobacteria	Gammaproteobacteria	Legionellales	Legionellaceae	Legionella	BS
AGGGTTTGATCATGGCTCAGGATGAACGCTGGCGGCGTGCCTAATACATGCAAGTCGAGCGGGAGAATCATCCTTCGGGATGAGGATCCAGCGGCGAACGGGTGAGTAACACGTGGGCAACCTGCCCGCAAGACCGGGATAACTCCGGGAAACCGGGGCTAATACCGGATAGTCCTTTTCCCCGCATGGGGAAAAGGGGAAAGGCGGCTTCGGCTGTCACTTGCGGATGGGCCCGCGGCGCATTAGCTGGTTGGTGAGGTAACGGCTCACCAAGGCGACGATGCGTAGCCGACCTGAGAGGGTGATCGGCCACACTGGGACTGAGACACGGCCCAGACTCCTACGGGAGGCAGCA	0.497202	2.21707	3.49836	0.633745	0.526247	0.640227	Bacteria	Firmicutes	Bacilli	Bacillales	Thermoactinomycetaceae	Thermoactinomyces	BS
GTGCCAGCAGCCGCGGTAATACGAAGGGACCTAGCGTAGTTCGGAATTACTGGGCTTAAAGAGTTCGTAGGTGGTTGAAAAAGTTAGTGGTGAAATCCCAGAGCTTAACTCTGGAACTGCCATTAAAACTTTTCAGCTAGAGTATGATAGAGGAAAGCAGAATTTCTAGTGTAGAGGTGAAATTCGTAGATATTAGAAAGAATACCAATTGCGAAGGCAGCTTTCTGGATCATTACTGACACTGAGGAACGAAAGCATGGGTAGCGAAGAGGATTAGATACCCTCGTAGTCCATGCCGTAAACGATGTGTGTTAGACGTTGGAAATTTATTTTCAGTGTCGCAGGGAAACCGATAAACACACCGCCTGGGGAGTACGACCGCAAGGTTAAAACTCAAAT…	2.90438	-5.80289	3.73719	-1.55274	0.120485	0.250456	Bacteria	Proteobacteria	Alphaproteobacteria	SAR11_clade	Clade_I	Clade_Ia	BS
AGGGTTTGATCCTGGCTCAGGATGAACGCTGGCGGCGTGCCTAACACATGCAAGTCGAACGGTTAAGGCGGCTTCGGCCGCGAATAAAGTGGCGAACGGGTGAGTAACGCGTGACCGACCTTCCCCCCGCACCGGGACAACCGCGGGAAACCGCGGCTGATACCGGGTACTCCGGGGCCCCCGCATGGGGGCCCCGGGAAAGCTCCGGCGGCGGGGGATGGGGTCGCGTCCCATCAGGTAGTAGGCGGGGCAACGGCCCACCTAGCCGACGACGGGTAGCCGGGTTGAGAGACCGACCGGCCACATTGGGACTGAGATACGGCCCAGACTCCTACGGGAGGCAGCA	2.05294	-2.68318	1.82906	-1.46697	0.142385	0.289151	Bacteria	Actinobacteria	Coriobacteriia	Coriobacteriales	Eggerthellaceae	Enterorhabdus	BS
AGGGTTTGATCATGGCTCAGGACGAACGCTGGCGGCGTGCTTAACACATGCAAGTCGAACGGAAAGGCCCTGCTTTTGTGGGGTGCTCGAGTGGCGAACGGGTGAGTAACACGTGAGTAACCTGCCCTTGACTTTGGGATAACTTCAGGAAACTGGGGCTAATACCGGATAGGAGCTCCTGCTGCATGGTGGGGGTTGGAAAGTTTCGGCGGTTGGGGATGGACTCGCGGCTTATCAGCTTGTTGGTGGGGTAGTGGCTTACCAAGGCTTTGACGGGTAGCCGGCCTGAGAGGGTGACCGGCCACATTGGGACTGAGATACGGCCCAGACTCCTACGGGAGGCAGCA	0.855512	-3.39358	3.16224	-1.07315	0.283202	0.455886	Bacteria	Actinobacteria	Actinobacteria	Propionibacteriales	Propionibacteriaceae	Cutibacterium	BS
AGGGTTTGATCATGGCTCAGGATGAACGCTGGCGGCGTGCCTAACACATGCAAGTCGAGCGAACCCTTCGGGGTGAGCGGCGGACGGGTGAGTAACGCGTGGGTAACCTGCCCTGTACACACGGATAACATACCGAAAGGTATGCTAATACGAGATAATATATTTTAATCGCATGGTTAAGATATCAAAGCTCCGGCGGTACAGGATGGACCCGCGTCTGATTAGCTAGTTGGTGAGGTAATGGCTCACCAAGGCGACGATCAGTAGCCGACCTGAGAGGGTGATCGGCCACACTGGAACTGAGACACGGTCCAGACTCCTACGGGAGGCAGCA	1.46673	-4.85494	4.17777	-1.16209	0.245199	0.416889	Bacteria	Firmicutes	Clostridia	Clostridiales	Peptostreptococcaceae	Paeniclostridium	BS
AGGGTTTGATCATGGCTCAGGATGAACGCTGGCGGCGTGCCTAACACATGCAAGTTGAGCGATTTACTTCGGTAAAGAGCGGCGGACGGGTGAGTAACGCGTGGGTAACCTACCCTGTACACACGGATAACATACCGAAAGGTATGCTAATACGGGATAACATATTTGAGAGGCATCTCTTAAATATCAAAGGTGAGCCAGTACAGGATGGACCCGCGTCTGATTAGCTAGTTGGTAAGGTAACGGCTTACCAAGGCGACGATCAGTAGCCGACCTGAGAGGGTGATCGGCCACATTGGAACTGAGACACGGTCCAAACTCCTACGGGAGGCAGCA	1.14331	-1.91917	3.99922	-0.479886	0.631308	0.730988	Bacteria	Firmicutes	Clostridia	Clostridiales	Peptostreptococcaceae	Clostridioides	BS
AGGGTTTGATCCTGGCTCAGGATGAACGCTGGCGGCGTGCTTAACACATGCAAGTCGAACGGTGAACCAGGAGCTTGCTCTTGGGGATCAGTGGCGAACGGGTGAGTAACACGTGAGCAACCTGCCCCGGACTCTGGGATAAGCGCTGGAAACGGCGTCTAATACTGGATATGAACAGCGGCCGCATGGTCAGTTGTTGGAAAGATTTTTCGGTCCGGGATGGGCTCGCGGCCTATCAGCTTGTTGGTGAGGTAATGGCTCACCAAGGCGTCGACGGGTAGCCGGCCTGAGAGGGTGACCGGCCACACTGGGACTGAGACACGGCCCAGACTCCTACGGGAGGCAGCA	0.926893	-2.93515	2.83467	-1.03545	0.300459	0.463906	Bacteria	Actinobacteria	Actinobacteria	Micrococcales	Microbacteriaceae	Microbacterium	BS
GTGTCAGCAGCCGCGGTAATACGGAGGGGGTTAGCGTTGTTCGGAATTACTGGGCGTAAAGCGTACGTAGGCGGATTAATAAGTTAGAGGTGAAATCCCAGGGCTCAACCCTGGAACTGCCTTTAAAACTGTTAGTCTTGAGATCGAGAGAGGTGAGTGGAATTCCAAGTGTAGAGGTGAAATTCGTAGATATTTGGAGGAACACCAGTGGCGAAGGCGGCTCACTGGCTCGATACTGACGCTGAGGTACGAAAGTGTGGGGAGCAAACAGGATTAGATACCCTGGTAGTCCACACCGTAAACGATGAATGCCAGACGTCAGCAAGCATGCTTGTTGGTGTCACACCTAACGGATTAAGCATTCCGCCTGGGGAGTACGGTCGCAAGATTAAAACTTAA…	2.71656	-5.74428	4.25383	-1.35038	0.176895	0.343385	Bacteria	Proteobacteria	Alphaproteobacteria	Rhodobacterales	Rhodobacteraceae	Amylibacter	BS
AGGGTTTGATCCTGGCTCAGGACGAACGCTGGCGGCGCGCCTAACACATGCAAGTCGAACGAGCGGAGACCCTTCGGGGTTGAAGTTAGTGGCGGACGGGTGAGTAACACGTGAGGAACCTGCCTTACAGAGTGGGATACCGTTTGGAAACGAACGTTAATACCGCATAACGTATTGAAATCGCATGGTTTTGATACCAAAGATTTATCGCTGTAAGATGGCCTCGCGTCTGATTAGATAGTTGGTGAGGTAACGGCCCACCAAGTCGACGATCAGTAGCCGGACTGAGAGGTTGATCGGCCACATTGGGACTGAGACACGGCCCAGACTCCTACGGGAGGCAGCA	3.14323	-5.79618	1.85373	-3.12676	0.00176741	0.00501717	Bacteria	Firmicutes	Clostridia	Clostridiales	Ruminococcaceae	Candidatus_Soleaferrea	BS
AGAGTTTGATCCTGGCTCAGATTGAACGCTAGCGGGATGCCTTACACATGCAAGTCGAACGGCAGCATAAGAGAGCTTGCTCTCTTGATGGCGAGTGGCGAACGGGTGAGTAATGTATCGGAACGTGCCCAGTAGCGGGGGATAACTACGCGAAAGCGTAGCTAATACCGCATACGCCCTACGGGGGAAAGGAGGGGATCCGCAAGGACCTTTCACTATTGGAGCGGCCGATATCGGATTAGCTAGTTGGTGAGGTAACGGCTCACCAAGGCGACGATCCGTAGCTGGTTTGAGAGGACGACCAGCCACACTGGGACTGAGACACGGCCCAGACTCCTACGGGAGGCAGCA	0.480588	0.243085	2.94376	0.0825764	0.934188	0.955914	Bacteria	Proteobacteria	Gammaproteobacteria	Betaproteobacteriales	Burkholderiaceae	Pelistega	BS
AGGGTTTGATCCTGGCTCAGAACGAACGCTGGCGGCAGGCTTAACACATGCAAGTCGAACGGTCTCTTCGGAGGCAGTGGCAGACGGGTGAGTAATGCATGGGAATCTACCATTCTCTACGGAATAACTCAGGGAAACTTGTGCTAATACCGTATACGCCCTTTTGGGGAAAGATTTATCGGAGAGTGATGAGCCCATGTTGGATTAGCTAGTTGGTGGGGTAAAGGCCTACCAAGGCGACGATCCATAGCTGGTCTGAGAGGATGATCAGCCACACTGGGACTGAGACACGGCCCAGACTCCTACGGGAGGCAGCA	0.456523	-3.17088	4.28725	-0.739606	0.459539	0.596744	Bacteria	Proteobacteria	Alphaproteobacteria	Rhizobiales	Rhizobiaceae	Falsochrobactrum	BS
AGGGTTTGATCCTGGCTCAGGATGAACGCTGGCGGCGTGCCTAACACATGCAAGTCGAACGGAGTTATATGATTGAAGTCTTCGGATGGATTTCATATAACTTAGTGGCGGACGGGTGAGTAACGCGTGGGTAACCTGCCTCATACAGGGGGATAACAGTTGGAAACGGCTGCTAAAACCGCATAAGCATACACTGTCGCATGACAGAGTGTGAAAATATTTTATAGGTATGAGATGGGCCCGCGTCTGATTAGCTAGTTGGTAAGGTAACGGCTTACCAAGGCGACGATCAGTAGCCGGCTTGAGAGAGTGACCGGCCACATTGGGACTGAGACACGGCCCAAACTCCTACGGGAGGCAGCA	4.02135	6.14284	2.47945	2.4775	0.0132305	0.0335852	Bacteria	Firmicutes	Clostridia	Clostridiales	Lachnospiraceae	Herbinix	BS
GTGTCAGCCGCCGCGGTAATACGGAGGGTGCAAGCGTTAATCGGAATTACTGGGCGTAAAGCGTGCGTAGGCGGTTTATTAAGTCAGATGTGAAAGCCCCGGGCTTAACCTGGGAACTGCATTTGAAACTGGTCAACTAGAGTATGGTAGAGGAAAGTGGAATTTCTGGTGTAGCGGTGAAATGCGTAGATATCAGAAGGAACATCAATGGCGAAGGCAGCTTTCTGGACCAATACTGACGCTGAGGTACGAAAGCGTGGGTAGCAAACAGGATTAGATACCCTGGTAGTCCACGCCGTAAACGATGATAACTAGCCGTTGGGGGGATTTACCCTTTAGTGGCGAAGCTAACGCGTTAAGTTATCCGCCTGGGGAGTACGGCCGCAAGGTTAAAACTCA…	2.41287	-5.57318	4.25469	-1.30989	0.190232	0.356491	Bacteria	Proteobacteria	Gammaproteobacteria	Thiomicrospirales	Thioglobaceae	SUP05_cluster	BS
AGGGTTTGATCCTGGCTCAGGACGAACGCTGGCGGCGTGCTTAACACATGCAAGTCGAGCGGTAAGGCCCTTCGGGGTACACGAGCGGCGAACGGGTGAGTAACACGTGAGCAACCTGCCCCTGACTCCGGGATAAGCGGTGGAAACGCCGTCTAATACCGGATACGACCCTCCTCCGCATGGTGGGGGGTGGAAAGTTTTTTCGGTCGGGGATGGGCTCGCGGCCTATCAGCTTGTTGGTGGGGTAACGGCCTACCAAGGCGATTACGGGTAGCCGGCCTGAGAGGGCGACCGGCCACACTGGGACTGAGACACGGCCCAGACTCCTACGGGAGGCAGCA	0.444354	-2.86802	4.29658	-0.667512	0.504445	0.622306	Bacteria	Actinobacteria	Actinobacteria	Streptosporangiales	Nocardiopsaceae	Nocardiopsis	BS
AGGGTTTGATCATGGCTCAGGACGAACGCTGGCGGCGTGCTTAACACATGCAAGTCGAACGATGAACCGCTTTCGGGCGGGGATTAGTGGCGAACGGGTGAGTAACACGTGGGCAATCTGCCCTGCACTCTGGGACAAGCCCTGGAAACGGGGTCTAATACCGGATATGACTGTCCGCCGCATGGTGGATGGTGTAAAGCTCCGGCGGTGCAGGATGAGCCCGCGGCCTATCAGCTTGTTGGTGAGGTAGTGGCTCACCAAGGCGACGACGGGTAGCCGGCCTGAGAGGGCGACCGGCCACACTGGGACTGAGACACGGCCCAGACTCCTACGGGAGGCAGCA	0.85296	-3.54739	3.08629	-1.1494	0.25039	0.418374	Bacteria	Actinobacteria	Actinobacteria	Streptomycetales	Streptomycetaceae	Streptomyces	BS
AGGGTTTGATCCTGGCTCAGGATGAACGCTGGCGGCGTGCTTAACACATGCAAGTCGAACGAAGCATTTAAGACAGATTTTTTCGGAATGAAGTTTTTTATGACTGAGTGGCGGACGGGTGAGTAACGCGTGGGTAACCTGCCTCACACAGGGGGATAGCAGTTGGAAACGACTGGTAATACCGCATAAGCGCACAGCTTCGCATGAAGCGGTGTGAAAAACTCCGGTGGTGTGAGATGGACCCGCGTCTGATTAGGTAGTTGGTGAGGTAACGGCCCACCAAGCCGACGATCAGTAGCCGACCTGAGAGGGTGACCGGCCACATTGGGACTGAGACACGGCCCAGACTCCTACGGGAGGCAGCA	1.38576	-0.112158	1.72594	-0.0649837	0.948187	0.96375	Bacteria	Firmicutes	Clostridia	Clostridiales	Lachnospiraceae	Lachnospira	BS
AGGGTTTGATCATGGCTCAGAACGAACGCTGGCGGCGTGGATAAGACATGCAAGTCGAACGAGAGAATTGCTAGCTTGCTAATAATTCTCTAGTGGCGCACGGGTGAGTAACACGTGAGTAACCTGCCCCCGAGAGCGGGATAGCCCTGGGAAACTGGGATTAATACCGCATAGTATCGAAAGATTAAAGCAGCAATGCGCTTGGGGATGGGCTCGCGGCCTATTAGTTAGTTGGTGAGGTAACGGCTCACCAAGGCGATGACGGGTAGCCGGTCTGAGAGGATGTCCGGCCACACTGGAACTGAGACACGGTCCAGACTCCTACGGGAGGCAGCA	0.546612	-2.54417	3.48021	-0.73104	0.464755	0.597664	Bacteria	Verrucomicrobia	Verrucomicrobiae	Verrucomicrobiales	Akkermansiaceae	Akkermansia	BS
GTGTCAGCAGCCGCGGTAATACGGGAGTGGCAAGCGTTATCCGGAATTATTGGGCGTAAAGCGTCCGCAGGCGGCCCTACAAGTCTGCTGTTAAAAAGTGGAGCTTAACTCCATCATGGCAGTGGAAACTGTTGGGCTCGAGTGTGGTAGGGGCAGAGGGAATTCCCGGTGTAGCGGTGAAATGCGTAGATATCGGGAAGAACACCAGTGGCGAAGGCGCTCTGCTGGGCCATCACTGACGCTCATGGACGAAAGCCAGGGGAGCGAAAGGGATTAGATACCCCTGTAGTCCTGGCCGTAAACGATGAACACTAGGTGTCGGGGGAATCGACCCCTCCGGTGTCGTAGCCAACGCGTTAAGTGTTCCGCCTGGGGAGTACGCACGCAAGTGTGAAACTC…	3.69087	-6.18644	4.25204	-1.45493	0.145688	0.2936	Bacteria	Cyanobacteria	Oxyphotobacteria	Synechococcales	Cyanobiaceae	Synechococcus_CC9902	BS
AGGGTTTGATCATGGCTCAGGACGAACGCTGGCGGCGTGCTTCACACATGCAAGTCGAACGGAAAGGCTCCTTCGGGAGTGCTCGAGTGGCGAACGGGTGAGTAACACGTGGGTAACCTGCCCCCATCTCTGGGATAACTGCTGGAAACGGTGGCTAATACCGGATACTACTGCTGGTCGCATGGCCTGGTGGTGGAAAGCTTTTGCGGTTGGGGAGGGGCTCGCGGCCTATCAGCTGGTTGGTGGGGTGATGGCCTACCAAGGCGGTGACGGGTAGCCGGCCTGAGAGGGCGGTCGGTCACATTGGGACTGAGATACGGCCCAGACTCCTACGGGAGGCAGCA	0.905519	-1.80616	2.49554	-0.723756	0.469215	0.597664	Bacteria	Actinobacteria	Actinobacteria	Glycomycetales	Glycomycetaceae	Glycomyces	BS
AGGGTTTGATCCTGGCTCAGGATGAACGCTGGCGGCGTGCTTAACACATGCAAGTCGAACGGAGTTAATAAGTGGAAGTCTTCGGATGGAAGCTTATTAACTTAGTGGCGGACGGGTGAGTAACGCGTGGGTAACCTGCCTTATACAGGGGGATAACAGCCGGAAACGGTTGCTAATACCGCATAAGCATACAGTGCCGCATGGTACAGTGTGAAAAGATTTATCGGTATAAGATGGACCCGCGTCTGATTAGCTAGTTGGTGAGGTAAAGGCCCACCAAGGCGACGATCAGTAGCCGGCTTGAGAGAGTGACCGGCCACATTGGGACTGAGACACGGCCCAAACTCCTACGGGAGGCAGCA	2.64851	-5.06255	2.99605	-1.68974	0.0910774	0.197086	Bacteria	Firmicutes	Clostridia	Clostridiales	Lachnospiraceae	Anaerocolumna	BS
AGGGTTTGATCCTGGCTCAGGACGAACGCTGGCGGCGTGCCTAACACATGCAAGTCGAGCGATGAAACCCTTCGGGGTGAATTAGCGGCGGACGGGTGAGTAACACGTGGGTAACCTGCCTCATAGAGGGGGATAGCCTCCCGAAAGGGAGATTAATACCGCATAACATATTTCTGCTGCATGGTAGAAATATCAAAGGAGTAATCCGCTATGAGATGGACCCGCGGCGCATTAGCTAGTTGGTGAGGTAAGGGCTCACCAAGGCGACGATGCGTAGCCGACCTGAGAGGGTGATCGGCCACATTGGAACTGAGACACGGTCCAGACTCCTACGGGAGGCAGCA	0.928551	0	4.40736	0	1	1	Bacteria	Firmicutes	Clostridia	Clostridiales	Clostridiaceae_1	Clostridium_sensu_stricto_13	BS
AGGGTTTGATCATGGCTCAGAGTGAACGCTGGCGGTAGGCCTAACACATGCAAGTCGAACGGCAGCACAGGAGAGCTTGCTCTCTGGGTGGCGAGTGGCGGACGGGTGAGGAATACATCGGAATCTACTCTGTCGTGGGGGATAACGTAGGGAAACTTACGCTAATACCGCATACGACCTAAGGGTGAAAGTGGGGGACCGCAAGGCCTCACGCGATTGAATGAGCCGATGTCGGATTAGCTAGTTGGCGGGGTAAAGGCCCACCAAGGCGACGATCCGTAGCTGGTCTGAGAGGATGATCAGCCACACTGGAACTGAGACACGGTCCAGACTCCTACGGGAGGCAGCA	0.472472	1.1375	4.37216	0.260168	0.794734	0.863415	Bacteria	Proteobacteria	Gammaproteobacteria	Xanthomonadales	Xanthomonadaceae	Pseudoxanthomonas	BS
AGGGTTTGATCCTGGCTCAGGATGAACGCTGGCGGCGTGCTTAACACATGCAAGTCGAACGGAACTGCATATGAAGAATCTCTTCGGAGAGGATTTTTTGTAGTTTAGTGGCGGACGGGTGAGTAACGCGTGAGTAACCTGCCCTTGAGAGGGGGATAACGTTCTGAAAAGAACGCTAATACCGCATAACATTACGAAGTCGCATGGCTTTGTAATCAAAACTGAGGTGCTCAGGGATGGACTCGCGTCCGATTAGATAGTTGGTGAGGTAACGGCTCACCAAGTCGACGATCGGTAGCCGGACTGAGAGGTTGAACGGCCACATTGGGACTGAGACACGGCCCAGACTCCTACGGGAGGCAGCA	0.934638	-1.90102	2.41463	-0.787293	0.43111	0.580427	Bacteria	Firmicutes	Clostridia	Clostridiales	Ruminococcaceae	Ruminococcaceae_UCG-001	BS
AGGGTTTGATCCTGGCTCAGGATGAACGCTGGCGGCGTGCCTAACACATGCAAGTCGAACGAAGCACCTGGATCTGATCCCTTCGGGGTGAAGAACCTTGTGACTTAGTGGCGGACGGGTGAGTAACGCGTGGGTAACCTGCCCAGTACAGGGGGATAACAGTTGGAAACAGCTGCTAATACCGCATAAGCCTGTAATACCGCATGGTATATCAGGAAAAACTCCGGTGGTACTGGATGGGCCCGCGTCTGATTAGCTAGTTGGAGGGGTAATGGCCCACCAAGGCGACGATCAGTAGCCGGCTTGAGAGAGTGACCGGCCACATTGGGACTGAGACACGGCCCAAACTCCTACGGGAGGCAGCA	0.518769	-3.35681	4.28241	-0.783862	0.433121	0.580427	Bacteria	Firmicutes	Clostridia	Clostridiales	Lachnospiraceae	Lachnospiraceae_NK4B4_group	BS
AGGGTTTGATCCTGGCTCAGGATGAACGCTGGCGGCGTGCCTAACACATGCAAGTCGAACGATTAAAGCCCCTCCGGGGGTGCATAGAGTGGCGAACGGGTGAGTAACACGTGACCAACCCGCCCCGGACACCGGGACAACGGGCGGAAACGCCTGCTAATACCGGATACTCCGCGACGGACGCATGTCCGACGCGGGAAAGCCCAGGCGGTCCGGGATGGGGTCGCGGCCCATCAGCTAGACGGCGGGGTGACGGCCCACCGTGGCGACTACGGGTAGCCGGGTTGAGAGACCGACCGGCCACATTGGGACTGAGACACGGCCCAGACTCCTACGGGAGGCAGCA	0.536173	-3.15994	4.28755	-0.737003	0.461121	0.596744	Bacteria	Actinobacteria	Coriobacteriia	Coriobacteriales	Eggerthellaceae	Paraeggerthella	BS
GTGCCAGCAGCCGCGGTAAAACCAGCACCTCAAGTGGTCAGGATGATTATTGGGCCTAAAGCATCCGTAGCCGGCTCTGTAAGTTTTCGGTTAAATCTGTACGCTCAACGTACAGGCTGCCGGGAATACTGCAGAACTAGGGAGTGGGAGAGGTAGACGGTACTCGGTAGGAAGTGGTAAAATGCTTTGATCTATCGATGACCACCTGTGGCGAAGGCGGTCTACCAGAACACGTCCGACGGTGAGGGATGAAAGCTGGGGGAGCAAACCGGATTAGATACCCGGGTAGTCCCAGCTGTAAACTATGCAAACTCAGTGATGCATTGGCTTGTGGCCAATGCAGTGCTGCAGGGAAGCCGTTAAGTTTGCCGCCTGGGAAGTACGTACGCAAGTATGAAA…	2.38124	-5.5543	4.25479	-1.30542	0.191749	0.356491	Archaea	Thaumarchaeota	Nitrososphaeria	Nitrosopumilales	Nitrosopumilaceae	Candidatus_Nitrosopumilus	BS
AGGGTTTGATCATGGCTCAGATTGAACGCTGGCGGCAGGCCTAACACATGCAAGTCGAGCGCGAAAGTTCTTCGGGATGAGTAGAGCGGCGGACGGGTGAGTAACGCGTGGGAATCTGCCCAGTAGTGGGGGACAACGTTCCGAAAGGAGCGCTAATACCGCATACGCCCTACGGGGGAAAGGGGGGGATCTTCGGACCTCTCGCTATTGGATGAGCCTGCGTCGGATTAGCTAGTTGGTGGGGTAAAGGCCTACCAAGGCGACGATCCGTAACTGGTCTGAGAGGATGATCAGTCACACTGGAACTGAGACACGGTCCAGACTCCTACGGGAGGCAGCA	0.461794	-3.18678	4.28681	-0.743391	0.457245	0.596744	Bacteria	Proteobacteria	Gammaproteobacteria	Cellvibrionales	Cellvibrionaceae	Cellvibrio	BS
GTGTCAGCAGCCGCGGTAATACGGAGGATCCAAGCGTTATCCGGAATCATTGGGTTTAAAGGGTCCGCAGGCTGTTTTTTAAGTCAGAGGTGAAATCCTACAGCTCAACTGTAGAACTGCCTTTGATACTGAAAAACTTGAGTTATTGTGAAGTGGTTAGAATGTGTGGTGTAGCGGTGAAATGCATAGATATCACACAGAATACCGATTGCGAAGGCAGATCACTAACAATATACTGACGCTCATGGACGAAAGCGTGGGGAGCGAACAGGATTAGATACCCTGGTAGTCCACGCCGTAAACGATGGATACTAGCTGTTCGTCTAACATTGGTTAGATGAGTGGCTAAGCGAAAGTGATAAGTATCCCACCTGGGGAGTACGGTCGCAAGACTGAAAC…	1.2411	-4.6138	4.26188	-1.08257	0.278998	0.454664	Bacteria	Bacteroidetes	Bacteroidia	Flavobacteriales	Flavobacteriaceae	NS4_marine_group	BS
AGGGTTTGATCCTGGCTCAGGATGAACGCTAGCGACAGGCTTAACACATGCAAGTCGAGGGGTAACAGGGTAGCAATACCGCTGACGACCGGCGCACGGGTGAGTAACGCGTATGCAACCTGCCTATAACTGGGGAATAGCTCCCTGAAAGGGGAATTAACACCGCATAACACTATTGATTCGCATGGATTAGTAGTTAAATGTAGCGATACAGGTTATAGATGGGCATGCGTGACATTAGCTAGTTGGTGAGGTAACGGCTCACCAAGGCTACGATGTCTAGGGGTTCTGAGAGGAAGGTCCCCCACACTGGTACTGAGACACGGACCAGACTCCTACGGGAGGCAGCA	0.728753	-3.84752	4.27224	-0.900584	0.367809	0.522052	Bacteria	Bacteroidetes	Bacteroidia	Bacteroidales	Marinilabiliaceae	Ruminofilibacter	BS
GTGTCAGCAGCCGCGGTAATACGGAGGGGGCAAGCGTTGTTCGGAATCATTGGGCGTAAAGAGTATGTAGGCGGCTATTTAAGTCAGACGTGTAAGCCCACGGCTCAACCGTGGAATTGCGTTTGAAACTATTTAGCTTGAGTGCAGGAGAGGAAGGCGGAATTCCCAGTGTAGCGGTGAAATGCATTGATATTGGGAAGAACACCGGTGGCGAAGGCGGCCTTCTGGTCTGACACTGACGCTGAGATACGAAAGCCAGGGGAGCGAACGGGATTAGATACCCCGGTAGTCCTGGCCGTAAACGATGGGCACTAGGTGCGGGAGGTATTGATCCCTTCCGTGTCGCAGCTAACGCATTAAGTGCCCCGCCTGGGGAGTACGGTCGCAAGGCTGAAACTC…	1.00675	-4.31177	4.26533	-1.01089	0.312069	0.470779	Bacteria	Nitrospinae	Nitrospinia	Nitrospinales	Nitrospinaceae	LS-NOB	BS
AGGGTTTGATCATGGCTCAGATTGAACGCTAGCGGGATGCTTTACACATGCAAGTCGAACGGCAGCGCGAGGTAAGCTTGCTTACCTTGGCGGCGAGTGGCGAACGGGTGAGTAATGTATCGGAACGTGCCCAGTAGCGGGGGATAACTACTCGAAAGAGTGGCTAATACCGCATACGCCCTACGGGGGAAAGGGGGGGATCGCAAGACCTCTCACTATTGGAGCGGCCGATATCGGATTAGCTAGTTGGTGGGGTAAAGGCTCACCAAGGCAACGATCCGTAGCTGGTTTGAGAGGACGACCAGCCACACTGGGACTGAGACACGGCCCAGACTCCTACGGGAGGCAGCA	0.477422	-0.672553	3.64655	-0.184436	0.853672	0.90514	Bacteria	Proteobacteria	Gammaproteobacteria	Betaproteobacteriales	Burkholderiaceae	Pusillimonas	BS
GTGCCAGCAGCCGCGGTAATACGGAGGGGGTTAGCGTTGTTCGGAATTACTGGGCGTAAAGCGCACGTAGGCGGATTGGAAAGTTGGGGGTGAAATCCCGGGGCTCAACCCCGGAACTGCCTCCAAAACTATCAGTCTAGAGTTCGAGAGAGGTGAGTGGAATTCCAAGTGTAGAGGTGAAATTCGTAGATATTTGGAGGAACACCAGTGGCGAAGGCGGCTCACTGGCTCGATACTGACGCTGAGGTGCGAAAGTGTGGGGAGCAAACAGGATTAGATACCCTGGTAGTCCACACCGTAAACGATGAATGCCAGTCGTCGGGCAGTATACTGTTCGGTGACACACCTAACGGATTAAGCATTCCGCCTGGGGAGTACGGTCGCAAGATTAAAACTCAA…	0.53804	-3.40758	4.28119	-0.795943	0.426065	0.580427	Bacteria	Proteobacteria	Alphaproteobacteria	Rhodobacterales	Rhodobacteraceae	Ascidiaceihabitans	BS
GTGTCAGCAGCCGCGGTAATACGGAGGGTGCAAGCGTTAATCGGAATTACTGGGCGTAAAGCGCGCGTAGGCGGTTTGTTAAGTGTGATGTGAAAGCCCAGGGCTCAACCTTGGAACTGCATCACATACTGGCAAGCTAGAGTACGGTAGAGGGGGGTAGAATTCCATGTGTAGCGGTGAAATGCGTAGAGATGTGGAGGAATACCAGTGGCGAAGGCGGCCCCCTGGATCGATACTGACGCTGAGGTGCGAAAGCGTGGGGAGCAAACAGGATTAGATACCCTGGTAGTCCACGCCGTAAACGATGTCAACTAGCCGTTGGGAGGGTAATCCTTTTAGTGGCGCAGCTAACGCTTTAAGTTGACCGCCTGGGGAGTACGGTCGCAAGATTAAAACTCA…	0.532768	-3.39387	4.28151	-0.79268	0.427965	0.580427	Bacteria	Proteobacteria	Gammaproteobacteria	Oceanospirillales	Pseudohongiellaceae	Pseudohongiella	BS
AGAGTTTGATCATGGCTCAGGACGAACGCTGGCGGCGTGCTTAACACATGCAAGTCGAACGAAGTCAAAGGGCTTGCCCTTTGGCTTAGTGGCGGACGGGTGAGTAACGCGTGAGCAACCTGCCTCTATCTGGGGAATAACACAGAGAAATTTGTGCTAATACCGCATATTATCTTTAGGTGGCATCACCTTTAGATGAAAGATTTTATCGGATAGAGATGGGCTCGCGTCCCATTAGATAGTTGGTGAGGTAACGGCCCACCAAGTCGACGATGGGTAGCCGACCTGAGAGGGTGATCGGCCACATTGGAACTGAGAACGGTCCAGACTCCTACGGGAGGCAGCA	0.590105	-3.11702	4.20998	-0.740388	0.459065	0.596744	Bacteria	Firmicutes	Clostridia	Clostridiales	Ruminococcaceae	Ruminococcaceae_UCG-011	BS
AGGGTTTGATCCTGGCTCAGGATGAACGCCGGCGGTGTGCCTAATACATGCAAGTCGAACGCGTTGGCCCAACTGATTGAACGTGCTTGCACGGACTTGACGTTGGTTTACCAGCGAGTGGCGGACGGGTGAGTAACACGTAGGTAACCTGCCCCAAAGCGGGGGATAACATTTGGAAACAGATGCTAATACCGCATAACAATTTGAATCGCATGATTCAAATTTAAAAGATGGTTTCGGCTATCACTTTGGGATGGACCTGCGGCGCATTAGCTTGTTGGTAGGGTAACGGCCTACCAAGGCTGTGATGCGTAGCCGAGTTGAGAGACTGATCGGCCACAATGGAACTGAGACACGGTCCATACTCCTACGGGAGGCAGCA	4317.06	2.39403	0.299701	7.98807	1.37062e-15	1.22328e-14	Bacteria	Firmicutes	Bacilli	Lactobacillales	Lactobacillaceae	Lactobacillus	Alfalfa
AGGGTTTGATCCTGGCTCAGAACGAACGCTGGCGGCGCGTCTTAAGCATGCAAGTCGAGCGGCAAGGCCCTTCGGGGCCCCAGAGCGGCGGACGGGTGAGTAACGCGTGGACAACCTGCCCTTCGGTGGGGGATAGCCTGCGGAAACGCAGGGTAATACCGCATGAGACGCAACGGGCGGAGGCCGGTTGCGGGAAAGGCCCCGAGGGGCCGCCGGGGGATGGGTCCGCGTCCCATTAGCTAGACGGCGGGGTGAAGGCCCACCGTGGCGACGATGGGTAGCCGGCCTGAGAGGGTGGACGGCCACATTGGAACTGAGACACGGTCCAGACTCCTACGGGAGGCAGCA	362.204	-1.98542	0.236023	-8.41199	4.03129e-17	3.78729e-16	Bacteria	Spirochaetes	Spirochaetia	Spirochaetales	Spirochaetaceae	Sphaerochaeta	Alfalfa
AGGGTTTGATCCTGGCTCAGGATGAACGCTAGCTACAGGCTTAACACATGCAAGTCGAGGGGCAGCATGAACTTAGCTTGCTAAGTTTGATGGCGACCGGCGCACGGGTGAGTAACACGTATCCAACCTGCCGATGACTCGGGGATAGCCTTTCGAAAGAAAGATTAATACCCGATGGCATAGTTCTTCCGCATGGTAGAACTATTAAAGAATTTCGGTCATCGATGGGGATGCGTTCCATTAGGTTGTTGGCGGGGTAACGGCCCACCAAGCCTTCGATGGATAGGGGTTCTGAGAGGAAGGTCCCCCACATTGGAACTGAGACACGGTCCAAACTCCTACGGGAGGCAGCA	876.074	1.35392	0.317431	4.26524	1.99688e-05	8.28939e-05	Bacteria	Bacteroidetes	Bacteroidia	Bacteroidales	Bacteroidaceae	Bacteroides	Alfalfa
AGGGTTTGATCCTGGCTCAGGACGAACGCTGGCGGCGTGCTTAACACATGCAAGTCGAACGAGAGGACATGAAAAGCTTGCTTTTTATGGAATCGAGTGGCAAACGGGTGAGTAACGCGTAAGCAACCTGCCCTGCAGATGGGGACAACAGCTGGAAACGGCTGCTAATACCGAATACGAAGCAGCTCCCGCATGGGGGCAGCTTGAAAGGATGGCCTCTGAATATGCTATCGCTGCAGGAGGGGCTTGCGTCTGATTAGCTGGTTGGAGGGGTAACGGCCCACCAAGGCGACGATCAGTAGCCGGTCTGAGAGGATGAACGGCCACATTGGGACTGAGACACGGCCCAGACTCCTACGGGAGGCAGCA	1679.04	4.73441	0.686732	6.89413	5.41965e-12	3.51784e-11	Bacteria	Firmicutes	Negativicutes	Selenomonadales	Veillonellaceae	Megasphaera	Alfalfa
AGGGTTTGATCCTGGCTCAGGATGAACGCTAGCTACAGGCTTAACACATGCAAGTCGAGGGGAAACGGGCGCCAAGCTTGCTTGGCGCAGTCGTCGACCGGCGAATGGGTGAGTAACGCGTATCCAACCTGGCTTCAAGCAGGGAACAGGCTTTCGAAAGAAAGATTAATACCCTATGTGGTCCTCGGAAGACATCAGAGGAGGACGAAAGATTCATCGCTTGAAGATGGGGATGCGTCTGATTAGGCAGTTGGCGGGACAAGGGCCCACCAAACCGACGATCAGTAGGGGTTCTGAGAGGAAGGTCCCCCACATTGGAACTGAGACACGGTCCAAACTCCTACGGGAGGCAGCA	14856.3	6.28731	0.506406	12.4155	2.15211e-35	5.12203e-34	Bacteria	Bacteroidetes	Bacteroidia	Bacteroidales	Prevotellaceae	Prevotella_7	Alfalfa
AGGGTTTGATCCTGGCTCAGGATGAACGCTAGCTACAGGCTTAACACATGCAAGTCGAGGGGAAACGATATAGAAAGCTTGCTTTCTTTAGGCGTCGACCGGCGAATGGGTGAGTAACGCGTATCCAACCTGCCCCTGAGTAAGGGATAGCCCATCGAAAGATGGATTAATACCTTATGGTCTCCTTTGCAGACATCTAATTAGGAGTAAAGATTTATCGCTGAGGGATGGGGATGCGTCTGATTAGCTTGTTGGCGGGGTAACGGCCCACCAAGGCAACGATCAGTAGGGGTTCTGAGAGGAAGGTCCCCCACATTGGTACTGAGACACGGACCAAACTCCTACGGGAGGCAGCA	6810.38	5.34592	0.434106	12.3148	7.54346e-35	1.58413e-33	Bacteria	Bacteroidetes	Bacteroidia	Bacteroidales	Prevotellaceae	Prevotellaceae_YAB2003_group	Alfalfa
AGGGTTTGATCCTGGCTCAGGATTAACGCTGGCGGCGTGCCTAATACATGCAAGTCGAATGGTAGTAGCAATACAAACCATGGCGAACGGGTGAGTAACACGTAGGCAACCCAACTTTAAGACGAGGATAACCGTTGGAAACGACGGATAATACTGGATAGGACATCATAAAGGGCATCCTTAGATGTTTAAAGGTTACTATGCCACTTAGAGAGGGGCCTGCGGCGCATTAGCTAGTTGGTGAGATAACAGCCCACCAAGGCGATGATGCGTAGCCGGACTGAGAGGTTGAACGGCCACAATGGAACTGAGAACGGTCCATACTCCTACGGGAGGCAGCA	21739	1.98768	0.426168	4.66408	3.10002e-06	1.40089e-05	Bacteria	Tenericutes	Mollicutes	Anaeroplasmatales	Anaeroplasmataceae	Anaeroplasma	Alfalfa
AGGGTTTGATCATGGCTCAGGATGAACGCTAGCTACAGGCTTAACACATGCAAGTCGAGGGGCAGCATTATCGAAGCTTGCTTTGATAGATGGCGACCGGCGCACGGGTGAGTAACGCGTATCCAACCTTCCCCTTAGTAGGGCATAGCCCGTAGAAATGCGGATTAATACCCTATGTTGTATTATGAGGACATCTGAAAGATACCAAAGGTTTACCGCTAAGGGATGGGGATGCGTCTGATTAGGTTGTTGGCGGGGTAACGGCCCACCAAGCCTGCGATCAGTAGGGGTTCTGAGAGGAAGGTCCCCCACATTGGAACTGAGACACGGTCCAAACTCCTACGGGAGGCAGCA	45149.3	1.62084	0.212398	7.63114	2.32688e-14	1.88794e-13	Bacteria	Bacteroidetes	Bacteroidia	Bacteroidales	Prevotellaceae	Prevotella_1	Alfalfa
AGGGTTTGATCCTGGCTCAGATTGAACGCTGGCGGCGTGCTTAACACATGCAAGTCGAACGCGAACGGGGCTTCGGCCCCAAGTAGAGTGGCGCACGGGTGAGTAACGCGTGGACAATCTGCCCTTATGACTGGAATAACAGTTGGAAACGGCTGCTAATACCGGATACGCTCAGGAAGAACTTTTTGAGGAAAGGCGGCCTCTGCTTGCAAGCTGTCGCATAAGGATGAGTCCGCGTCCCATTAGCTAGTTGGCGGGGTAACGGCCCACCAAGGCAACGATGGGTAGCCGATTTGAGAGGATGATCGGCCACACTGGGACTGAAACACGGCCCAGACTCCTACGGGAGGCAGCA	986.099	-0.313426	0.305202	-1.02695	0.304446	0.658711	Bacteria	Proteobacteria	Deltaproteobacteria	Desulfovibrionales	Desulfovibrionaceae	Desulfovibrio	Alfalfa
AGGGTTTGATCCTGGCTCAGGACGAACGCTGGCGGCGTGCCTAATACATGCAAGTAGAACGCTGAAGACTTTAGCTTGCTAAAGTTGGAAGAGTTGCGAACGGGTGAGTAACGCGTAGGTAACCTGCCTACTAGCGGGGGATAACTATTGGAAACGATAGCTAATACCGCATAACAGCATTTAACACATGTTAGATGCTTGAAAGGAGCAATTGCTTCACTAGTAGATGGACCTGCGTTGTATTAGCTAGTTGGTGAGGTAACGGCTCACCAAGGCGACGATACATAGCCGACCTGAGAGGGTGATCGGCCACACTGGGACTGAGACACGGCCCAGACTCCTACGGGAGGCAGCA	1547.49	2.51056	0.377431	6.65171	2.89716e-11	1.81454e-10	Bacteria	Firmicutes	Bacilli	Lactobacillales	Streptococcaceae	Streptococcus	Alfalfa
AGGGTTTGATCCTGGCTCAGGACGAACGCTGGCGGCGTGCCTAACACATGCAAGTCGAACGAAGCTTTTGATTTCGGTTGAGAGCTTAGTGGCGGACGGGTGAGTAACGCGTGAGTAACCTGCCTTACAGAGGGGGATAACGTCTGGAAACGGACGCTAATACCGCATGACATTTCTTTATCACATGGTAGAGAAATCAAAGGAGCAATCCGCTGTAAGATGGACTCGCGTCCGATTAGCTAGATGGTGAGATAACAGCCCACCATGGCGACGATCGGTAGCCGGACTGAGAGGTTGAACGGCCACATTGGGACTGAGACACGGCCCAGACTCCTACGGGAGGCAGCA	138.021	1.05149	0.409229	2.56945	0.0101859	0.0327602	Bacteria	Firmicutes	Clostridia	Clostridiales	Ruminococcaceae	Caproiciproducens	Alfalfa
AGGGTTTGATCCTGGCTCAGATTGAACGCTGGCGGCATGCCTTACACATGCAAGTCGAACGGCAGCGGGGGAGCTTGCTCCTGCCGGCGAGTGGCGAACGGGTGAGTAATGCATCGGAACGTGTCCTGTTGTGGGGGATAACTGATCGAAAGATCAGCTAATACCGCATGAGACCTGAGGGTGAAAGCGGGGGATCGCAAGACCTCGCGCGACAGGAGCGGCCGATGTCTGATTAGCTAGTTGGTGAGATAAAAGCTTACCAAGGCGACGATCAGTAGCTGGTCTGAGAGGATGATCAGCCACATTGGGACTGAGACACGGCCCAGACTCCTACGGGAGGCAGCA	1620.35	2.43435	0.187485	12.9842	1.50307e-38	4.12765e-37	Bacteria	Proteobacteria	Gammaproteobacteria	Betaproteobacteriales	Burkholderiaceae	Sutterella	Alfalfa
AGGGTTTGATCCTGGCTCAGGATGAACGCTAGCGGCAGGCTTAACACATGCAAGTCGAGGGGCAGCGCGGAGTAGCAATACTCTGGCGGCGACCGGCGGAAGGGTGCGTAACACGTGAGCAACTTGCCCGTGACAGGGGGATAAGCGATGGAAACGTCGTCTAACATCCCGTAACACGAGGGGAGGCATCTCCCTTCGTTGAAAACTCCGGTGGTCACGGATGGGCTCGCGGGACATTAGCTAGTTGGCGGGGCAACGGCCCACCAAGGCGACGATGTCTAGGGGTTCTGAGAGGAAGATCCCCCACACTGGAACTGAGACACGGTCCAGACTCCTACGGGAGGCAGCA	5582.95	-2.14251	0.311497	-6.87812	6.06477e-12	3.86629e-11	Bacteria	Bacteroidetes	Bacteroidia	Bacteroidales	Rikenellaceae	Rikenellaceae_RC9_gut_group	Alfalfa
AGGGTTTGATCCTGGCTCAGGACGAACGCTGGCGGCGTGCTTAACACATGCAAGTCGAACGGAGAACTTTCTTCGGAATGTTCTTAGTGGCGAACGGGTGAGTAACGCGTAGGCAACCTGCCCTCTGGTTGGGGACAACATTCCGAAAGGGATGCTAATACCGAATATGATCCCCTCTCCGCATGGAGAGGGGATGAAAGATGGCCTCTACTTGTAAGCTATCGCCAGAAGATGGGCCTGCGTCTGATTAGCTAGTAGGTGGGGTAACGGCCCACCTAGGCGATGATCAGTAGCCGGTCTGAGAGGATGAACGGCCACATTGGGACTGAGACACGGCCCAAACTCCTACGGGAGGCAGCA	680.69	5.4659	0.395869	13.8073	2.30162e-43	7.46981e-42	Bacteria	Firmicutes	Negativicutes	Selenomonadales	Acidaminococcaceae	Acidaminococcus	Alfalfa
AGGGTTTGATCCTGGCTCAGATTGAACGCTGGCGGCAGGCCTAACACATGCAAGTCGAACGGTAACAGGAAGAAGCTTGCTTCTTTGCTGACGAGTGGCGGACGGGTGAGTAATGTCTGGGAAACTGCCTGATGGAGGGGGATAACTACTGGAAACGGTAGCTAATACCGCATAACGTCGCAAGACCAAAGAGGGGGACCTTCGGGCCTCTTGCCATCGGATGTGCCCAGATGGGATTAGCTAGTAGGTGGGGTAACGGCTCACCTAGGCGACGATCCCTAGCTGGTCTGAGAGGATGACCAGCCACACTGGAACTGAGACACGGTCCAGACTCCTACGGGAGGCAGCA	580.777	2.12184	0.529499	4.00726	6.14261e-05	0.00023836	Bacteria	Proteobacteria	Gammaproteobacteria	Enterobacteriales	Enterobacteriaceae	Escherichia/Shigella	Alfalfa
AGGGTTTGATCCTGGCTCAGGATGAACGCTGGCGGCGTGCCTAACACATGCAAGTCGAACGAGCGAGAGATGAAACCTAGTGATTCTCGAGCGAGTGGCGGACGGGTGAGTAACGCGTGGGTAACCTGCCTTACAGAGGGGGATAACAGTTTGAAAAGACTGCTAATACCGCATAAGCACACAGTACCGCATGGTACAGGGTGAAAAGATTTATCACTGTAAGATGGACCCGCGTCTGATTAGCCAGTTGGCAGGGTAACGGCCTACCAAAGCGACGATCAGTAGCCGACCTGAGAGGGTGATCGGCCACATTGGGACTGAGACACGGCCCAAACTCCTACGGGAGGCAGCA	7686.35	1.78772	0.327693	5.45548	4.88413e-08	2.64187e-07	Bacteria	Firmicutes	Clostridia	Clostridiales	Lachnospiraceae	Oribacterium	Alfalfa
AGGGTTTGATCCTGGCTCAGGATGAACGCTGGCGGCGTGCCTAATACATGCAAGTCGAACGAGAAGTCTTCGGACTTCGAGTGGCGAACGGGTGAGTAACACGTATTCAATCTGCCCTAACGACTGGGATACCCTCGGGAAACCTTGGCTAATACCGGATAGGAATTTTGATCGCATGATCGAAATTTTAAAGGATCTTTTGATTCACGATAGGATGAGAATGCGGCGCATTAGTTAGTTGGTGAGATAAAAGCCCACCAAGACGAGGATGCGTAGCCGACCTGAGAGGGTGATCGGCCACAATGGAACTGAGACACGGTCCATACTCCTACGGGAGGCAGCA	2563.25	0.372144	0.357463	1.04107	0.297843	0.658711	Bacteria	Firmicutes	Erysipelotrichia	Erysipelotrichales	Erysipelotrichaceae	Erysipelotrichaceae_UCG-004	Alfalfa
AGGGTTTGATCCTGGCTCAGAACGAACGCTGGTGGAGTGTCTTATACATGCAAGTCGAGCGAGGACGTAGCAATACGAGCCGAGCGGCGAATGGGTGAGTAACGCGTAAGCAATCTGCCCCGCATTCCGGAACAACCGTGCCAACGCGCGGCTAATGCCGGGAGCCGTGGCGGTCCACATGGGCCGTTGACGAAAGATTTATCGATGCGGGATGAGCTTGCGTCCGATTAGCTAGTTGGCGGGGCAACGGCCCACCAAGGCGACGATCGGTAGCCGGCCTGAGAGGGCGATCGGCCACATTGGGACTGAGAGACGGCCCAGACTCCTACGGGAGGCAGCA	2944.23	0.196012	0.3004	0.652502	0.514078	0.817171	Bacteria	Fibrobacteres	Fibrobacteria	Fibrobacterales	Fibrobacteraceae	Fibrobacter	Alfalfa
AGGGTTTGATCCTGGCTCAGGACGAACGCTGGCGGCGTGCTTAACACATGCAAGTTGGGCGAGGATGATTTGAGGAGACATATGTTGAATTGAATCATTCGAGCAGCGGACGGGTGAGTAAAGCACAAGGACTTGTCCGAAAGAGAGGGACACCTTCGGGAAACCGGAGCTAATACCTCATAAGCCGGAAGGTGAAAAGCAGAGATGCGCTTTTGGAGAGACTTGTGTCCTATCAGGCAGTTGGTGAGGTGAAAGCTCACCAAACCGAAGACGGGTAGCCGGACTGAGAGGTCGACCGGCCACATTGGAACTGAGAGACGGTCCAGACTCCTACGGGAGGCAGCA	1349.82	1.21452	0.309982	3.91804	8.92706e-05	0.000342684	Bacteria	Synergistetes	Synergistia	Synergistales	Synergistaceae	Pyramidobacter	Alfalfa
AGGGTTTGATCCTGGCTCAGGACGAACGCTGGCGGCGTGCTTAACACATGCAAGTCGAACGAGACGATTGAAAGCTTGCTTTTGAGAGTCGAGTGGCAAACGGGTGAGTAACGCGTAGACAACCTGCCGCAAAGATGGGGACAACAGTCCGAAAGGACTGCTAATACCGAATGTTGTGCAATCTCCGCATGGAGGATGCATTAAAGATGGCCTCTACTTGTAAGCTATCGCTTTGTGATGGGTCTGCGTCTGATTAGCTAGTTGGTGGGGTAACGGCCTACCAAGGCGACGATCAGTAGCCGGTCTGAGAGGATGAACGGCCACATTGGAACTGAGACACGGTCCAGACTCCTACGGGAGGCAGCA	1390.71	1.65443	0.456821	3.62161	0.000292776	0.00108876	Bacteria	Firmicutes	Negativicutes	Selenomonadales	Veillonellaceae	Selenomonas_1	Alfalfa
AGGGTTTGATCCTGGCTCAGGATGAACGCTGGCGGCGTGCTTAACACATGCAAGTCGAACGGGATCCCTGGCAGCTTGCTGCCGGGGTGAGAGTGGCGAACGGGTGAGTAATGCGTGACCGACCTGCCCCATGCACCGGAATAGCTCCTGGAAACGGGTGGTAATGCCGGATGTTCCACATGAGCGCATGCGAGTGTGGGAAAGGCTTTTTGCGGCATGGGATGGGGTCGCGTCCTATCAGCTTGTTGGTGGGGTAACGGCCTACCAAGGCGTTGACGGGTAGCCGGCCTGAGAGGGCGACCGGCCACATTGGGACTGAGATACGGCCCAGACTCCTACGGGAGGCAGCA	324.364	-0.275187	0.241041	-1.14166	0.253596	0.580345	Bacteria	Actinobacteria	Actinobacteria	Bifidobacteriales	Bifidobacteriaceae	Bifidobacterium	Alfalfa
AGGGTTTGATCATGGCTCAGATTGAACGCTGGCGGCAGGCCTAATACATGCAAGTCGAACGGTAACATAGGAAAAGCTTGCTTTTCCTGATGACGAGTGGCGGACGGGTGAGTAAAGTTTGGGAAGCTACCTGATAGAGGGGGACAACAGTTGGAAACGACTGCTAATACCGCATACAGCCTGAGGGTGAAAGCAGCAATGCGCTATCAGATGCGCCCAAATGGGATTAGCTAGTAGGTGAGGTAAAGGCTCACCTAGGCGACGATCTCTAGCTGGTCTGAGAGGATGATCAGCCACATTGGGACTGAGACACGGCCCAGACTCCTACGGGAGGCAGCA	1683.5	2.08771	0.319838	6.52742	6.69132e-11	4.11862e-10	Bacteria	Proteobacteria	Gammaproteobacteria	Aeromonadales	Succinivibrionaceae	Succinivibrio	Alfalfa
AGGGTTTGATCCTGGCTCAGGATAAACGCCGGCGGCGTGCCTAATACATGCAAGTCGAACGAGGCTCTTCGGAGCCGAGTGGCGTACGGGTGAGTAACACGTTGGTAACCTGCCCTCCAGACCGGAATACCAGAGAGAAATCTCTGCTAATGCCGGATGACGTCATATGGTCGCAAGACCACTTGACCAAAGGCGGCAACTGCCGCGCTGAAGGATGGACCTGCGTCGCATTAGCTAGTTGGCGGGATAATGGCCCACCAAGGCGAGGATGCGTAGCCGAGCTGAGAGGCTAAACGGCCACATTGGGACTGAGACACGGCCCAGACTCCTACGGGAGGCAGCA	1307.63	6.86794	0.438637	15.6574	2.95535e-55	1.50723e-53	Bacteria	Firmicutes	Erysipelotrichia	Erysipelotrichales	Erysipelotrichaceae	Asteroleplasma	Alfalfa
AGGGTTTGATCCTGGCTCAGGACGAACGCTGGCGGCGTGCCTAACACATGCAAGTCGAGCGAAGAATATATAAAGAAATCTTCGGATGGAAATATATATTTCTTAGCGGCGGACGGGTGAGTAACGCGTGAGGAACCTGCCTTGTACTAGGGGATAGCCTCGGGAAACCGGGATTAATACCCTATGATACTTGAGGATCGCATGATTTTCAAGTCAAAGCGATTAAGCGGTATAAGATGGACTCGCGTCCCATTAGCTAGTTGGTGAGGTAATAGCTCACCAAGGCGACGATGGGTAGCCGGCCTGAGAGGGTGAACGGCCACACTGGAACTGAGACACGGTCCAGACTCCTACGGGAGGCAGCA	112.426	5.39716	0.633542	8.51901	1.6092e-17	1.55266e-16	Bacteria	Firmicutes	Clostridia	Clostridiales	Family_XI	Sporanaerobacter	Alfalfa
AGGGTTTGATCCTGGCTCAGGATGAACGCTGGCGGCGTGCCTAACACATGCAAGTCGAACGGAGAATATACGCTTCAGAAGCTTCGGCAGATGATTGTATATTCTTAGTGGCGGACGGGTGAGTAACGCGTGGGCAACCTGCCTCATACTGGGGGATAACAGCTGGAAACGACTGTTAATACCGCATAAGCGCACAGTGTCGCATGACACAGTGTGAAAAACTCCGGTGGTATGAGATGGGCCCGCGTCAGATTAGCCAGTTGGCGGGGTAACGGCCCACCAAAGCGACGATCTGTAGCCGGCCTGAGAGGGCGGACGGCCACATTGGGACTGAGACACGGCCCAAACTCCTACGGGAGGCAGCA	4975.25	-1.18958	0.254217	-4.67941	2.87705e-06	1.3168e-05	Bacteria	Firmicutes	Clostridia	Clostridiales	Lachnospiraceae	Butyrivibrio_2	Alfalfa
AGGGTTTGATCCTGGCTCAGGATGAACGCTGGCGGCGTGCTTAACACATGCAAGTCGAACGGAGTATATATGAAACTTACGTTGATTATATACTTAGTGGCGGACGGGTGAGTAACGCGTGGGTAACCTACCTCACACAGGGGGATAACAGTTGGAAACGACTGCTAAAACCGCATAACATGGCGATACCGCATGACATTGCCATCAAATATTTATAGGTGTGAGATGGGCCCGCGTCTGATTAGCTAGTTGGTGAGGTAAAGGCCCACCAAGGCGACGATCAGTAGCCGGCTTGAGAGAGTGAACGGCCACATTGGGACTGAGACACGGCCCAAACTCCTACGGGAGGCAGCA	3655.67	2.07249	0.461706	4.48877	7.16365e-06	3.11881e-05	Bacteria	Firmicutes	Clostridia	Clostridiales	Lachnospiraceae	Lachnoclostridium_10	Alfalfa
AGGGTTTGATCCTGGCTCAGGATAAACGCTGGCGGCGTGCCTAATACATGCAAGTCGAACGAGGGAAGGCAAGCTTGCTTGCCGGAACGAGTGGCGAACGGGTGAGTAATACATAAGCAACCTGCCTGTAAGGACCGGGATAATGCCTGGAAACGGGTACTAAAACCGGATAGGCATAGATGGGGCATCCCATTTATGTTAAAGGTGAGAGACACAAACAGATGGGCTTATGGCGCATTAGCCAGTTGGTGAGGTAACGGCCCACCAAAGCGATGATGCGTAGCCGGCCTGAGAGGGTGAACGGCCACATTGGGACTGAGACACGGCCCAGACTCCTACGGGAGGCAGCA	719.812	4.06592	0.391143	10.395	2.61379e-25	3.7325e-24	Bacteria	Firmicutes	Erysipelotrichia	Erysipelotrichales	Erysipelotrichaceae	Erysipelotrichaceae_UCG-009	Alfalfa
AGGGTTTGATCCTGGCTCAGGATGAACGCTGGCGGCGTGCTTAACACATGCAAGTCGAACGAGAAACGTGAGAAGAAGTTTTCGGACGGAATTTTACGATTCGAGTGGCGGACGGGTGAGTAACGCGTGGGGAACCTGCCTCATACAGGGGGATAACAGCCGGAAACAGCTGTTAATACCGCATAAGACCACAGTGCCGCATGGCACAGGGGTAAAAACTCCGGTGGTATGAGATGGACCCGCGTCCGATTAGCCAGTTGGCGGGGTAATGGCCCACCAAAGCGACGATCGGTAGCCGATCTGAGAGGATGACCGGCCACATTGGGACTGAGACACGGCCCAAACTCCTACGGGAGGCAGCA	214.52	-3.86097	0.657399	-5.87311	4.27706e-09	2.46276e-08	Bacteria	Firmicutes	Clostridia	Clostridiales	Lachnospiraceae	Moryella	Alfalfa
AGGGTTTGATCCTGGCTCAGGACGAACGCTGGCGGCACGCTTAACACATGCAAGTCGAACGAGCGAAAGGTGCTTGCACCTCTAGCTAGTGGCGGACGGGTGAGTAACACGTGAGCAATCTGCCTTTCGGTGGGGGATACCAATTGGAAACGATTGTTAATACCCCATAACATAACGAAGCCGCATGACTTTGTTATCAAAGATTTATTGCCGGAAGATGAGCTCGCGTCTGATTAGGTAGTTGGTGAGGTAACGGCTCACCAAGCCGACGATCAGTAGCCGGACTGAGAGGTTGAACGGCCACATTGGGACTGAGACACGGCCCAGACTCCTACGGGAGGCAGCA	1632.61	-1.97144	0.871444	-2.26227	0.0236808	0.0728796	Bacteria	Firmicutes	Clostridia	Clostridiales	Ruminococcaceae	Ruminococcus_1	Alfalfa
AGGGTTTGATCCTGGCTCAGAACGAACGCTGGCGGCGCGTCTTAAGCATGCAAGTCGAGCGGTAAGATTGGTGCTTGCACTAATCCTAGAGCGGCGGACTGGTGAGTAACGCGTGGGTGACGTACCTTTGTGACGGGGACAGCTCCTAGAAATAGGAGATAATACCGGATACGCTGCATGTTGTCAGAGGACATGCAGGAAAGGATCTTTTGATTCGCACGAAGAGCGGCCCGCGTACTATTAGCTAGTTGGTGAGGTAACGGCCCACCAAGGCAACGATAGTTACCCGGCCTAAGAGGGTGATCGGGCACATTGGGACTGAGATACGGCCCAGACTCCTACGGGAGGCAGCA	6480.76	-0.590546	0.505002	-1.16939	0.242245	0.557945	Bacteria	Spirochaetes	Spirochaetia	Spirochaetales	Spirochaetaceae	Treponema_2	Alfalfa
AGGGTTTGATCCTGGCTCAGGACGAACGCTGGCGGCGTGCCTAACACATGCAAGTCGAACGGAGTTGAGGAGCTTGCTCCTTAACTTAGTGGCGGACGGGTGAGTAACGCGTGAGTAACCTGCCTCTGAGAGGGGAATAACGTTCTGAAAAGAACGCTAATACCGCATGACACATATTTGCCGCATGACAGATATGTCAAAGATTTTATCGCTCAGAGATGGACTCGCGTCCGATTAGTTAGTTGGTGAGGTAACGGCTCACCAAGACCGCGATCGGTAGCCGGACTGAGAGGTTGAACGGCCACATTGGGACTGAGACACGGCCCAGACTCCTACGGGAGGCAGCA	369.391	-5.51583	0.396702	-13.9042	5.97201e-44	2.13201e-42	Bacteria	Firmicutes	Clostridia	Clostridiales	Ruminococcaceae	Ruminococcus_2	Alfalfa
AGGGTTTGATCCTGGCTCAGGATAAACGCTGGCGGCGCACATAAGACATGCAAGTCGAACGGAAGTCGTATGATTTGAAGTTGATTGAAGATTTATCGGAAAGATGCAGATTTTCATACAATGGCTTTAGTGGCGGACTGGTGAGTAACGCGTGAGCAACCTGCCTATTAGAGGGGAATAACAGTGAGAAATCATTGCTAATACCGCATATGCTGTGAATATCGCATGATATAAACAGGAAAGGAGTAATCCGCTAATAGATGGGCTCGCGTCTGATTAGTTTGTTGGTGGGGTAACGGCCTACCAAGACGATGATCAGTAGCCGGACTGAGAGGTTGAACGGCCACATTGGGACTGAGATACGGCCCAGACTCCTACGGGAGGCAGCA	999.515	-1.64924	0.401621	-4.10646	4.01775e-05	0.000159371	Bacteria	Firmicutes	Clostridia	Clostridiales	Ruminococcaceae	Ruminococcaceae_UCG-014	Alfalfa
AGGGTTTGATCCTGGCTCAGGATGAACGCTGGCGGCGTGCTTAACACATGCAAGTCGAACGGAGTTATATGAAACCTAGTGATTATAACTTAGTGGCGGACGGGTGAGTAACGCGTGGGTAACCTGCCGTATGCAGGGGGACAACAGTTGGAAACGACTGCTAATACCGCATAAGCGCACGGGATCGCATGATCCAGTGTGAAAAGATCTATCGGCATACGATGGACCCGCGTCTGATTAGCTAGTTGGTGAGGTAACGGCCCACCAAGGCGACGATCAGTAGCCGGCCTGAGAGGGTGAACGGCCACATTGGGACTGAGACACGGCCCAAACTCCTACGGGAGGCAGCA	433.793	-3.94737	0.511067	-7.72378	1.12928e-14	9.37564e-14	Bacteria	Firmicutes	Clostridia	Clostridiales	Lachnospiraceae	Lachnospiraceae_AC2044_group	Alfalfa
AGGGTTTGATCCTGGCTCAGATTGAACGCTGGCGGCAGGCCTAACACATGCAAGTCGAACGGTAACAGAAAGCAGCTTGCTGCTTTGCTGACGAGTGGCGGACGGGTGAGTAATGTCTGGGAAACTGCCTGATGGAGGGGGATAACTACTGGAAACGGTAGCTAATACCGCATAACGTCGCAAGACCAAAGAGGGGGACCTTCGGGCCTCTTGCCATCGGATGTGCCCAGATGGGATTAGCTTGTTGGTGGGGTAACGGCTCACCAAGGCGACGATCCCTAGCTGGTCTGAGAGGATGACCAGCCACACTGGAACTGAGACACGGTCCAGACTCCTACGGGAGGCAGCA	27.013	0.669071	0.675567	0.990384	0.321986	0.669461	Bacteria	Proteobacteria	Gammaproteobacteria	Enterobacteriales	Enterobacteriaceae	Pseudocitrobacter	Alfalfa
AGGGTTTGATCCTGGCTCAGGACGAACGCTGGCGGCGTGCCTAACACATGCAAGTCGAACGGAGAGTTTATTTCGGTAAACTCTTAGTGGCGAACGGGTGAGTAACGCGTAGGCAACCTGCCCTTCAGCCGGGGACAACGTTCCGAAAGGGACGCTAATACCGGATACGAAGGAGGGAGCGCATGCTTCCTCTTTGAAAGATGGCCTCTACATGTACGCTATCGCTGAAGGATGGGCCTGCGTCCGATTAGCTGGTTGGTGAGGTAACGGCCCACCAAGGCGACGATCGGTAGCCGGTCTGAGAGGATGAACGGCCACATTGGGACTGAGACACGGCCCAGACTCCTACGGGAGGCAGCA	1953.2	0.272533	0.409145	0.666104	0.505345	0.816503	Bacteria	Firmicutes	Negativicutes	Selenomonadales	Acidaminococcaceae	Succiniclasticum	Alfalfa
AGGGTTTGATCATGGCTCAGGATGAACGCTGGCGGCGTGCCTAACACATGCAAGTCGAACGGGGTTAAGGGAAATTTTCGGATGGAACTTAACTTAGTGGCGGACGGGTGAGTAACGCGTGGATAACCTGCCTCACACTGGGGGATAGCAGCTGGAAACGGCTGGTAATACCGCATAAGACCACAGCACCGCATGGTGCAGGGGTAAAAGATTTATCGGTGTGAGATGGATCCGCGTCTGATTAGCCAGTTGGCGGGGTAACGGCCCACCAAAGCGACGATCAGTAGCCGGCCTGAGAGGGTGAACGGCCACATTGGGACTGAGACACGGCCCAAACTCCTACGGGAGGCAGCA	1391.8	-7.86886	0.702055	-11.2083	3.7114e-29	6.62485e-28	Bacteria	Firmicutes	Clostridia	Clostridiales	Lachnospiraceae	Lachnospiraceae_NK3A20_group	Alfalfa
AGGGTTTGATCCTGGCTCAGGATGAACGCTGGCGGCGTGCTTAACACATGCAAGTCGAGCGAAGCACGGAAACGGATTTCTTCGGATTGAAGGTTCTGTGACTGAGCGGCGGACGGGTGAGTAACGCGTGGGGAACCTGCCCTGTACCGGGGGATAACAGACAGAAATGTCTGCTAATACCGCATAAGCGCACGAGAAGGCATCTTCTTGTGTGAAAAACTCCGGTGGTACAGGATGGACCCGCGTTGGATTAGCCAGTTGGCGGGGTAACGGCCCACCAAAGCGACGATCCATAGCCGGCCTGAGAGGGCGACCGGCCACATTGGGACTGAGACACGGCCCAGACTCCTACGGGAGGCAGCA	755.406	-0.00843468	0.434388	-0.0194174	0.984508	1	Bacteria	Firmicutes	Clostridia	Clostridiales	Lachnospiraceae	Syntrophococcus	Alfalfa
AGGGTTTGATCCTGGCTCAGGATGAACGCTAGCTACAGGCTTAACACATGCAAGTCGAGGGGCAGCATTAAGTCAGCTTGCTGATTTAGATGGCGACCGGCGCACGGGTGAGTAACGCGTATCCAACCTGCCCCCTACCCGGGGATAGCCTTGCGAAAGTAAGATTAATACCCGGTGCAGTTATGATTCCGCATGGGAATATAACGAAAGATTCATCGGTAGGGGATGGGGATGCGTCCGATTAGCTTGTTGGCGGGGTAACGGCCCACCAAGGCGACGATCGGTAGGGGTTCTGAGAGGAAGGTCCCCCACATTGGAACTGAGACACGGTCCAAACTCCTACGGGAGGCAGCA	2294.22	1.70698	0.625497	2.72899	0.00635277	0.0208068	Bacteria	Bacteroidetes	Bacteroidia	Bacteroidales	Prevotellaceae	Prevotellaceae_Ga6A1_group	Alfalfa
AGGGTTTGATCCTGGCTCAGGATGAACGCTGGCGGCGTGCTTAACACATGCAAGTCGAACGGAGTTATTTAGAAGCTTGCTTTTGGATAACTTAGTGGCGGACGGGTGAGTAACGCGTGGGTAACCTGCCTTATACCGGGGGACAACAGTTGGAAACGACTGCTAATACCGCATAAGCGCACAGTATCGCATGATACAGTGTGAAAAACTCCGGTGGTATAAGATGGACCCGCGTCTGATTAGCCAGTTGGCGGTGTAACGGACCACCAAAGCGACGATCAGTAGCCGGCCTGAGAGGGCAAACGGCCACATTGGGACTGAGACACGGCCCAAACTCCTACGGGAGGCAGCA	2423.99	1.8894	0.407825	4.63286	3.6065e-06	1.6094e-05	Bacteria	Firmicutes	Clostridia	Clostridiales	Lachnospiraceae	probable_genus_10	Alfalfa
AGGGTTTGATCCTGGCTCAGGATGAACGCTGGCGGCGCGCCTAACACATGCAAGTCGAACGGTTAAAGCACCTTCGGGTGTGTATAAAGTGGCGAACGGCTGAGTAACACGTGGGCAACCTGCCCCTCGCACCGGGATAGCCTCGGGAAACCGTGGTTAATACCGGATACTCCGGGACCCCCGCATGGGGGCGCCGGGAAAGCCCTGACGGCGAGGGATGGGCCCGCGGCCTGTTAGCTTGTTGGCGGGGTAACGGCCCACCAAGGCGATTATGGGTAGCCGGGTTGAGAGACCGACCGGCCAGATTGGGACTGAGACACGGCCCAGACTCCTACGGGAGGCAGCA	442.862	2.8881	0.372479	7.75371	8.92432e-15	7.58567e-14	Bacteria	Actinobacteria	Coriobacteriia	Coriobacteriales	Atopobiaceae	Olsenella	Alfalfa
AGGGTTTGATCCTGGCTCAGGATGAACGCTGGCGGCGTGCTTAACACATGCAAGTCGAACGGAGATATACGCTGATTGAAGCTTCGGCAGATTTCTTGTATATCTTAGTGGCGGACGGGTGAGTAACGCGTGGGTAACCTGCCTTATACCGGGGGATAACACTTAGAAATAGGTGCTAATACCGCATAAGCGCACAGCTTCGCATGAAGCAGTGTGAAAAACTCCGGTGGTATAAGATGGACCCGCGTCTGATTAGCCAGTTGGTGAGGTAACGGCTCACCAAAGCAACGATCAGTAGCCGGCCTGAGAGGGTGAACGGCCACATTGGGACTGAGACACGGCCCAAACTCCTACGGGAGGCAGCA	404.928	-3.40716	0.655803	-5.19539	2.04289e-07	1.04187e-06	Bacteria	Firmicutes	Clostridia	Clostridiales	Lachnospiraceae	Lachnospiraceae_FCS020_group	Alfalfa
AGGGTTTGATCCTGGCTCAGGACGAACGCTGGCGGCGTGCTTAACACATGCAAGTCGAACGGGGCGATTTAAAAGCTTGCTTTTGATGAGCCTAGTGGCAAACGGGTGAGTAACGCGTAGGCAACCTGCCCTCAGGATGGGGACAACGGCCCGAAAGGACCGCTAATACCGAATGACGTATCGGGATCGCATGATACTGATACCAAAGGCGGAGCAATCCGTCACCTGAGGATGGGCCTGCGTCTGATTAGGTAGTTGGTGAGGTAACGGCCCACCAAGCCGACGATCAGTAGCCGGTCTGAGAGGATGAACGGCCACATTGGGACTGAGACACGGCCCAGACTCCTACGGGAGGCAGCA	2128.45	3.5316	0.445623	7.92508	2.28005e-15	1.98531e-14	Bacteria	Firmicutes	Negativicutes	Selenomonadales	Veillonellaceae	Schwartzia	Alfalfa
AGGGTTTGATCATGGCTCAGGACGAACGCTGGCGGCGTGCCTAACACATGCAAGTCGAGCGGAGATAACGGGCTTCGGTCTGTTATTTCAGCGGCGGACGGGTGAGTAACGCGTGAAGGACCTGCCCCCGACAGAGGGATAACATCGAGAAATCGGTGCTAATACCGCATAAGACCACGGTGCTGCATGGCACAGAGGTAAAAGGAGCAATCCGGTCGGGGATGGCTTCGCGTCCCATTAGATCGTAGGCGGGGTAACGGCCCACCTAGTCAACGATGGGTAGCCGACCTGAGAGGGTGATCGGCCACACTGGAACTGAGACACGGTCCAGACTCCTACGGGAGGCAGCA	2112.86	-8.3828	0.297272	-28.1991	6.005e-175	2.14379e-172	Bacteria	Firmicutes	Clostridia	Clostridiales	Christensenellaceae	Christensenellaceae_R-7_group	Alfalfa
AGGGTTTGATCATGGCTCAGGATGAACGCTGGCGGCGTGTTTAACACATGCAAGTCGAGCGAGATGTTTCTCAGTAGATTCTTCGGATGATACAGAGTTACGGAAAGCGGCGGACGGGTGAGTAACGCGTAGGCAACCTGCCCCTTGCAGAGGGATAGCCTCGGGAAACCGGGATTAAAACCTCATAATGCGGCACTGAGACATCTCAGAGCCGCCAAAGATTTATCGGCAAGGGATGGGCCTGCGTCTGATTAGTTAGTTGGTGGGGTAACGGCCTACCAAGGCGACGATCAGTAGCCGACCTGAGAGGGTGATCGGCCACATTGGAACTGAGACACGGTCCAAACTCCTACGGGAGGCAGCA	1803.16	-10.1439	0.616408	-16.4565	7.53482e-61	4.48322e-59	Bacteria	Firmicutes	Clostridia	Clostridiales	Family_XIII	Family_XIII_AD3011_group	Alfalfa
AGGGTTTGATCCTGGCTCAGGATGAACGCTAGCTACAGGCTTAACACATGCAAGTCGAGGGGCAGCATGAATCAAGCTTGCTTGATTTGATGGCGACCGGCGCACGGGTGCGTAACACGTATCCAATCTACCCATGGCTCAGGGATAGCCTTTCGAAAGAAAGATTAATACCTGATGGTTTCATGAGTCCGCATGGACTTATGAATAAAGATTTATCGGCGATGGATGAGGATGCGTCCGATTAGCTTGTTGGCGGGGTAACGGCCCACCAAGGCGACGATCGGTAGGGGCTCTGAGAGGAGGATCCCCCACATTGGAACTGAGACACGGTCCAAACTCCTACGGGAGGCAGCA	396.144	-4.67715	0.451969	-10.3484	4.25644e-25	5.84442e-24	Bacteria	Bacteroidetes	Bacteroidia	Bacteroidales	Prevotellaceae	Prevotellaceae_UCG-003	Alfalfa
AGGGTTTGATCATGGCTCAGGATGAACGCTAGCTACAGGCCTAACACATGCAAGTCGCGGGGCAGCATGGATTCTGCTTGCAGTATCCGATGGCGACCGGCGCACGGGTGAGTAACGCGTATCCAACCTGCCTCCATGCAGGGCACAGCCCGGCGAAAGTCGGATTAATTCCCTATGCCCTCCCTCGCGGACATCCAATGGGGAGGAAAGGCTTCGGCCGCATGGAGATGGGGATGCGTAGGATTAGCTTGACGGCGGGGTGACGGCCCACCGTGGCAACGATCCTTAGGGGTTCTGAGAGGAAAGTCCCCCACACTGGTACTGAGACACGGACCAGACTCCTACGGGAGGCAGCA	1206.21	-11.0133	0.612359	-17.985	2.55536e-72	1.82453e-70	Bacteria	Bacteroidetes	Bacteroidia	Bacteroidales	Prevotellaceae	Prevotellaceae_UCG-001	Alfalfa
AGGGTTTGATCATGGCTCAGGATGAACGCTGGCGGCGTGCTTAACACATGCAAGTCGAACGAAGCCAAAAGGAAGCTTGCTTTCTTTGAAGCTTAGTGGCGGACGGGTGAGTAACGCGTGAGTAACCTGCCCTTCAGTGGGGAATAACACAGAGAAATCTGTGCTAATACCGCATAACGTCTTCTTGCCGCATGACAGGAAGACCAAAGGATTTATTCGCTGAAGGATGGACTCGCGTCCGATTAGCTAGTTGGTGAGGTAACGGCCCACCAAGGCGACGATCGGTAGCCGAACTGAGAGGTTGATCGGCCACATTGGGACTGAGACACGGCCCAGACTCCTACGGGAGGCAGCA	213.275	-8.83126	0.640625	-13.7854	3.1209e-43	9.28468e-42	Bacteria	Firmicutes	Clostridia	Clostridiales	Ruminococcaceae	Saccharofermentans	Alfalfa
AGGGTTTGATCCTGGCTCAGGATGAACGCTGGCGGCGTGCTTAACACATGCAAGTCGAACGAAGCAACTTATTACGATCCCTTCGGGGTGACGATTTGTTGACTGAGTGGCGGACGGGTGAGTAACGCGTGGGTAACCTACCTTGTACAGGGGGACAACAGTTGGAAACGACTGCTAATACCGCATAAGCGCACAGCTTCGCATGAAGCAGTGTGAAAAGTTTTTTCGGTACAAGATGGACCCGCGTCTGATTAGCTAGTTGGTGAGGTAACGGCCCACCAAGGCGACGATCAGTAGCCGACCTGAGAGGGTGACCGGCCACATTGGGACTGAGACACGGCCCAAACTCCTACGGGAGGCAGCA	1317.92	-0.143476	0.309597	-0.46343	0.643056	0.876226	Bacteria	Firmicutes	Clostridia	Clostridiales	Lachnospiraceae	Pseudobutyrivibrio	Alfalfa
AGGGTTTGATCCTGGCTCAGGACGAACGCTGGCGGCGTGCTTAACACATGCAAGTCGAACGGAACACCCTTGACAGAGGTTTCGGCCAATGAAGAGGAATGTTTAGTGGCGGACTGGTGAGTAACGCGTGAGGAACCTGCCTTTCAGAGGGGGACAACAGTTGGAAACGACTGCTAATACCGCATGAAGCAGCGAGGGGACATCCCCTTGCTGTCAAAGATTTATCGCTGAAAGATGGCCTCGCGTCTGATTAGCTAGTTGGTGGGGTAACGGCCCACCAAGGCGACGATCAGTAGCCGGACTGAGAGGTTGACCGGCCACATTGGGACTGAGATACGGCCCAGACTCCTACGGGAGGCAGCA	180.604	2.82548	0.446758	6.32441	2.5421e-10	1.51255e-09	Bacteria	Firmicutes	Clostridia	Clostridiales	Ruminococcaceae	Oscillibacter	Alfalfa
AGGGTTTGATCCTGGCTCAGGACGAACGCTGGCGGCGTGCTTAACACATGCAAGTTGAACGGAGGCATATCATCACGACTTTTCGGAGGAGAGATGATGTGTTCTTAGTAGCGGACGGGTGAGTAATGCATGAGAACCTGTCCTTCAGAGGGGGACAACAGTTGGAAACGGCTGCTAATACCCCATATGCCGAGAGGTGAAAGGAGTAATCCGCTGAAGGAGGGGCTCATGTCCTATCAGTTAGTTGGTGAGGTAAGGGCTTACCAAGGCGATGACGGGTAGCCGGCCTGAGAGGGTGACCGGCCACATTGGAACTGAGATACGGTCCAGACTCCTACGGGAGGCAGCA	3.96505	3.19741	1.20459	2.65436	0.00794579	0.0257877	Bacteria	Synergistetes	Synergistia	Synergistales	Synergistaceae	Aminobacterium	Alfalfa
AGGGTTTGATCCTGGCTCAGGATTAACGCTAGCGGTATGCCTAATACATGCAAGTCGAGCGGGAGCAGCAATGCTCTAGCGGCAAACGGGTGAGCAATACGTATCTAATCTGCCCTTTAGAAAGGAACAACAGATCGAAAGATTTGCTAATACCTTATAGGACATTAATTCGCATGAGATAATGTTTAAAGTTCCGTTCGGAACGCTTTAGGATGAGGGTGCGGCTTATCAGATAGTTGGTGAGGTAATGGCCCACCAAGTCTATGACGAGTAGCTATGCTGAGAGGTAGAATAGCCACAAGGGGACTGAGACACGGCCCCTACTCCTACGGGAGGCAGCA	55.2377	-7.628	0.850495	-8.96889	2.99513e-19	3.14488e-18	Bacteria	Tenericutes	Mollicutes	Mycoplasmatales	Mycoplasmataceae	Mycoplasma	Alfalfa
AGGGTTTGATCATGGCTCAGGACGAACGCTGGCGGCGTGCTTAACACATGCAAGTCGAACGGAACTACTATGGAAAATCTTCGGATCGGAAGTTTTAGTTTAGTGGCGAACGGGTGAGTAACGCGTGAGGAACCTGCCTTTCAGAGGGGGACAACAGTTGGAAACGACTGCTAATACCGCATAACATGTACTTTTCGCATGAAGAGCACATCAAAGATTCTATCGCTGAAAGATGGCCTCGCGTCTGATTAGATAGTTGGTGGGGTAACGGCCCACCAAGTCGACGATCAGTAGCCGGACTGAGAGGTTGAACGGCCACATTGGGACTGAGATACGGCCCAGACTCCTACGGGAGGCAGCA	155.089	-7.43686	0.523525	-14.2053	8.48823e-46	3.367e-44	Bacteria	Firmicutes	Clostridia	Clostridiales	Ruminococcaceae	Ruminococcaceae_UCG-005	Alfalfa
AGGGTTTGATCATGGCTCAGGACGAACGCTGGCGGCGTGCCTAATACATGCAAGTTGAGCGATGAAGATTGGTGCTTGCACCAATTTGAAGAGCAGCGAACGGGTGAGTAACGCGTGGGGAATCTGCCTTTGAGCGGGGGACAACATTTGGAAACGAATGCTAATACCGCATAATAACTTTAAACATAAGTTTTAAGTTTGAAAGATGCAATTGCATCACTCAAAGATGATCCCGCGTTGTATTAGCTAGTTGGTGAGGTAAAGGCTCACCAAGGCGATGATACATAGCCGACCTGAGAGGGTGATCGGCCACATTGGGACTGAGACACGGCCCAAACTCCTACGGGAGGCAGCA	77.5035	0.16659	1.12787	0.147704	0.882577	0.960609	Bacteria	Firmicutes	Bacilli	Lactobacillales	Streptococcaceae	Lactococcus	Alfalfa
AGGGTTTGATCATGGCTCAGGACGAACGCTGGCGGCGTGCCTAACACATGCAAGTCGAACGGACGAGGGGAGCTTGCTCCCCAAGTTAGTGGCGGACGGGTGAGTAACACGTGAGCAACCTGCCCTTCGGAGGGGGACAACAGCGGGAAACTGCTGCTAATACCGCATAATGTATTCTGGAGGCATCTCCGGGATACCAAAGATTTTATCGCCGAAGGATGGGCTCGCGTCTGATTAGATAGTTGGTGGGGCAACGGCCCACCAAGTCTGCGATCAGTAGCCGGACTGAGAGGTTGAACGGCCACATTGGGACTGAGATACGGCCCAGACTCCTACGGGAGGCAGCA	453.536	-12.6646	1.20427	-10.5164	7.26088e-26	1.12701e-24	Bacteria	Firmicutes	Clostridia	Clostridiales	Ruminococcaceae	Papillibacter	Alfalfa
AGGGTTTGATCATGGCTCAGGATGAACGCTGGCGGCGTGCTTAACACATGCAAGTCGAACGGAGAACTGCCCTTCGGGACGGTTCTTAGTGGCGGACGGGTGAGTAACGCGTGAGGAACCTGCCTTGGAGTGGGGAATAACGGCTGGAAACGGCCGCTAATACCGCATAATGCAGTTGGGTCGCATGGCTCTGACTGCCAAAGATTTATTGCTCTGAGATGGCCTCGCGTCTGATTAGCTGGTTGGTGAGGTAACGGCTCACCAAGGCGACGATCAGTAGCCGGACTGAGAGGTTGGCCGGCCACATTGGGACTGAGACACGGCCCAGACTCCTACGGGAGGCAGCA	17.437	-3.83575	0.723785	-5.29957	1.16078e-07	6.00577e-07	Bacteria	Firmicutes	Clostridia	Clostridiales	Ruminococcaceae	Ruminiclostridium_9	Alfalfa
AGGGTTTGATCCTGGCTCAGGATGAACGCTGGCGGCGTGCTTAATACATGCAAGTCGAACGAGCCTAGATATTCGTATCGAAGCGAGTGGCGGACGGGTGAGTAACGCGTGGGAAACCTGCCCTATACCGGGGGATAACAGTTGGAAACGACTGCTAATACCGCATAAGCGCACGGTGTCGCATGACATTGTGTGAAAAACTCCGGTGGTATAGGATGGTCCCGCGTCTGATTAGCTAGTTGGTGAGGTAACGGCCCACCAAGGCGACGATCAGTAGCCGACCTGAGAGGGTGACCGGCCACATTGGGACTGAGACACGGCCCAAACTCCTACGGGAGGCAGCA	67.9536	-1.77053	0.558743	-3.16878	0.0015308	0.00541085	Bacteria	Firmicutes	Clostridia	Clostridiales	Lachnospiraceae	Shuttleworthia	Alfalfa
AGGGTTTGATCATGGCTCAGGACGAACGCTGGCGGCATGCCTAACACATGCAAGTCGAACGGAGTTTGAGGAGCTTGCTCCTTGAACTTAGTGGCGGACGGGTGAGTAACGCGTGAGTAACCTGCCTTTCAGTGGGGAATAATATTCTGAAAAGAGTACTAATACCGCATAACGTATAGAAACCGCATGATTTTTATACCAAAGATTTATCGCTGAGAGATGGACTCGCGTCCGATTAGCCAGTTGGTGAGGTAACGGCTCACCAAAGCAACGATCGGTAGCCGGACTGAGAGGTTGAACGGCCACATTGGGACTGAGACACGGCCCAGACTCCTACGGGAGGCAGCA	144.94	-7.37351	0.518006	-14.2344	5.60298e-46	2.50033e-44	Bacteria	Firmicutes	Clostridia	Clostridiales	Ruminococcaceae	CAG-352	Alfalfa
AGGGTTTGATCCTGGCTCAGGATGAACGCTGGCGGCGTGCTTAACACATGCAAGTCGAACGGAGTTTAGATGAAGCTTGCGATTCTAAACTTAGTGGCGGACGGGTGAGTAACGCGTGGGTAACCTGCCTTATACCGGGGGATAACACTTAGAAATAGGTGCTAATACCGCATAAGCGCACAGTCCTGCATGGGACAGTGTGAAAAACTCCGGTGGTATAAGATGGACCCGCGTCTGATTAGCTAGTTGGTGAGGTAACGGCCCACCAAGGCGACGATCAGTAGCCGGCCTGAGAGGGTGAACGGCCACATTGGGACTGAGACACGGCCCAAACTCCTACGGGAGGCAGCA	466.874	-0.0900046	0.282398	-0.318716	0.749942	0.910644	Bacteria	Firmicutes	Clostridia	Clostridiales	Lachnospiraceae	Lachnospiraceae_UCG-009	Alfalfa
AGGGTTTGATCATGGCTCAGAGTTAACGCTGGCGGCGTGCCTAACACATGCAAGTCGAGCGAATTCTTACAGAGTATCGTAAGAGTTAGCGGCAAACGGGTGAGTAACACATGGGAAACCTCCCTTAGAATGGGGAACATCTCCGTGAAAACGGAGCTAATACCGCATAAGACCACAGTTTGGCATCAAACAGGGGTAAAAGCAGCAATGCGTTCTAAGATGGTCCTGTGTCCTATCAGCTAGTTGGTGGGGTAACGGCCTACCAAGGCTAAGACGGGTATCCGGCCTGAAAGGGTGAACGGACACACTGGAACTGAGACACGGTCCAGACTCCTACGGGAGGCAGCA	96.0704	-11.3878	1.2496	-9.11313	8.00383e-20	8.92927e-19	Bacteria	Elusimicrobia	Endomicrobia	Endomicrobiales	Endomicrobiaceae	Candidatus_Endomicrobium	Alfalfa
AGGGTTTGATCCTGGCTCAGAGTGAACGCTGGCGGCGTGCCTAATACATGCAAGTCGAACGGACAAGTAAGAGCTTGCTCTTATGAGTTAGTGGCGCACGGGTGAGTAATGTATAGTTAATCTGCCCTACACTGGAGGACAACAGTTAGAAATGACTGCTAATACTCCATACTCCTTCTTAACACAAGTTAAGTCGGGAAAGTTTTTCGGTGTAGGATGAGACTATATTGTATCAGCTAGTTGGTGAGGTAACGGCCCACCAAGGCTATGACGCATAACTGGTCTGAGAGGATGATCAGTCACACTGGAACTGAGACACGGTCCAGACTCCTACGGGAGGCAGCA	9.35063	-0.897201	1.14802	-0.781522	0.434496	0.776196	Bacteria	Epsilonbacteraeota	Campylobacteria	Campylobacterales	Campylobacteraceae	Campylobacter	Alfalfa
AGGGTTTGATCATGGCTCAGGATGAACGCTGGCGGCGCGCCTAACACATGCAAGTCGAACGGCACCCACCTCCGGGTGGAAGCGAGTGGCGAACGGCTGAGTAACACGTGGAGAACCTGCCCCCTCCCCCGGGATAGCCGCCCGAAAGGACGGGTAATACCGGATACCCCGGGGCGCCGCATGGCGCCCCGGCTAAAGCCCCGACGGGAGGGGATGGCTCCGCGGCCCATCAGGTAGACGGCGGGGTGACGGCCCACCGTGCCGACAACGGGTAGCCGGGTTGAGAGACCGACCGGCCAGATTGGGACTGAGACACGGCCCAGACTCCTACGGGAGGCAGCA	72.9292	0.147115	0.409979	0.358836	0.719718	0.903367	Bacteria	Actinobacteria	Coriobacteriia	Coriobacteriales	Coriobacteriaceae	Collinsella	Alfalfa
AGGGTTTGATCCTGGCTCAGGATGAACGCTGGCGGCGTGCCTAATACATGCAAGTCGAACGGGAATCTTCGGATTCCAGTGGCGAACGGGTGAGGAATACATAGGTAACCTGCCCCTCCGAGGGGGACAACAGACGGAAACATCTGCTAAGACCGCATAGCCACAGGGAAGGCATCTTCCCTGTGCCAAATGTCCTTTCGGGGACAGCGGGGGGATGGACCTATGCCGCATTAGCTGGTTGGCGGGGCAACGGCCCACCAAGGCGACGATGCGTAGCCGGCCTGAGAGGGCGGACGGCCACACTGGGACTGAGACACGGCCCAGACTCCTACGGGAGGCAGCA	21.3059	-0.301396	1.75576	-0.171661	0.863704	0.942943	Bacteria	Firmicutes	Erysipelotrichia	Erysipelotrichales	Erysipelotrichaceae	Kandleria	Alfalfa
AGGGTTTGATCCTGGCTCAGGATGAACGCTGGCGGCGTGCTTAACACATGCAAGTCGAACGGGGTTTACGAGAAGCTTGCTTTTTGTAAACCTAGTGGCGGACGGGTGAGTAACGCGTGAGTAACCTGCCTTAGACTGGGGGATAACACTTAGAAATAGGTGCTAATACCGCATAAGCGCACAGTATCGCATGATACAGTGTGAAAAACTCCGGTGGTCTAAGATGGACTCGCGTCTGATTAGCTAGTTGGTGAGGTAACGGCCCACCAAGGCGACGATCAGTAGCCGGCCTGAGAGGGTGAACGGCCACATTGGGACTGAGACACGGCCCAAACTCCTACGGGAGGCAGCA	28.5044	-3.57122	0.746756	-4.78232	1.73287e-06	8.13992e-06	Bacteria	Firmicutes	Clostridia	Clostridiales	Lachnospiraceae	Lachnospiraceae_UCG-010	Alfalfa
AGGGTTTGATCCTGGCTCAGGATGAACGCTGGCGGCGTGCCTAACACATGCAAGTCGAACGGAAATTGCTGAAGGAAGTTTTCGGATGGAATTCAGTAATTTTAGTGGCGGACGGGTGAGTAACACGTGGGTAACCTGCCTTGTACTGGGGGATAACAGTTGGAAACGGCTGTTAATACCGCATAAGCGCACAGCTCCGCATGGAGCAGTGTGAAAAACTCCGGTGGTACAAGATGGACCCGCGTCTGATTAGCTAGTTGGTGAGGTAACGGCCCACCAAGGCGACGATCAGTAGCCGGCCTGAGAGGGTGAACGGCCACATTGGGACTGAGACACGGCCCAGACTCCTACGGGAGGCAGCA	416.798	0.575353	0.376425	1.52846	0.126397	0.334251	Bacteria	Firmicutes	Clostridia	Clostridiales	Lachnospiraceae	Lachnoclostridium_1	Alfalfa
AGGGTTTGATCCTGGCTCAGGATGAACGCTAGCGGCAGGCTTAACACATGCAAGTCGAGGGGCAGCGCGAGGTAGCAATACTTTGGCGGCGACCGGCGGAAGGGTGCGTAACGCGTGAGCAACATGCCCGTCACAGGGGGATAATCCATGGAAACGTGGTCTAACACCGCATAGATTATAGAGGTGACATCACCATTATAAGAAATTCGCAAGAAGGTGACGGATTGGCTCGCGTAACATTAGCCAGTTGGTAGGGTAACGGCCTACCAAAGCGACGATGTTTAGGGGTCCTGAGAGGGAGGTCCCCCACACTGGAACTGAGACACGGTCCAGACTCCTACGGGAGGCAGCA	180.72	-0.533141	0.793501	-0.671885	0.501657	0.816503	Bacteria	Bacteroidetes	Bacteroidia	Bacteroidales	Rikenellaceae	U29-B03	Alfalfa
AGGGTTTGATCATGGCTCAGGACGAACGCTGGCGGCGTGCCTAACACATGCAAGTCGAACGAGAATCTCTGGAACGAGACTTCGGTCAAGGGAAGGAGAGGACAGTGGCGGACGGGTGAGTAACGCGTGAGCAACCTGCCCTTCAGAGGGGGACAACAGCTGGAAACGGCTGCTAATACCGCATAACATATCGGTAAGGCATCTTATTGATATCAAAGATTTATCGCTGAAGGATGGGCTCGCGTCTGATTAGCTGGTTGGTGGGGTAACGGCCTACCAAGGCGACGATCAGTAGCCGGACTGAGAGGTTGAACGGCCACATTGGGACTGAGATACGGCCCAGACTCCTACGGGAGGCAGCA	7.19639	-6.8929	1.53007	-4.50495	6.63901e-06	2.92608e-05	Bacteria	Firmicutes	Clostridia	Clostridiales	Ruminococcaceae	Ruminococcaceae_UCG-007	Alfalfa
AGGGTTTGATCCTGGCTCAGGATGAACGCTGGCGGCGTGCCTAACACATGCAAGTCGAACGAATAACCCGCCTTCGGGCGGTCATAGAGTGGCGAACGGGTGAGTAACACGTGACCAACCTTCCCCCCGCATGGGGATAACCGGGCGAAAGCCCGGCTAATACCCAATACTCCGGCGCCCCCGCATGGGGGCTCCGGGAAAGCCCAGGCGGCGGGGGATGGGGTCGCGGCCCATTAGGTAGACGGCGGGGTAACGGCCCACCGTGCCCGCGATGGGTAGCCGGACTGAGAGGTCGATCGGCCACATTGGGACTGAGATACGGCCCAGACTCCTACGGGAGGCAGCA	98.2214	3.30944	0.458637	7.21581	5.36119e-13	4.16075e-12	Bacteria	Actinobacteria	Coriobacteriia	Coriobacteriales	Eggerthellaceae	Denitrobacterium	Alfalfa
AGGGTTTGATCCTGGCTCAGGATAAACGCTGGCGGCGTGCATAACACATGCAAGTCGAACGATGAAGCTTAATAGATTCCTTCGGGATGAAGCTAAGTGGATTAGTGGCGAACGGGTGAGTAACACGTGAGTAACCTGCCTTACACAAGGGGATAGCCGTTGGAAACGACGAATAATACCCTATGACGTAACTTTATCGCATGATAAAATTACCAAAGTGCTTAGTGGTGTAAGATGGACTTGCGTCTGATTAGCTAGTTGGTGAGATAAAAGCCCACCAAGGCGACGATCAGTAGCCGGCTTGAGAGAGTGTACGGCCACATTGGGACTGAGACACGGCCCAAACTCCTACGGGAGGCAGCA	176.367	5.52204	0.780011	7.07944	1.44741e-12	1.03345e-11	Bacteria	Firmicutes	Clostridia	Clostridiales	Family_XI	Anaerococcus	Alfalfa
AGGGTTTGATCCTGGCTCAGGACGAACGCTGGCGGCGTGCTTAACACATGCAAGTCGAACGGGGCGAAGAGAAGCTTGCTTTTCCTAGCCTAGTGGCAAACGGGTGAGTAACGCGTAGGCAACCTGCCCTTCAGATGGGGACAACATTTCGAAAGGAATGCTAATACCGAATGACGTATCCTGGTCGCATGACCTAGATACCAAAGGCCGGGCAACCGGTCACTGAAGGATGGGCCTGCGTCTGATTAGCTAGTTGGTGGGGTAACGGCCCACCAAGGCGACGATCAGTAGCCGGTCTGAGAGGATGAACGGCCACATTGGGACTGAGACACGGCCCAAACTCCTACGGGAGGCAGCA	555.193	3.56391	0.658967	5.40832	6.36187e-08	3.38983e-07	Bacteria	Firmicutes	Negativicutes	Selenomonadales	Veillonellaceae	Anaerovibrio	Alfalfa
AGGGTTTGATCATGGCTCAGGATGAACGCTGGCGGCGTGCCTAACACATGCAAGTCGAACGGAGTTACGAGAGCTTGCTTTTGTAACTTAGTGGCGGACGGGTGAGTAATGTATGAGCAACCTGCCTTTCAGAGGGGGACAACAGTTGGAAACGACTGCTAATACCGCATAATGTGCGGGGAGGGCATCCTTCCTGTACCAAAGGAGCAATCCGCTGAAAGATGGGCTCATATCTGATTAGTTAGTTGGCAGGGTAACGGCCTACCAAGACTGCGATCAGTAGCCGGACTGAGAGGTTGAACGGCCACATTGGGACTGAGATACGGCCCAGACTCCTACGGGAGGCAGCA	1712.35	-9.79696	0.469328	-20.8745	9.14119e-97	1.6317e-94	Bacteria	Firmicutes	Clostridia	Clostridiales	Ruminococcaceae	Ruminococcaceae_NK4A214_group	Alfalfa
AGGGTTTGATCCTGGCTCAGGACGAACGCTGGCGGCGCGCCTAACACATGCAAGTCGAACGAGCGAGAGAGAGCTTGCTTTCTCAAGCGAGTGGCGAACGGGTGAGTAACGCGTGAGGAACCTGCCTCAAAGAGGGGGACAACAGTTGGAAACGACTGCTAATACCGCATAAGCCCACGACCCGGCATCGGGTTGAGGGAAAAGGAGCAATCCGCTTTGAGATGGCCTCGCGTCCGATTAGCTAGTTGGTGAGGTAACGGCCCACCAAGGCGACGATCGGTAGCCGGACTGAGAGGTTGAACGGCCACATTGGGACTGAGACACGGCCCAGACTCCTACGGGAGGCAGCA	249.802	1.15058	0.745455	1.54346	0.12272	0.329407	Bacteria	Firmicutes	Clostridia	Clostridiales	Ruminococcaceae	Faecalibacterium	Alfalfa
AGGGTTTGATCATGGCTCAGGATGAACGCTGGCGGCGTGCCTAATACATGCAAGTCGAACGAACTTCCGTTAATTGATTATGACGTACTTGTACTGATTGAGATTTTAACACGAAGTGAGTGGCGAACGGGTGAGTAACACGTGGGTAACCTGCCCAGAAGTAGGGGATAACACCTGGAAACAGATGCTAATACCGTATAACAGAGAAAACCGCATGGTTTTCTTTTAAAAGATGGCTCTGCTATCACTTCTGGATGGACCCGCGGCGTATTAGCTAGTTGGTGAGGTAAAGGCTCACCAAGGCAGTGATACGTAGCCGACCTGAGAGGGTAATCGGCCACATTGGGACTGAGACACGGCCCAGACTCCTACGGGAGGCAGCA	22.7357	1.95897	1.47267	1.33022	0.183447	0.45166	Bacteria	Firmicutes	Bacilli	Lactobacillales	Lactobacillaceae	Pediococcus	Alfalfa
AGGGTTTGATCATGGCTCAGGATGAACGCTAGCTACAGGCTTAACACATGCAAGTCGAGGGGCAGCACGGGGCATGGCTTGCCATTCCCTGGTGGCGACCGGCGCACGGGTGAGTAACGCGTATCCAACCTGCCCGCAACCGCGGAATAGCCCGCCGAAAGGCGGATTAATGCCGCATGAGCTCGCGTGGGGGCATCTGCCCGCGAGCAAAGGTTCACTCCGGTTGCGGATGGGGATGCGTCCGATTAGGCTGCAGGCGGGGCAACGGCCCACCTGGCCTACGATCGGTAGGGGTTCTGAGAGGAAGGTCCCCCACATTGGAACTGAGACACGGTCCAAACTCCTACGGGAGGCAGCA	619.25	-9.30433	0.502172	-18.5282	1.22337e-76	1.45581e-74	Bacteria	Bacteroidetes	Bacteroidia	Bacteroidales	Prevotellaceae	Prevotellaceae_NK3B31_group	Alfalfa
AGGGTTTGATCATGGCTCAGAGTGAACGCTGGCGGCAGGCCTAACACATGCAAGTCGAACGGCAGCATGAGAGAGCTTGCTCTCTTGATGGCGAGTGGCGGACGGGTGAGGAACACATCGGAATCTGCCCAGTCGTGGGGGATAACGTAGGGAAACTTACGCTAATACCGCATACGACCTACGGGTGAAAGCAGGGGATCTTCGGACCTTGCGCGATTGGATGAGCCGATGTCGGATTAGCTAGTTGGCGGGGTAAAGGCCCACCAAGGCGACGATCCGTAGCTGGTCTGAGAGGATGATCAGCCACACTGGAACTGAGACACGGTCCAGACTCCTACGGGAGGCAGCA	23.1788	-5.35283	1.23753	-4.32541	1.52249e-05	6.47058e-05	Bacteria	Proteobacteria	Gammaproteobacteria	Xanthomonadales	Xanthomonadaceae	SN8	Alfalfa
AGGGTTTGATCATGGCTCAGGACGAACGCTGGCGGCGTGCTTAACACATGCAAGTCGAACGGAGAGACATGGAAGCTTGCTTCTATGAATCTTAGTGGCGAACGGGTGAGTAACGCGTAATCAACCTGCCCTTCAGAGGGGGATAACAACGGGAAACCGTTGCTAATACCGCGTACGATATGCTTTCGGCATCGAGAGTATATGAAAGGTGGCCTCTATATATAAGCTATCGCTGAAGGAGGGGATTGCGTCTGATTAGCTAGTTGGAGGGGTAACGGCCCACCAAGGCGATGATCAGTAGCCGGTCTGAGAGGATGAACGGCCACATTGGGACTGAGACACGGCCCAAACTCCTACGGGAGGCAGCA	201.661	-0.190261	0.378987	-0.502024	0.615651	0.852591	Bacteria	Firmicutes	Negativicutes	Selenomonadales	Veillonellaceae	Veillonella	Alfalfa
AGGGTTTGATCCTGGCTCAGGACGAACGCTGGCGGCGTGCCTAATACATGCAAGTCGAACGCTTCTTTTTCCACCGGAGCTTGCTCCACCGGAAAAAGAGGAGTGGCGAACGGGTGAGTAACACGTGGGTAACCTGCCCATCAGAAGGGGATAACACTTGGAAACAGGTGCTAATACCGTATAACAATCGAAACCGCATGGTTTTGATTTGAAAGGCGCTTTCGGGTGTCGCTGATGGATGGACCCGCGGTGCATTAGCTAGTTGGTGAGGTAACGGCTCACCAAGGCCACGATGCATAGCCGACCTGAGAGGGTGATCGGCCACATTGGGACTGAGACACGGCCCAAACTCCTACGGGAGGCAGCA	183.031	-0.0436229	0.448506	-0.0972627	0.922518	0.983101	Bacteria	Firmicutes	Bacilli	Lactobacillales	Enterococcaceae	Enterococcus	Alfalfa
AGGGTTTGATCCTGGCTCAGAGTGAACGCTGGCGGCGTGCCTAATACATGCAAGTCGAACGGTAACAGGGTGTAGCTTGCTACACTGCTGACGAGTGGCGCACGGGTGAGTAATGCATAGGTTATGTGCCCCATAGTCTGGAATAGCCACTGGAAACGGTGATTAATACCGGATATTCCCGAGAGGGGAAAGTTTTTCGCTATGGGATCAGCCTATGTCCTATCAGCTTGTTGGTGAGGTAATGGCTCACCAAGGCTATGACGGGTATCCGGCCTGAGAGGGTGATCGGACACACTGGAACTGAGACACGGTCCAGACTCCTACGGGAGGCAGCA	1.17679	3.09764	2.35542	1.31511	0.188473	0.457719	Bacteria	Epsilonbacteraeota	Campylobacteria	Campylobacterales	Helicobacteraceae	Wolinella	Alfalfa
AGGGTTTGATCCTGGCTCAGATTGAACGCTGGCGGCAGGCCTAATACATGCAAGTCGAACGGTAACAGGGAGAAAGCTTGCTTTCTCTGCTGACGAGTGGCGGACGGGTGAGTAAGGACTGGGAAACTGCCTGATAGAGGGGGACAACAGCTGGAAACGGCTGCTAATACCGCATAATACCTGAGGGTTAAAGACGCAAGTCGCTATCAGATGTGCCCAGTTGGGATTAGCTAGTAGGTGAGGTAAAGGCTCACCTAGGCGATGATCTCTAGCTGGTCTGAGAGGATGATCAGCCACATTGGGACTGAGACACGGCCCAGACTCCTACGGGAGGCAGCA	84.7251	2.03121	0.382124	5.31558	1.06317e-07	5.58165e-07	Bacteria	Proteobacteria	Gammaproteobacteria	Aeromonadales	Succinivibrionaceae	Anaerobiospirillum	Alfalfa
AGGGTTTGATCCTGGCTCAGGATGAACGCTAGCTACAGGCTTAACACATGCAAGTCGAGGGGCATCAGGCTGCAGCAATGCGGTGCTGGCGACCGGCGCACGGGTGAGTAACGCGTATCCGACCTGGCCTTCACTCCGGGACAGCCCTCCGAAAGGGGGATTAATCCGGGATGTGTGGAGAAGCCGCATGGATTTTCCATGAAAGATTCATCGGTGAAGGATGGGGATGCGTCCCATTAGGCAGTCGGCGGGGTAACGGCCCACCGAGCCCGCGATGGGTAGGGGTACTGAGAGGTAGGTCCCCCACACTGGAACTGAGACACGGTCCAGACTCCTACGGGAGGCAGCA	122.581	-11.7381	1.26449	-9.28291	1.64914e-20	2.03015e-19	Bacteria	Bacteroidetes	Bacteroidia	Bacteroidales	Prevotellaceae	Prevotellaceae_UCG-004	Alfalfa
AGGGTTTGATCATGGCTCAGGACGAACGCTGGCGGCGCGCCTAACACATGCAAGTCGAACGGAGCTTTGAGAGCTTGCTTTTAAAGCTTAGTGGCGAACGGGTGAGTAACGCGTGAGTAACCTGCCCTGGAGTGGGGGACAACAGTTGGAAACGACTGCTAATACCGCATAAGCCCACGGCCCGGCATCGGGCTGAGGGAAAAGGATTTATTCGCTTCAGGATGGACTCGCGTCCAATTAGCTAGTTGGTGAGGTAACGGCCCACCAAGGCGACGATTGGTAGCCGGACTGAGAGGTTGAACGGCCACATTGGGACTGAGACACGGCCCAGACTCCTACGGGAGGCAGCA	62.5521	-0.109703	0.872993	-0.125664	0.899998	0.970424	Bacteria	Firmicutes	Clostridia	Clostridiales	Ruminococcaceae	Subdoligranulum	Alfalfa
AGGGTTTGATCATGGCTCAGGATGAACGCTGGCGGCGTGCTTAACACATGCAAGTCGAACGGAGGACCCTTGAAGGAGTTTTCGGACAACGGATAGGAATCCTTAGTGGCGGACGGGTGAGTAACGCGTGAGGAACCTGCCTTGGAGAGGGGAATAACACAGAGAAATTTGTGCTAATACCGCATAACGCAGTCATATCGCATGGTAAGACTGCCAAAGATTTATCGCTCTGAGATGGCCTCGCGTCTGATTAGCTTGTTGGCGGGGTAACGGCCCACCAAGGCGACGATCAGTAGCCGGACTGAGAGGTTGGCCGGCCACATTGGGACTGAGACACGGCCCAGACTCCTACGGGAGGCAGCA	97.3872	-7.95117	0.683339	-11.6358	2.71124e-31	5.09429e-30	Bacteria	Firmicutes	Clostridia	Clostridiales	Ruminococcaceae	Ruminococcaceae_UCG-004	Alfalfa
AGGGTTTGATCATGGCTCAGGATGAACGCTGGCGGCGTGCCTAACACATGCAAGTCGAGCGGAGATATAGAGAGATTCTTCGGATACTTTCTTTATCTTAGCGGCGGATGGGTGAGTAACACGTGGGTAACCTGCCCTGCACAGGGGGATAACAGCTGGAAACGGCTGTTAATACCGCATATGCACACGCTGCCGCATGGCAGAGGGTGGAAAGATTTATCGGTGCAGGATGGGCCCGCGTCGGATTAACTAGTTGGCAGGGTAACGGCCTACCAAGGTGATGATCCGTAGCCGACCTGAGAGGGTGACCGGCCACATTGGGACTGAGACACGGCCCAAACTCCTACGGGAGGCAGCA	593.919	-8.79464	0.484283	-18.1601	1.06778e-73	9.52997e-72	Bacteria	Firmicutes	Clostridia	Clostridiales	Lachnospiraceae	Acetitomaculum	Alfalfa
AGGGTTTGATCATGGCTCAGAACGAACGCTGGCGGCAGGCCTAACACATGCAAGTCGAGCGAGATCTTCGGATCTAGCGGCGGACGGGTGAGTAACGCGTGGGAACGTGCCCTTTGCTACGGAATAGCCCCGGGAAACTGGGAGTAATACCGTATGTGCCCTACGGGGGAAAGATTTATCGGCAAAGGATCGGCCCGCGTTGGATTAGGTAGTTGGTGGGGTAATGGCCTACCAAGCCGACGATCCATAGCTGGTTTGAGAGGATGATCAGCCACACTGGGACTGAGACACGGCCCAGACTCCTACGGGAGGCAGCA	4.32192	-5.62253	1.87334	-3.00134	0.00268798	0.00922701	Bacteria	Proteobacteria	Alphaproteobacteria	Rhodobacterales	Rhodobacteraceae	Paenirhodobacter	Alfalfa
AGGGTTTGATCATGGCTCAGGATGAACGCTGGCGGCGTGCTTAACACATGCAAGTCGAACGGGAAACCTTTTATTGAAGCTTCGGCAGATTTAGATTGTTTCTAGTGGCGGACGGGTGAGTAACGCGTGGGTAACCTGCCTTATACAGGGGGATAACAGTCAGAAATGACTGCTAATACCGCATAAGCGCACAGAGCTGCATGGCTCGGTGTGAAAAACTCCGGTGGTATAAGATGGACCCGCGTTGGATTAGCTGGTTGGTGAGGTAACGGCCCACCAAGGCGACGATCCATAGCCGGCCTGAGAGGGTGAACGGCCACATTGGGACTGAGACACGGCCCAGACTCCTACGGGAGGCAGCA	252.343	-0.179563	0.499507	-0.35948	0.719236	0.903367	Bacteria	Firmicutes	Clostridia	Clostridiales	Lachnospiraceae	Blautia	Alfalfa
AGGGTTTGATCCTGGCTCAGGATGAACGCTGGCGGCGTGCTTAACACATGCAAGTCGAACGAAGCTCTTATTTACGATTTCTTCGGAATGACGAATATGAGACTGAGTGGCGGACGGGTGAGTAACGCGTGGATAACCTGCCTCATACAGGGGGACAACAGTTGGAAACGACTGCTAATACCGCATAAGCGCACAGCATCGCATGATGAAGTGTGAAAAACTCCGGTGGTATGAGATGGATCCGCGTCTGATTAGGTAGTTGGTGAGGTAACGGCCCACCAAGCCGACGATCAGTAGCCGACCTGAGAGGGTGACCGGCCACATTGGGACTGAGACACGGCCCAAACTCCTACGGGAGGCAGCA	35.8048	2.26846	0.456912	4.96477	6.8783e-07	3.41049e-06	Bacteria	Firmicutes	Clostridia	Clostridiales	Lachnospiraceae	XBB1006	Alfalfa
AGGGTTTGATCATGGCTCAGGATGAACGCTGGCGGCGTGCCTAACACATGCAAGTCGAGCGAGATGCTGTTGATTGAAACTTCGGTAGATAGATTCAGCGGACAGCGGCGGACGGGTGAGTAACGCGTAGGTAAGCTGCCCCTTGCAGGGAGATAGCCTAGGGAAACCTGGATTAATATTCCATAACGCCAAGTTGTCACATGGCAGTTTGGCCAAAGATTTATCGGCAAGGGATGCACCTGCGTCTGATTAGATAGTTGGTGAGGTAACGGCCCACCAAGTCAACGATCAGTAGCCGACCTGAGAGGGTGATCGGCCACATTGGAACTGAGACACGGTCCAAACTCCTACGGGAGGCAGCA	541.698	-11.4585	0.941487	-12.1706	4.45641e-34	8.83855e-33	Bacteria	Firmicutes	Clostridia	Clostridiales	Family_XIII	Anaerovorax	Alfalfa
AGGGTTTGATCATGGCTCAGGATGAACGCTGGCGGCGTGCCTAATACATGCAAGTCGAACGCGAGCAGCAATGCTCGAGTGGCGAACGGGTGAGTAATACATAAGTAACCTGCCCTAGACAGGGGGATAACTGCTGGAAACGGCAGCTAAGACCGCATAGGTATGGACACTGCATGGTGACCATATTAAAAGTGCCAAGGCACTGGTAGAGGATGGACTTATGGCGCATTAGCTGGTTGGTGAGGTAACGGCTCACCAAGGCGACGATGCGTAGCCGACCTGAGAGGGTGACCGGCCACACTGGGACTGAGACACGGCCCAGACTCCTACGGGAGGCAGCA	44.5394	0.137852	0.59907	0.23011	0.818007	0.942697	Bacteria	Firmicutes	Erysipelotrichia	Erysipelotrichales	Erysipelotrichaceae	Erysipelatoclostridium	Alfalfa
AGGGTTTGATCCTGGCTCAGGACGAACGCTGGCGGCGTGCTTAACACATGCAAGTCGAGCGATGAAGCTTCCTTCGGGAAGTGGATTAGCGGCGGACGGGTGAGTAACACGTGGGCAACCTGCCTCAAAGAGGGGAATAGCCCTCCGAAAGGAGGATTAATACCGCATAAAGTTAGAGTTTCGCATGAAACTTTAACCAAAGGAGTAATCTGCTTTGAGATGGGCCCGCGTCCCATTAGCTAGTTGGTAAGGTAATGGCTTACCAAGGCAACGATGGGTAGCCGACCTGAGAGGGTGATCGGCCACATTGGAACTGAGACACGGTCCAGACTCCTACGGGAGGCAGCA	1.2545	-0.619125	3.51815	-0.17598	0.860309	0.942697	Bacteria	Firmicutes	Clostridia	Clostridiales	Clostridiaceae_1	Clostridium_sensu_stricto_15	Alfalfa
AGGGTTTGATCCTGGCTCAGGATGAACGCTAGCGATAGGCCTAACACATGCAAGTCGAGGGGCATCACATGAAGTAGCAATACGGATGGTGGCGACCGGCGCACGGGTGAGTAACACGTATGCAACCTGCCTTCAACAAGGGGATAACCCGTTGAAAGACGGACTAATACCCTATAACACAGGGGCCCCGCATGGGGATATTTGTTAAAGATTAATCGGTTGAAGATGGGCATGCGTTCCATTAGCTAGTTGGTGGGGTAATGGCCCACCAAGGCAACGATGGATAGGGGAACTGAGAGGTTTATCCCCCACACTGGTACTGAGACACGGACCAGACTCCTACGGGAGGCAGCA	0.261314	-0.0994215	4.85678	-0.0204707	0.983668	1	Bacteria	Bacteroidetes	Bacteroidia	Bacteroidales	Dysgonomonadaceae	Proteiniphilum	Alfalfa
AGGGTTTGATCATGGCTCAGGATGAACGCTGGCGGCGTGCTTAACACATTCAAGTCGAACGATGAAGCTCCTTCGGGGGCTGATTAGTGGCGGACGGGTGAGTAACGCGTGAGCAACCTGCCTTGCAGAGGGGGATAACACAGGGAAACTTGTGCTAATACCGCATGATGCGTACGGACCGCATGATCTGTACGCCAAAGGAGCAATCCGCTGTTAGATGGGCTCGCGTCCGATTAGGTAGTTGGTGAGGTAACGGCCCACCAAGCCGACGATCGGTAGCCGGACTGAGAGGTCGAACGGCCACATTGGAACTGAGATACGGTCCAGACTCCTACGGGAGGCAGCA	279.781	-12.9257	1.2245	-10.5559	4.76832e-26	7.73768e-25	Bacteria	Firmicutes	Clostridia	Clostridiales	Ruminococcaceae	Ruminococcaceae_UCG-010	Alfalfa
AGGGTTTGATCCTGGCTCAGGATGAATGCTGGCGGCATGCCTAATACATGCAAGTCGAGCGGTAACAGGACTAGCTTGCTAGTTGCTGACGAGCGGCGGACGGCTGAGTAACGCATGGGAACGCACCCCAAACTGAGGGATAACGCACCGAAAGGTGTGCTAATACCGCATGTGATCTTCGGATTAAAGCTTTCGAGCGGTTTGGGAGCGGCCTGTGTACGATTAGATAGTTGGTGAGGTAATGGCTCACCAAGTCGACGATCGTTAGATGGTTTGAGAGGATGATCATCCAGACTGGGACTGAGACACGGCCCAGACTCCTACGGGAGGCAGCA	118.985	-7.77456	0.627343	-12.3928	2.85751e-35	6.37581e-34	Bacteria	Patescibacteria	Saccharimonadia	Saccharimonadales	Saccharimonadaceae	Candidatus_Saccharimonas	Alfalfa
AGGGTTTGATCATGGCTCAGGATGAACGCTGGCGGCGTGCTTAACACATGCAAGTCGAACGAAGCGCTTAAACGGATTTCTTCGGAATGAAGTTTTTGCGACTGAGTGGCGGACGGGTGAGTAACGCGTGGGTAACCTGCCTCATACAGGGGGATAACAGTTAGAAATGACTGCTAATACCGCATAAGCGCACAGTGCTGCATGGCACAGTGTGAAAAACTCCGGTGGTATGAGATGGACCCGCGTCTGATTAGCTAGTTGGTGGGGTAACGGCCTACCAAGGCGACGATCAGTAGCCGGCCTGAGAGGGTGAACGGCCACATTGGGACTGAGACACGGCCCAAACTCCTACGGGAGGCAGCA	57.4622	1.0778	0.814173	1.32379	0.185571	0.45376	Bacteria	Firmicutes	Clostridia	Clostridiales	Lachnospiraceae	Tyzzerella_4	Alfalfa
AGGGTTTGATCCTGGCTCAGGACGAACGCTGGCGGCGTGCTTAACACATGCAAGTCGAACGGGATCCTGCAGGCTTTGCTTGCGGGTGAGAGTGGCGAACGGGTGAGTAATGCGTGACCAACCTGCCCTGTCCCCCGGTATAGCTCCTGGAAACGGGTGGTAATGCCGGATGCTCCGCGTCCCCGCATGGGGTCGTGGGAAAGCTTTCGCGGGATGGGATGGGGTCGCGTCCTATCAGCTTGTTGGCGGGGCAGCGGCCCACCAAGGCTTCGACGGGTAGCCGGCCTGAGAGGGCGACCGGCCACATTGGGACTGAGATACGGCCCAGACTCCTACGGGAGGCAGCA	19.6682	4.69757	1.49056	3.15154	0.00162414	0.00568448	Bacteria	Actinobacteria	Actinobacteria	Bifidobacteriales	Bifidobacteriaceae	Pseudoscardovia	Alfalfa
AGGGTTTGATCCTGGCTCAGGATGAACGCTGGCGGCGTGCCTAACACATGCAAGTCGAACGAAGCATCTTGCCCGACAAAGAGGAGTGCTTGCACAAATCGGAGTCAATTAAGATGACTTAGTGGCGGACGGGTGAGTAACGCGTGGGTAACCTGCCGTATGCAGGGGGATAACAGTTAGAAATGACTGCTAATACCGCATAAGCGCACACTATCGCATGATAGAGTGTGAAAAGCCTTGACGGCATACGATGGACCCGCGTCTGATTAGCCAGTTGGCAGGGTAACGGCCTACCAAAGCAACGATCAGTAGCCGGCCTGAGAGGGTGAACGGCCACATTGGGACTGAGACACGGCCCAAACTCCTACGGGAGGCAGCA	241.801	-8.21752	0.635114	-12.9387	2.72353e-38	6.94501e-37	Bacteria	Firmicutes	Clostridia	Clostridiales	Lachnospiraceae	Lachnospiraceae_XPB1014_group	Alfalfa
AGGGTTTGATCCTGGCTCAGGATGAACGCTGGCGGCGTGCTTAACACATGCAAGTCGAACGAAGCAATTTTTTACGATCCCTTCGGGGTGACGAATTATTGACTTAGTGGCGGACGGGTGAGTAACGCGTGGGTAACCTGCCTTGTACAGGGGGACAACAGTTGGAAACGACTGCTAATACCGCATAAGCGCACAGCATCGCATGATGCAGTGTGAAAAACTCCGGTGGTACAAGATGGACCCGCGTCTGATTAGCTAGTTGGTGAGGTAACGGCTCACCAAGGCGACGATCAGTAGCCGATCTGAGAGGATGAACGGCCACATTGGGACTGAGACACGGCCCAGACTCCTACGGGAGGCAGCA	173.378	5.19029	0.47792	10.8602	1.78435e-27	3.03339e-26	Bacteria	Firmicutes	Clostridia	Clostridiales	Lachnospiraceae	FD2005	Alfalfa
AGGGTTTGATCCTGGCTCAGATTGAACGCTGGCGGCAGGCTTAATACATGCAAGTCGAACGGTAACGGCAGGAAGCTTGCTTCCTGGCTGACGAGTGGCGGACGGGTGAGTAATACCTGGGGAGCTGCCTGAATGAGGGGGACAACACCTGGAAACGGGTGCTAATACCGCGTAAGCCCTGAGGGGGAAAGGCCGGGCAACCGGTCGCATTCAGATGCGCCCAGGTGGGATTAGCTAGTTGGTGGGGTAACGGCCTACCAAGGCGACGATCTCTAGCTGGTCTGAGAGGATGATCAGCCACACTGGAACTGAGACACGGTCCAGACTCCTACGGGAGGCAGCA	50.003	-10.4523	1.49954	-6.97034	3.16172e-12	2.17596e-11	Bacteria	Proteobacteria	Gammaproteobacteria	Aeromonadales	Succinivibrionaceae	Ruminobacter	Alfalfa
AGGGTTTGATCATGGCTCAGAACGAACGCTGGCGGCGCGTCTTAAGCATGCAAGTCGGACGGCAGGGCACCTTCGGGTGTCCGAGAGTGGCGAACGGGTGAGTAACACGTAAGTGATCTGCCCTGCAGTTGGGGATAGCCTGTGGAAACACAGGGTAATACCGGATGAGATGTCAATGATTGAACTATGACATGAAAGTGGCTATGGCCACGCTGCAGGATGAGCTTGCGGCTCATTAGCTAGTTGGGGGTGTAACGGACCACCAAGGCGACGATGAGTAGCCGGCCTGAGAGGGTGAACGGCCACATTGGGACTGAGACACGGCCCAGACTCCTACGGGAGGCAGCA	112.211	-10.6502	1.23973	-8.5907	8.644e-18	8.57196e-17	Bacteria	Spirochaetes	Spirochaetia	Spirochaetales	Spirochaetaceae	Sediminispirochaeta	Alfalfa
AGGGTTTGATCCTGGCTCAGGATGAACGCTGGCGGCGTGCCTAACACATGCAAGTCGAACGGACATTTTTTGGAAAGTTCTTCGGAACTGGAATCTAAATGTTAGTGGCGGACGGGTGAGTAACGCGTGAGCAATCTGCCTTTCAGAGGGGGATAACAGCCGGAAACGGCTGCTAATACCGCATAATGCATTGGATTCGCATGTTTCTGATGCCAAAGATTTTATCGCTGAAAGATGAGCTCGCGTCTGATTAGCTAGTTGGCGGGGTAACGGCCCACCAAGGCGACGATCAGTAGCCGGACTGAGAGGTTGAACGGCCACATTGGGACTGAGACACGGCCCAGACTCCTACGGGAGGCAGCA	117.207	-0.402935	0.725461	-0.555419	0.578608	0.845245	Bacteria	Firmicutes	Clostridia	Clostridiales	Ruminococcaceae	Butyricicoccus	Alfalfa
AGGGTTTGATCATGGCTCAGGATGAACGCTGGCGGCGTGCTTAACACATGCAAGTCGAGCGAGGGAGCACCTTCGGGTGTGAACTAGCGGCGGACGGGTGAGTAACACGTGGGCAACCTGCCTTACAGAGGGGGATAGCCTTCCGAAAGGAAGATTAATACCGCATATTATGATTTTTCTGCATGGGAAAGTCATGAAAGGAGCAATCCGCTGTAAGATGGGCCCGCGGCGCATTAGCTAGTTGGTGAGGTAAGGGCTCACCAAGGCGACGATGCGTAGCCGACCTGAGAGGGTGATCGGCCACATTGGGACTGAGACACGGCCCAGACTCCTACGGGAGGCAGCA	24.5513	-0.694856	1.09428	-0.63499	0.525435	0.821779	Bacteria	Firmicutes	Clostridia	Clostridiales	Clostridiaceae_1	Clostridium_sensu_stricto_2	Alfalfa
AGGGTTTGATCATGGCTCAGGATGAACGCTGGCGGCGTGCTTAACACATGCAAGTCGAACGAATTTCTTTCGGAACGCGGCTTCGGCCAAGGGAAGAGAGAAGTGAGTGGCGGACGGGTGAGTAACGCGTGGGTAACCTGCCTCACATCGGGGGATACCAGTCGGAAACGACTGCTAAAACCGCATAAGACCACGGTATCGCATGATACTGAGGCCAAAACTCCGGTGATGTGAGATGGACCCGCGTCTGATTAGCCAGTTGGCGGGGTAACGGCCCACCAAAGCGACGATCAGTAGCCGACCTGAGAGGGTGATCGGCCACATTGGGACTGAGACACGGCCCAAACTCCTACGGGAGGCAGCA	67.0221	-10.849	1.24982	-8.68047	3.94124e-18	4.02006e-17	Bacteria	Firmicutes	Clostridia	Clostridiales	Lachnospiraceae	Lachnospiraceae_UCG-006	Alfalfa
AGGGTTTGATCCTGGCTCAGGATGAACGCTGGCGGCGTGCCTAACACATGCAAGTCGAACGAAGCACTGGAACTGATTTCTTCGGACTGACGTTCCTTTGACTTAGTGGCGGACGGGTGAGTAACGCGTGGATAACCTGCCTGTATCTGGGGGATAACAGTTAGAAATGACTGCTAATACCGCATAAGCGCACAGTACCGCATGGTAAAGTGTGAAAAGCCTTGTGCGGATACAGATGGATCCGCGTTAGATTAGCCAGTTGGCGGGGTAACGGCCCACCAAAGCGACGATCTATAGCCGGCCTGAGAGGGCGACCGGCCACATTGGGACTGAGACACGGCCCAAACTCCTACGGGAGGCAGCA	89.599	-8.39163	0.837908	-10.015	1.30996e-23	1.73206e-22	Bacteria	Firmicutes	Clostridia	Clostridiales	Lachnospiraceae	Lachnospiraceae_UCG-002	Alfalfa
AGGGTTTGATCCTGGCTCAGGATGAACGCTGGCGGCGTGCTTAACACATGCAAGTCGAACGGGAACTCTGAACTGAAGGTTCGCTGGATGTTTAGAAATTCTAGTGGCGGACGGGTGAGTAACGCGTGGGTAACCTGCCTATAAGACGTGAACAACAGTTAGAAATGACTGCTAATACACGATAAGCACACAGTATTGCATGATACAGTGTGAAAAGAATTTCGCTTATAGATGGACCCGCGTTTGATTAGCCAGTTGGTGGGGTAACGGCCTACCAAAGCAACGATCAATAGCCGGCCTGAGAGGGCGATCGGCCACATTGGGACTGAGACACGGCCCAAACTCCTACGGGAGGCAGCA	92.3191	-11.3143	1.25575	-9.01006	2.05941e-19	2.22791e-18	Bacteria	Firmicutes	Clostridia	Clostridiales	Lachnospiraceae	Lachnospiraceae_ND3007_group	Alfalfa
AGGGTTTGATCATGGCTCAGGACGAACGCTGGCGGCGTGCTTAACACATGCAAGTCGAACGGGGTCTATTAGCTTGCTAAGACGACCTAGTGGCAAACGGGTGAGTAACGCGTGGGCAACCTGCCGGAAAGATGGGGACAACATCCCGAAAGGGGTGCTAATACCGAATGTTGTACGAGGGACGCATGTTCCATGTACTAAAGGATCCTATCCGCTTTCCGATGGGCCCGCGTCCGATTAGCTGGTTGGTGAGATAACGGCCCACCAAGGCGACGATCGGTAGCCGGCCTGAGAGGGTGAACGGCCACATTGGGACTGAGACACGGCCCAGACTCCTACGGGAGGCAGCA	95.4166	-11.3568	1.24579	-9.11612	7.78614e-20	8.92927e-19	Bacteria	Firmicutes	Negativicutes	Selenomonadales	Veillonellaceae	Veillonellaceae_UCG-001	Alfalfa
AGGGTTTGATCCTGGCTCAGGATGAACGCTGGCGGCGTGCCTAACACATGCAAGTCGAACGAAGCAATTAAGATGAAGTTTTCGGATGGAATCTTGATTGACTGAGTGGCGGACGGGTGAGTAACGCGTGGATAACCTGCCTCACACTGGGGGATAACAGTTAGAAATGACTGCTAATACCGCATAAGCGCACAGTGCCGCATGGCAGTGTGTGAAAAACTCCGGTGGTGTGAGATGGATCCGCGTCTGATTAGCCAGTTGGCGGGGTAACGGCCCACCAAAGCGACGATCAGTAGCCGACCTGAGAGGGTGACCGGCCACATTGGGACTGAGACACGGCCCAAACTCCTACGGGAGGCAGCA	178.817	1.64786	0.529195	3.11389	0.00184635	0.0063995	Bacteria	Firmicutes	Clostridia	Clostridiales	Lachnospiraceae	Lachnoclostridium	Alfalfa
AGGGTTTGATCATGGCTCAGGACGAACGCTGGCGGCGTGCCTAACACATGCAAGTCGAACGGACATATTAGCAATAATATGTTAGTGGCGGACGGGTGAGTAATGCATGAGCAACCTGCCTTATACAGGGGGATAACACTTAGAAATGAGTGCTAATACCGCATAATAACCTTTTATGGCATCATAAGAGGAGGAAAGGAGAAATCCGGTAAAAGATGGGCTCATGTTCGATTAGCTAGTTGGTGAGGTAAAAGCTTACCAAGGCGACGATCGATAGCCGAACTGAGAGGTTGAACGGCCACATTGGAACTGAGAGACGGTCCAGACTCCTACGGGAGGCAGCA	6.32667	-7.44062	1.802	-4.12908	3.64215e-05	0.000146095	Bacteria	Firmicutes	Clostridia	Clostridiales	Ruminococcaceae	Ruminococcaceae_UCG-012	Alfalfa
AGGGTTTGATCATGGCTCAGGATAAACGCTGGCGGCGTGCCTAATACATGCAAGTCGATCGCTGGAATTCCAGCTTGCTGGAATGAAGGAGAGGCGAACGGGTGAGTAATACATAAGCAACCTGCCCACGAAGACTGGGATAATTCCTGGAAACGGGGACTAATACCGGATAGGTAGTGTGATCGCATGATCGCACTATTAAAGGTTCAAGACACTGGTGGATGGGCTTATGGCGCATTAGCTGGTTGGTGAGGTAACGGCCCACCAAGGCGATGATGCGTAGCCGGCCTGAGAGGGTGAACGGCCACATTGGGACTGAGACACGGCCCAGACTCCTACGGGAGGCAGCA	48.3412	-5.9879	0.845476	-7.08229	1.41792e-12	1.03306e-11	Bacteria	Firmicutes	Erysipelotrichia	Erysipelotrichales	Erysipelotrichaceae	Solobacterium	Alfalfa
AGGGTTTGATCCTGGCTCAGGATGAACGCTGGCGGCGTGCTTAACACATGCAAGTCGAACGGAGTATGTTAACCGAGACCTTCGGGTCTCACCTGATATACTTAGTGGCGGACGGGTGAGTAACGCGTGAGCAACCAACCTTATGCAGAGGGATAACAATTAGAAATGATTGCTAATACCTCATAAGACCACGCTATCGCATGGTAAAGTGGGAAAAACTCCGGTGGCATAAGACGGGCTCGCGTTCGATTAGCTAGATGGTGGGGTAACGGCCTACCATGGCGACGATCGATAGCCGGACTGAGAGGTCGACCGGCCACATTGGGACTGAGACACGGCCCAGACTCCTACGGGAGGCAGCA	41.3387	-3.88807	0.819993	-4.74159	2.1205e-06	9.83142e-06	Bacteria	Firmicutes	Clostridia	Clostridiales	Lachnospiraceae	Roseburia	Alfalfa
AGGGTTTGATCATGGCTCAGGACGAACGCTGGCGGCGTGCTTAACACATGCAAGTCGAACGGAAAGGCCCAGCTTGCTGGGTGCTCGAGTGGCGAACGGGTGAGTAACACGTGGGTGATCTGCCCCTAACTTCGGGATAAGCTTGGGAAACTGGGTCTAATACCGGATAGGACAATCGTTTAGTGTCGGTTGTGGAAAGTTTTTTCGGTTAGGGATGAGCCCGCGGCCTATCAGCTTGTTGGTGGGGTAATGGCCTACCAAGGCGTCGACGGGTAGCCGGCCTGAGAGGGTGGACGGCCACATTGGGACTGAGATACGGCCCAGACTCCTACGGGAGGCAGCA	8.03888	-7.70504	1.71817	-4.48445	7.31039e-06	3.14435e-05	Bacteria	Actinobacteria	Actinobacteria	Corynebacteriales	Corynebacteriaceae	Corynebacterium	Alfalfa
AGGGTTTGATCATGGCTCAGGACGAACGCTGGCGGCGTGCTTAACACATGCAAGTCGAACGAGAATCTGTGGAAGGAGTTTTCGGACAACGGAAACAGAGGAAAGTGGCGGACGGGTGAGTAACGCGTGAGGAACCTGCCTTGGAGAGGGGGACAACAGCTGGAAACGGCTGCTAATACCGCATGATGCGTGAGGGAGACATCTCCCACACGCCAAAGATTTATCGCTCTGAGATGGCCTCGCGTCTGATTAGCTAGTTGGAGGGGTAACGGCCCACCAAGGCGACGATCAGTAGCCGGACTGAGAGGTTGAACGGCCACATTGGGACTGAGATACGGCCCAGACTCCTACGGGAGGCAGCA	32.5073	-4.83192	0.673252	-7.17699	7.12614e-13	5.41283e-12	Bacteria	Firmicutes	Clostridia	Clostridiales	Ruminococcaceae	Ruminococcaceae_UCG-002	Alfalfa
AGGGTTTGATCCTGGCTCAGGATGAACGCTGGCGGCGTGCTTAACACATGCAAGTCGAACGGAACGCCAAGGAAAGAGTTTTCGGACAATGGAATTGGTTGTTTAGTGGCGGACGGGTGAGTAACGCGTGAGTAACCTGCCTTGGAGTGGGGAATAACACAGTGAAAACTGTGCTAATACCGCATGATATATTGGTGTCGCATGGCACTGATATCAAAGATTTATCGCTCTGAGATGGACTCGCGTCTGATTAGATAGTTGGCGGGGTAACGGCCCACCAAGTCGACGATCAGTAGCCGGACTGAGAGGTTGGCCGGCCACATTGGGACTGAGACACGGCCCAGACTCCTACGGGAGGCAGCA	104.606	2.53889	0.68901	3.68484	0.000228843	0.000859967	Bacteria	Firmicutes	Clostridia	Clostridiales	Ruminococcaceae	Intestinimonas	Alfalfa
AGGGTTTGATCCTGGCTCAGGATGAACGCTGGCGGCGCGCTTAACACATGCAAGTCGAACGAAAGGCACCTTCGGGTGTAACTAGTGGCGAACGGCTGAGTAACACGTGGGCAACCTGCCCCCCTCTCCGGGATAGCCCCGGGAAACTGGGATTAATACCGGATACTCCGGGCCCCCCGCATGGGAGGCCCGGGAAAGCTCCGGCGGAGGGGGATGGGCCCGCGGCCTGTTAGCTTGTTGGTGGGGTAACGGCCTACCAAGGCTCTTATGGGTAGCCGGGTTGAGAGACCGACCGGCCAGATTGGGACTGAGACACGGCCCAGACTCCTACGGGAGGCAGCA	16.3129	-4.35626	0.900024	-4.84016	1.29733e-06	6.17529e-06	Bacteria	Actinobacteria	Coriobacteriia	Coriobacteriales	Atopobiaceae	Atopobium	Alfalfa
AGGGTTTGATCCTGGCTCAGGATGAACGCTGGCGGCATGCCTAATACATGCAAGTCGAACGGACTAAAGAGAAAAGCTTGCTTTTTTTGGAAGTCAGTGGCGAACGGGTGAGTAACACGTAGGTAACTTGCCCATGTGCCCGGGATAATTTCTGGAAACGGAAACTAAAACCGGATAGGTAGGGATCTCGCATGAGGACCTTATTAAAGGGGCTGCGGCCCTGAACATGGATGGACCTGCGGTGCATTAGCTGGTTGGTGGGGTAACGGCCTACCAAGGCGACGATGCATAGCCGACCTGAGAGGGCGAACGGCCACATTGGGACTGAGACACGGCCCAAACTCCTACGGGAGGCAGCA	35.4008	0.319258	0.969172	0.329413	0.741843	0.910096	Bacteria	Firmicutes	Erysipelotrichia	Erysipelotrichales	Erysipelotrichaceae	Faecalicoccus	Alfalfa
AGGGTTTGATCCTGGCTCAGGATGAACGCTGGCGGCGTGCCTAACACATGCAAGTCGAGCGAGAAATCGCTCAATGATCTTTCGGGTGATTTGAGCGATGGAAAGCGGCGGACGGGTGAGTAACGCGTAGGTAACCTGCCCCATACAGAGGGATAGCCACTGGAAACGGTGATTAATACCTCATAACACCGGAATACCGCATGGTATACCGGTCAAAGTTTTTCGGTATGGGATGGACCTGCGTCTGATTAGCTGGTTGGTGAGGTAACGGCTCACCAAGGCGACGATCAGTAGCCGACCTGAGAGGGTGATCGGCCACATTGGAACTGAGACACGGTCCAAACTCCTACGGGAGGCAGCA	91.3982	-9.31178	1.23384	-7.547	4.45399e-14	3.5335e-13	Bacteria	Firmicutes	Clostridia	Clostridiales	Family_XIII	Family_XIII_UCG-001	Alfalfa
AGGGTTTGATCATGGCTCAGGATGAACGCTGGCGGCGTGCTTAACACATGCAAGTCGAACGAAACACCTTATTTGATTTTCTTCGGAACTGAAGATTTGGTGATTGAGTGGCGGACGGGTGAGTAACGCGTGGGTAACCTGCCCTGTACAGGGGGATAACAGTCAGAAATGACTGCTAATACCGCATAAGACCACAGCACCGCATGGTGCAGGGGTAAAAACTCCGGTGGTACAGGATGGACCCGCGTCTGATTAGCTGGTTGGTGAGGTAACGGCTCACCAAGGCGACGATCAGTAGCCGGCTTGAGAGAGTGAACGGCCACATTGGGACTGAGACACGGCCCAAACTCCTACGGGAGGCAGCA	13.54	0.245251	1.08604	0.225821	0.821341	0.942697	Bacteria	Firmicutes	Clostridia	Clostridiales	Lachnospiraceae	Anaerostipes	Alfalfa
AGGGTTTGATCATGGCTCAGGATGAACGCTGGCGGCGTGCTTAACACATGCAAGTCGAGCGATGAAGTTTCCTTCGGGAAACGGATTAGCGGCGGACGGGTGAGTAACACGTGGGTAACCTGCCTCATAGAGTGGAATAGCCTTCCGAAAGGAAGATTAATACCGCATAACGTTGAAAGATGGCATCATCATTCAACCAAAGGAGCAATCCGCTATGAGATGGACCCGCGGCGCATTAGCTAGTTGGTGGGGTAACGGCCTACCAAGGCGACGATGCGTAGCCGACCTGAGAGGGTGATCGGCCACATTGGGACTGAGACACGGCCCAGACTCCTACGGGAGGCAGCA	83.504	-0.643845	0.905116	-0.71134	0.476873	0.816503	Bacteria	Firmicutes	Clostridia	Clostridiales	Clostridiaceae_1	Clostridium_sensu_stricto_1	Alfalfa
AGGGTTTGATCATGGCTCAGGATGAACGCTGGCGGCGTGCTTAACACATGCAAGTCGAACGGACTTTACTGAAAAGAGGGCTTGCCCGATGGAAGGTAAAGTTAGTGGCGGACGGGTGAGTAACGCGTGGGCAACCTGCCTTACACAGGGGGACAACAGTTGGAAACGACTGCTAATACCGCATAAGCCGGTAGTGCCGCATGGCACATCCGGAAAAGATTCATCGGTGTAAGATGGGCCCGCGTTGGATTAGTTAGTTGGCGGGGTAACGGCCCACCAAGACCGCGATCCATAGCCGACCTGAGAGGGTGATCGGCCACATTGGGACTGAGACACGGCCCAAACTCCTACGGGAGGCAGCA	168.669	-12.1955	1.23717	-9.85752	6.36024e-23	8.1093e-22	Bacteria	Firmicutes	Clostridia	Clostridiales	Lachnospiraceae	Lachnospiraceae_UCG-008	Alfalfa
AGGGTTTGATCCTGGCTCAGGACGAACGCTGGCGGCGTGCCTAACACATGCAAGTCGAGCGAAGGATATATGAGGAAATCTTCGGATGGAATCATATAAACTTAGCGGCGGACGGGTGAGTAACGCGTGAGGAACCTGCCTTGCACAAGGGGATAGCCTCGGGAAACCGGGATTAATACCCTATGATACTTAAAATTCGCATGAATTTTAAGTCAAAGCGATTTAGCGGTGCAAGATGGCCTCGCGTCCCATTAGCTAGTTGGTAAGGTAAAAGCTTACCAAGGCTACGATGGGTAGCCGGCCTGAGAGGGTGACCGGCCACACTGGAACTGAGACACGGTCCAGACTCCTACGGGAGGCAGCA	1.69828	-0.484909	2.45314	-0.197669	0.843304	0.942697	Bacteria	Firmicutes	Clostridia	Clostridiales	Family_XI	Anaerosalibacter	Alfalfa
AGGGTTTGATCATGGCTCAGGATGAACGCTGGCGGCGTGCTTAACACATGCAAGTCGAGCGAAGCTCTCTTGTTGATTTCTTCGGATTGATTCAAGAGATGACTGAGCGGCGGACGGGTGAGTAACGCGTGGAGAACCTGCCCCGTACCGGGGGATAACAGTTAGAAATGACTGCTAATACCGCATAAGCGCACACTATCGCATGATAGAGTGTGAAAAACTCCGGTGGTACGGGATGGCTCCGCGTTGGATTAGCCAGTTGGCGGGGTAACGGCCCACCAAAGCGACGATCCATAGCCGGCCTGAGAGGGCGACCGGCCACATTGGGACTGAGACACGGCCCAAACTCCTACGGGAGGCAGCA	102.666	-11.4603	1.2554	-9.12882	6.92522e-20	8.24101e-19	Bacteria	Firmicutes	Clostridia	Clostridiales	Lachnospiraceae	Lachnospiraceae_FE2018_group	Alfalfa
AGGGTTTGATCATGGCTCAGATTGAACGCTGGCGGCATGCTTTACACATGCAAGTCGAACGGCAGCATAGGGAGCTTGCTCCCTGATGGCGAGTGGCGAACGGGTGAGTACAACATCGGAACGTGTCCTTTAATGGGGGATAACCAGCTGAAAGGCTGGCTAATACCGCATGAGACCTGAGGGTGAAAGCGGGGGAACGAGCGATCGTCCCCGTGTTGAAGGAGCGGCCGATGACCGATTAGCTAGTTGGCGGGATAAGGGCCCACCAAGGCGACGATCGGTAGCTGGTCTGAGAGGACGACCAGCCACATTGGGACTGAGACACGGCCCAAACTCCTACGGGAGGCAGCA	13.2421	-3.09381	0.721159	-4.29005	1.78632e-05	7.50253e-05	Bacteria	Proteobacteria	Gammaproteobacteria	Betaproteobacteriales	Burkholderiaceae	Parasutterella	Alfalfa
AGGGTTTGATCCTGGCTCAGGACGAACGCTGGCGGCGTGCTTAACACATGCAAGTCGAACGGGCTGGCTCTGGTTTTTTGCTGGGGTTGGTTAGTGGCGAACGGGTGAGTAACACGTGAGTAACCTGCCCTCTTCTCCTGGATAACTGCTTGAAAGGGCGGCTAATACGGGGTGGTCTGGCCTGCCTGCATGGGTGGGTTGGTATAGGTTCAACTTTGGTTGTTCTGGTGGGGGATGGGCTCGCGGCTTATCAGCTTGTTGGTGGGGTGATGGCTTACCAAGGCTTTGACGGGTAGCCGGCCTGAGAGGGTGGACGGTCACACTGGGACTGAGATACGGCCCAGACTCCTACGGGAGGCAGCA	43.2421	3.98733	0.8134	4.90205	9.48405e-07	4.63809e-06	Bacteria	Actinobacteria	Actinobacteria	Actinomycetales	Actinomycetaceae	Actinomyces	Alfalfa
AGGGTTTGATCATGGCTCAGGATGAACGCTGGCGGCGTGCTTAACACATGCAAGTCGAACGAAGCACTTTATTTGAAACCTTCGGGTAGATTATTCTGTGACTTAGTGGCGGACGGGTGAGTAACGCGTGGGTAACCTGCCTCATACACCGGGATAACAGTTGGAAACGGCTGCTAATACCGGATAAGCATACAGTACCGCATGGTACAGTGTGAAAAACTCAGGTGGTATGAGATGGACCCGCGTCTGATTAGCTAGTTGGTAAGGTAACGGCTTACCAAGGCGACGATCAGTAGCCGACTTGAGAGAGTGATCGGCCACATTGGGACTGAGACACGGCCCAAACTCCTACGGGAGGCAGCA	25.1966	-9.46341	1.36322	-6.94195	3.86726e-12	2.60493e-11	Bacteria	Firmicutes	Clostridia	Clostridiales	Lachnospiraceae	Anaerosporobacter	Alfalfa
AGGGTTTGATCCTGGCTCAGGATGAACGCTGGCGGCGTGCTTAACACATGCAAGTCGAACGGACTTATTTGAGAGCTTGCTTTTGAATAAGTTAGTGGCGGACGGGTGAGTAACGCGTGGGTAACCTGCCGTATGCTGGGGGACAACAGTTGGAAACGACTGCTAATACCGCATAAGCGCACGGAGTCGCATGACTCAGTGTGAAAAACTCCGGTGGCATACGATGGACCCGCGTCTGATTAGGCAGTTGGCGAGGTAACGGCTCACCAAACCGACGATCAGTAGCCGGCCTGAGAGGGTGAACGGCCACATTGGGACTGAGACACGGCCCAAACTCCTACGGGAGGCAGCA	239.365	-1.4317	1.1897	-1.20341	0.228819	0.53391	Bacteria	Firmicutes	Clostridia	Clostridiales	Lachnospiraceae	possible_genus_Sk018	Alfalfa
AGGGTTTGATCATGGCTCAGGACGAACGCTGGCGGCATGCCTAACACATGCAAGTCGAACGGAATAAGACTGGTTGTAGCGATACTTTCGGTCTTATTTAGTGGCGAACGGGTGAGTAACACGTGAGCAACCTGCCTTTTACACAGGGATAACAGCCGGAAACGGCTGCTAATACCGGATAAGACCACACTGAGGCATCTCAGAGGGGTCAAAGCGTTTAGCGGTAAAAGATGGGCTCGCGTCCCATTAGCTAGTTGGTGAGATAACAGCCCACCAAGGCGACGATGGGTAGCCGACTTGAGAGAGTGATCGGCCACATTGGAACTGAGACACGGTCCAGACTCCTACGGGAGGCAGCA	10.6196	-8.18471	1.62259	-5.04421	4.5539e-07	2.28978e-06	Bacteria	Firmicutes	Clostridia	Clostridiales	Eubacteriaceae	Anaerofustis	Alfalfa
AGGGTTTGATCATGGCTCAGGATAAACGCTGGCGGCGTGCCTAATACATGCAAGTCGAACGGACATAGCTTGCTATGTCAGTGGCGAACGGGTGAGTAATACATAAGCAACCTGCCTACAGGGACCGGGATAACACTTGGAAACGAGCGCTAATACCGGATAGGCAAGGGAAGGGCATCCTACCCTTGTTAAAGTTGAGAGACACAAGTAGATGGGCTTATGGCGCATTAGCTGGTTGGTAGAGGTAACGGCCTACCAAGGCGATGATGCGTAGCCGGCCTGAGAGGGTGAACGGCCACATTGGGACTGAGACACGGCCCAGACTCCTACGGGAGGCAGCA	25.5138	-9.47393	1.37045	-6.91302	4.74455e-12	3.13668e-11	Bacteria	Firmicutes	Erysipelotrichia	Erysipelotrichales	Erysipelotrichaceae	Erysipelotrichaceae_UCG-008	Alfalfa
AGGGTTTGATCATGGCTCAGGATGAACGCTGGCGGCGTGCCTAATACATGCAAGTCGAACGCTTTGTGGTTCAACTGATTTGAAGAGCTTGCTCAGATATGACGATGGACATTGCAAAGAGTGGCGAACGGGTGAGTAACACGTGGGAAACCTACCTCTTAGCAGGGGATAACATTTGGAAACAGATGCTAATACCGTATAACAATAGCAACCGCATGGTTGCTACTTAAAAGATGGTTCTGCTATCACTAAGAGATGGTCCCGCGGTGCATTAGTTAGTTGGTGAGGTAATGGCTCACCAAGACGATGATGCATAGCCGAGTTGAGAGACTGATCGGCCACAATGGGACTGAGACACGGCCCATACTCCTACGGGAGGCAGCA	1.16111	-0.626923	2.57919	-0.24307	0.807951	0.942697	Bacteria	Firmicutes	Bacilli	Lactobacillales	Leuconostocaceae	Weissella	Alfalfa
AGGGTTTGATCCTGGCTCAGGATGAACGCTGGCGGCGTGCTTAACACATGCAAGTCGAGCGAAGCGCTTAAGTTTGATTCTTCGGATGAAGACTTTTGTGACTGAGCGGCGGACGGGTGAGTAACGCGTGGGTAACCTGCCTCATACAGGGGGATAACAGTTAGAAATGACTGCTAATACCGCATAAGACCACAGGGTCGCATGACCCGGTGGTAAAAACTCCGGTGGTATGAGATGGACCCGCGTCTGATTAGCTAGTTGGTGGGGTAACGGCTCACCAAGGCGACGATCAGTAGCCGACCTGAGAGGGTGACCGGCCACATTGGGACTGAGACACGGCCCAAACTCCTACGGGAGGCAGCA	35.9406	-0.162929	0.541418	-0.30093	0.763468	0.923925	Bacteria	Firmicutes	Clostridia	Clostridiales	Lachnospiraceae	Dorea	Alfalfa
AGGGTTTGATCATGGCTCAGGATGAACGCTAGCGACAGGCTTAACACATGCAAGTCGAGGGGCAGCATGATTTGTAGCAATACAGATTGATGGCGACCGGCGCACGGGTGAGTAACGCGTATGCAACTTACCTATCAGAGGGGGATAGCCCGGCGAAAGTCGGATTAATACCCCATAAAACAGGGGTCCCGCATGGGAATATTTGTTAAAGATTCATCGCTGATAGATAGGCATGCGTTCCATTAGGCAGTTGGCGGGGTAACGGCCCACCAAACCGACGATGGATAGGGGTTCTGAGAGGAAGGTCCCCCACATTGGTACTGAGACACGGACCAAACTCCTACGGGAGGCAGCA	32.4173	0.019427	0.911266	0.0213187	0.982991	1	Bacteria	Bacteroidetes	Bacteroidia	Bacteroidales	Tannerellaceae	Parabacteroides	Alfalfa
AGGGTTTGATCCTGGCTCAGGATGAACGCTGGCGGCGTGCCTAACACATGCAAGTCGAACGGGGTAAGGACACCGGATGAAGATTCGTCAGATTCCACCGTCCTTACTTAGTGGCGGACGGGTGAGTAACGCGTGGGCAACCTGCCCTGTACAGGGGAATAGCAGCTGGAAACGGCTGGTAAAACCGCATATGCGCGCAGTACCGCATGGTACAGCGCGGAAAACTCCGGTGGTACAGGATGGGCCCGCGTCTGATTAGCTGGTTGGTGAGGTAACGGCCCACCAAGGCGACGATCAGTAGCCGGCCTGAGAGGGTGAACGGCCACATTGGGACTGAGACACGGCCCAAACTCCTACGGGAGGCAGCA	52.9064	-5.62903	0.792463	-7.10321	1.21894e-12	9.06584e-12	Bacteria	Firmicutes	Clostridia	Clostridiales	Lachnospiraceae	Coprococcus_1	Alfalfa
AGGGTTTGATCCTGGCTCAGGATGAACGCTGGCGGCGTGCTTAACACATGCAAGTCGAACGGAGCTGTTCCGGACGCCTAGGGCTTCGGCCACGGGCGGAAGGAACGACTTAGTGGCGGACGGGTGAGTAACGCGTGGGCAACCTGCCTTTTTCCGGGGGATAACACAGGGAAACCTGTGCTAATACCGCATAAAGTCATCTGAGGACATCCTCTAATGACCAAAGGAATTTTTCCGGGGAAAGAGGGGCCCGCGTCTGATTAGCTTGTTGGTGAGGTAACGGCCCACCAAGGCAACGATCAGTAGCCGAACTGAGAGGTTGATCGGCCACATTGGGACTGAGACACGGCCCAGACTCCTACGGGAGGCAGCA	14.8659	-7.68537	1.36655	-5.62392	1.86676e-08	1.0413e-07	Bacteria	Firmicutes	Clostridia	Clostridiales	Ruminococcaceae	Ruminiclostridium_1	Alfalfa
AGGGTTTGATCCTGGCTCAGGATGAACGCTGGCGGCGTGCTTAACACATGCAAGTCGAGCGAAGCAGTTAAGTTGATTTCTTCGGATTGATTCTTAACTGACTGAGCGGCGGACGGGTGAGTAACGCGTGGGTGACCTGCCCCATACCGGGGGATAACAGCTGGAAACGGCTGCTAATACCGCATAAGCGCACAGAGCTGCATGGCTCGGTGTGAAAAACTCCGGTGGTATGGGATGGGCCCGCGTCTGATTAGGCAGTTGGCGGGGTAACGGCCCACCAAACCGACGATCAGTAGCCGGCCTGAGAGGGCGACCGGCCACATTGGGACTGAGACACGGCCCAAACTCCTACGGGAGGCAGCA	20.2821	1.57484	1.01673	1.54893	0.1214	0.328331	Bacteria	Firmicutes	Clostridia	Clostridiales	Lachnospiraceae	Fusicatenibacter	Alfalfa
AGGGTTTGATCATGGCTCAGGATGAACGCTGGCGGCGTGCTTAACACATGCAAGTCGAACGAAGCACCTGGATTTGATTCTTCGGATGAAGATCCTTGTGACTGAGTGGCGGACGGGTGAGTAACGCGTGGGTAACCTGCCTCATACAGGGGGATAACAGTTAGAAATGACTGCTAATACCGCATAAGACCACAGGGTCGCATGACCTGGTGGGAAAAACTCCGGTGGTATGAGATGGACCCGCGTCTGATTAGGTAGTTGGTGGGGTAACGGCCTACCAAGCCGACGATCAGTAGCCGACCTGAGAGGGTGACCGGCCACATTGGGACTGAGACACGGCCCAAACTCCTACGGGAGGCAGCA	18.4077	-0.26829	0.678417	-0.395465	0.6925	0.889289	Bacteria	Firmicutes	Clostridia	Clostridiales	Lachnospiraceae	Coprococcus_3	Alfalfa
AGGGTTTGATCATGGCTCAGGATGAACGCTGGCGGCGTGCCTAATACATGCAAGTCGGACGGAGCGCTTCGGCGCTCAGTGGCGAACGGGTGAGTAGCACATGGGCAACCTGCCCTTCAGAGGGGGACAACAGCTGGAAACGGCTGCTAAGACCGCATAGGCGCGGACGGGACATCCCGTCCACGTTAAACGTCCTTACGGGGACGGCTGAAGGATGGGCCTGTGGCGCATTAGCTTGTTGGCGGGGCAACGGCCCACCAAGGCGACGATGCGTAGCCGGCCTGAGAGGGCGGACGGCCACACTGGGACTGAGACACGGCCCAGACTCCTACGGGAGGCAGCA	22.678	0.863851	1.74683	0.494526	0.620935	0.852591	Bacteria	Firmicutes	Erysipelotrichia	Erysipelotrichales	Erysipelotrichaceae	Sharpea	Alfalfa
AGGGTTTGATCATGGCTCAGGATGAACGCTGGCGGCGTGCTTAACACATGCAAGTCGAACGAAGCATAGTGAATGAAGTTTTCGGATGGATTTCACTTTGACTTAGTGGCGGACGGGTGAGTAACGCGTGGGCAACCTGCCCTTAACCGGGGGACAACAGTTGGAAACGACTGCTAATACCGCATAAGCGCACGTGACCGCATGGTCGAGTGTGAAAAATTCCGGTGGTTAAGGATGGGCCCGCGTTGGATTAGGTAGTTGGTGAGGTAACGGCCCACCAAGCCGACGATCCATAGCCGACCTGAGAGGGTGACCGGCCACATTGGGACTGAGACACGGCCCAGACTCCTACGGGAGGCAGCA	107.487	-5.68556	0.545073	-10.4308	1.79318e-25	2.66736e-24	Bacteria	Firmicutes	Clostridia	Clostridiales	Lachnospiraceae	Marvinbryantia	Alfalfa
AGGGTTTGATCATGGCTCAGGATGAACGCTGGCGGCGTGCTTAACACATGCAAGTCGAACGGAACATTCCACCCGAAGATTGAAGAAGCTTGCTTCGGATTGATTCAACCGGAATGTTTAGTGGCGGACGGGTGAGTAACGCGTGGGTAACCTACCTTACACAGGGGGATAACAGTTAGAAATGACTGCTAATACCGCATAAGCGCACGGTACCGCATGGTACAGTGTGAAAAACTCCGGTGGTGTAAGATGGACCCGCGTCTGATTAGCTAGTTGGTGAGGTAACGGCCCACCAAGGCGACGATCAGTAGCCGGCCTGAGAGGGTGAACGGCCACATTGGAACTGAGACACGGTCCAAACTCCTACGGGAGGCAGCA	1.21089	-2.98906	2.80568	-1.06536	0.286712	0.639726	Bacteria	Firmicutes	Clostridia	Clostridiales	Lachnospiraceae	Coprococcus_2	Alfalfa
AGGGTTTGATCCTGGCTCAGGATGAACGCTGGCGGCGTGCCTAACACATGCAAGTCGAACGGTTAAACCGGCTTCGGCCGGAAATAGAGTGGCGAACGGGTGAGTAACACGTGACCAACCTGCCCCGCGCACCGGGATAGCCCCCCGAAAGGGGGATTAATACCGGATGCGCCGGGAGGGCCGCATGGCCCTCCCGGGAAAGCCCAAGCGGCGCGGGATGGGGTCGCGGCCCATCAGGTAGTAGGCGGGGTAGAGGCCCGCCTAGCCTACGACGGGTAGCCGGGTTGAGAGACCGACCGGCCACATTGGGACTGAGATACGGCCCAGACTCCTACGGGAGGCAGCA	92.1271	-9.42829	1.17104	-8.05119	8.19907e-16	7.5053e-15	Bacteria	Actinobacteria	Coriobacteriia	Coriobacteriales	Eggerthellaceae	DNF00809	Alfalfa
AGGGTTTGATCCTGGCTCAGGACGAACGCTGGCGGCGCGCCTAACACATGCAAGTCGAACGAAGCTAAACTAGCCGAAGTTTTCGGATGGAAGCGAATTTAGCTTAGTGGCGAACGGGTGAGTAACACGTGAGTAACCTGCCCTTCAGTGGGGGACAACAGTTGGAAACGACTGCTAATACCGCATAAGACCACAGTGCCACATGGCACAGTGATCAAAGGATTAATTTTCGCTGAAGGATGGACTCGCGTCTGATTAGCTAGATGGTGAGGTAACGGCCCACCATGGCAACGATCAGTAGCCGGACTGAGAGGTTGATCGGCCACATTGGGACTGAGACACGGCCCAGACTCCTACGGGAGGCAGCA	0.264556	0.854781	4.81686	0.177456	0.85915	0.942697	Bacteria	Firmicutes	Clostridia	Clostridiales	Ruminococcaceae	Anaerofilum	Alfalfa
AGGGTTTGATCATGGCTCAGGACGAACGCTGGCGGCGTGCCTAATACATGCAAGTCGAGCGAACAGAGAAGGAGCTTGCTCCTTTGACGTTAGCGGCGGACGGGTGAGTAACACGTGGGCAACCTACCTTATAGTTTGGGATAACTCCGGGAAACCGGGGCTAATACCGAATAATCTGTTTCACCTCATGGTGAAATATTGAAAGACGGTTTCGGCTGTCGCTATAGGATGGGCCCGCGGCGCATTAGCTAGTTGGTGAGGTAACGGCTCACCAAGGCGACGATGCGTAGCCGACCTGAGAGGGTGATCGGCCACACTGGGACTGAGACACGGCCCAGACTCCTACGGGAGGCAGCA	2.76919	-0.385111	2.08951	-0.184307	0.853773	0.942697	Bacteria	Firmicutes	Bacilli	Bacillales	Planococcaceae	Lysinibacillus	Alfalfa
AGGGTTTGATCCTGGCTCAGGACGAACGCTGGCGGCGTGCCTAATACATGCAAGTCGAGCGGACAGATGGGAGCTTGCTCCCTGATGTTAGCGGCGGACGGGTGAGTAACACGTGGGTAACCTGCCTGTAAGACTGGGATAACTCCGGGAAACCGGGGCTAATACCGGATGCTTGTTTGAACCGCATGGTTCAAACATAAAAGGTGGCTTCGGCTACCACTTACAGATGGACCCGCGGCGCATTAGCTAGTTGGTGAGGTAATGGCTCACCAAGGCAACGATGCGTAGCCGACCTGAGAGGGTGATCGGCCACACTGGGACTGAGACACGGCCCAGACTCCTACGGGAGGCAGCA	27.0742	1.65182	1.2682	1.30249	0.192749	0.461822	Bacteria	Firmicutes	Bacilli	Bacillales	Bacillaceae	Bacillus	Alfalfa
AGGGTTTGATCATGGCTCAGATTGAACGCTGGCGGCAGGCCTAACACATGCAAGTCGAACGGTAACAGGAAGCAGCTTGCTGCTTTGCTGACGAGTGGCGGACGGGTGAGTAATGTCTGGGAAACTGCCTGATGGAGGGGGATAACTACTGGAAACGGTGGCTAATACCGCATAACGTCGCAAGACCAAAGAGGGGGACCTTCGGGCCTCTTGCCATCAGATGTGCCCAGATGGGATTAGCTTGTTGGTGAGGTAACGGCTCACCAAGGCGACGATCCCTAGCTGGTCTGAGAGGATGACCAGCCACACTGGAACTGAGACACGGTCCAGACTCCTACGGGAGGCAGCA	5.13953	6.19673	3.39267	1.8265	0.0677746	0.195125	Bacteria	Proteobacteria	Gammaproteobacteria	Enterobacteriales	Enterobacteriaceae	Salmonella	Alfalfa
AGGGTTTGATCCTGGCTCAGGACGAACGCTGGCGGCGTGCCTAACACATGCAAGTCGAACGGAGTTGAAAGGAGCTTGCTTTTTTCAACTCAGTGGCGGACGGGTGAGTAACGCGTGAGTAACCTGCCTTTCAGAGGGGGATAACGTTCTGAAAAGAACGCTAATACCGCATAAGATTGTAGTTTCGCATGGGACAGCAATCAAAGGAGCAATCCGCTGAAAGATGGACTCGCGTCCGATTAGATAGTTGGCGGGGTAACGGCCCACCAAGTCGACGATCGGTAGCCGGACTGAGAGGTTGATCGGCCACATTGGGACTGAGACACGGCCCAGACTCCTACGGGAGGCAGCA	8.84856	-0.213225	1.04133	-0.204761	0.837759	0.942697	Bacteria	Firmicutes	Clostridia	Clostridiales	Ruminococcaceae	Ruminiclostridium_5	Alfalfa
AGGGTTTGATCATGGCTCAGATTGAACGCTGGCGGCAGGCCTAACACATGCAAGTCGAGCGGTAGCACAGAGAGCTTGCTCTCGGGTGACGAGCGGCGGACGGGTGAGTAATGTCTGGGAAACTGCCTGATGGAGGGGGATAACTACTGGAAACGGTAGCTAATACCGCATAACGTCGCAAGACCAAAGAGGGGGACCTTCGGGCCTCTTGCCATCAGATGTGCCCAGATGGGATTAGCTAGTAGGTGGGGTAACGGCTCACCTAGGCGACGATCCCTAGCTGGTCTGAGAGGATGACCAGCCACACTGGAACTGAGACACGGTCCAGACTCCTACGGGAGGCAGCA	0.983856	1.4334	2.72841	0.52536	0.599333	0.845245	Bacteria	Proteobacteria	Gammaproteobacteria	Enterobacteriales	Enterobacteriaceae	Lelliottia	Alfalfa
AGGGTTTGATCATGGCTCAGGATGAACGCTGGCGGCACGCTTAACACATGCAAGTCGAGCGGAGCAAATACTTCGGTAGTTGCTTAGCGGCGGACGGGTGAGTAACACGTGGGTAACCTACCCCATACAGGGGGATAACGTATAGAAATGTACGCTAATACCGCATAAGCCAACAGGGAGGCATCTTCTGGTTGGAAAAGCGCTAGTGGTATGGGATGGGCCCGCGACTGATTAGCTGGTTGGTGAGGTAACGGCCCACCAAGGCGACGATCAGTAGCCGGTCTGAGAGGATGGACGGCCACATTGGGACTGAGACACGGCCCAGACTCCTACGGGAGGCAGCA	11.4935	-8.27997	1.49633	-5.53352	3.13867e-08	1.72385e-07	Bacteria	Firmicutes	Clostridia	Clostridiales	Defluviitaleaceae	Defluviitaleaceae_UCG-011	Alfalfa
AGGGTTTGATCCTGGCTCAGGATGAACGCTGGCGGCGTGCTTAACACATGCAAGTCGAACGAAGCACTCTATTTGATTTCCTTCGGGATTGATTATTTTGTGACTGAGTGGCGGACGGGTGAGTAACGCGTGGGTAACCTACCTTGTACAGGGGGATAACAGTTGGAAACGACTGCTAATACCGCATAAGCGCACAGCATCGCATGATGCAGTGCGAAAAGCTCCGACGGTATAAGATGGACCCGCGTCTGATTAGCTAGTTGGTGAGGTAACGGCCCACCAAGGCGACGATCAGTAGCCGACCTGAGAGGGTGACCGGCCACATTGGGACTGAGACACGGCCCAAACTCCTACGGGAGGCAGCA	100.201	-0.452444	0.568433	-0.795951	0.426061	0.776196	Bacteria	Firmicutes	Clostridia	Clostridiales	Lachnospiraceae	Agathobacter	Alfalfa
AGGGTTTGATCCTGGCTCAGGATGAACGCTGGCGGCGTGCTTAACACATGCAAGTCGAGCGAAGCAGTTTTAAGGAAGTTTTCGGATGGAATTAAAACTGACTTAGCGGCGGACGGGTGAGTAACGCGTGGGTAACCTGCCTCATACAGGGGGATAACAGTTAGAAATGACTGCTAATACCGCATAAGCGCACAGTGCTGCATAGCACAGTGTGAAAAACTCCGGTGGTATGAGATGGACCCGCGTCTGATTAGGTAGTTGGTGAGGTAATGGCTCACCAAGCCGACGATCAGTAGCCGACCTGAGAGGGTGACCGGCCACATTGGGACTGAGACACGGCCCAAACTCCTACGGGAGGCAGCA	13.2543	-0.57125	1.09387	-0.522228	0.601512	0.845245	Bacteria	Firmicutes	Clostridia	Clostridiales	Lachnospiraceae	Lachnoclostridium_5	Alfalfa
AGGGTTTGATCATGGCTCAGATTGAACGCTGGCGGCGTGCTTAACACATGCAAGTCGTACGTGAAAGCGCCTTCGGGCGCGAGTAAAGTGGCGCACGGGTGAGTAACGCGTGGATGATCTGCCTGGTAGTGGGGAATAACGGCTGGAAACGGCCGCTAATACCGCATGAGCTTCATATTTGGCTTTATGAAGGAAAGAGGGCCTCTGCATATGCTCTTGCTACCGGATGAGTCCGCGTCCCATTAGCTAGTTGGCGGGGTAATGGCCCACCAAGGCGACGATGGGTAGCTGTTCTGAGAGGATGATCAGCCACATTGGAACTGGAACACGGTCCAAACTCCTACGGGAGGCAGCA	39.1454	-9.13913	1.31121	-6.97	3.16946e-12	2.17596e-11	Bacteria	Proteobacteria	Deltaproteobacteria	Desulfovibrionales	Desulfovibrionaceae	Mailhella	Alfalfa
AGGGTTTGATCCTGGCTCAGGACGAACGCTGGCGGCGCGCCTAACACATGCAAGTCGAACGGAGCTTGCTTGTCAGATCCTTTCGGGGTGACGACTTGTAAGCTTAGTGGCGAACGGGTGAGTAACACGTGAGTAACCTGCCCCAGAGTGGGGGACAACAGTTGGAAACGACTGCTAATACCGCATAAGCCCACGGAACCGCATGGTTCTGGGGGAAAAGGAGCAATTCGCTCTGGGATGGACTCGCGTCCGATTAGCTGGATGGTGAGGTAACGGCCCACCATGGCGACGATCGGTAGCCGGACTGAGAGGTTGATCGGCCACATTGGGACTGAGACACGGCCCAGACTCCTACGGGAGGCAGCA	9.44868	-1.16614	0.895172	-1.3027	0.192679	0.461822	Bacteria	Firmicutes	Clostridia	Clostridiales	Ruminococcaceae	Fournierella	Alfalfa
AGGGTTTGATCCTGGCTCAGGATGAACGCTGGCGGCGTGCTTAACACATGCAAGTCGAACGGAGTGCTCATGACGGAGGATTCGTCCAACGGATTGAGTTACTTAGTGGCGGACGGGTGAGTAACGCGTGAGGAACCTGCCTCGGAGTGGGGAATAACAGCCCGAAAGGGTTGCTAATACCGCATGATGCAGCTGGGTCGCATGACCCTGGCTGCCAAAGATTTATCGCTCTGAGATGGCCTCGCGTCTGATTAGCTAGTAGGCGGGGTAACGGCCCACCTAGGCGACGATCAGTAGCCGGACTGAGAGGTTGACCGGCCACATTGGGACTGAGACACGGCCCAGACTCCTACGGGAGGCAGCA	9.82061	1.33123	0.905287	1.4705	0.141426	0.36711	Bacteria	Firmicutes	Clostridia	Clostridiales	Ruminococcaceae	Flavonifractor	Alfalfa
AGGGTTTGATCCTGGCTCAGAACGAACGCTGGCGGCGCGTTTTAAGCATGCAAGTCGCAGGGTAAAATTTTAGCAATAGAATTGAGACTGGCGAACGGGTGAGTAACACGTGAAAATCTACCTTGAGATGGGGGATAGCCGGTAGAAATATCGGGTAATACCGCATATGCCGAGAGGTGAAAGGGGCAACTGCTCCGTCTTGAGATGAGTTTGCGTCTGATTAGATAGTTGGCGAGGTAAAGGCTCACCAAGTCTACGATCAGTAGCCGGCCTGAGAGGGTGATCGGCCACATTGGGACTGAGACACGGCCCAGACTCCTACGGGAGGCAGCA	5.19224	-7.18473	2.5595	-2.80708	0.00499922	0.016837	Bacteria	Spirochaetes	Spirochaetia	Spirochaetales	Spirochaetaceae	M2PT2-76_termite_group	Alfalfa
AGGGTTTGATCCTGGCTCAGAGCGAACGCTGGCGGCAGGCCTAACACATGCAAGTCGAACGAACTCTTCGGAGTTAGTGGCGGACGGGTGAGTAACACGTGGGAACGTGCCTTTTGGTTCGGAATAACTCAGGGAAACTTGTGCTAATACCGAATGTGCCCTTCGGGGGAAAGATTTATCGCCATTAGAGCGGCCCGCGTCTGATTAGCTAGTTGGTGAGGTAAAGGCTCACCAAGGCGACGATCAGTAGCTGGTCTGAGAGGATGATCAGCCACATTGGGACTGAGACACGGCCCAAACTCCTACGGGAGGCAGCA	30.5772	0.554702	0.539233	1.02869	0.303627	0.658711	Bacteria	Proteobacteria	Alphaproteobacteria	Caulobacterales	Caulobacteraceae	Brevundimonas	Alfalfa
AGGGTTTGATCCTGGCTCAGGATGAACGCTGGCGGCGTGCTTAACACATGCAAGTCGAACGAAGCATTACGTTTCAAAGCCTCCGGGCAGCGAGATGTTTTGACTTAGTGGCGGACGGGTGAGTAACGCGTGGGTAACCTGCCTTGTACTGGGGGATAACAGTTAGAAATGACTGCTAATACCGCATAAGCCCACGGTTTCGCATGGAACTGTGAGAAAAGATTTATTGATACAAGATGGACCCGCGTCTGATTAGCTAGTTGGCGAGGTAACGGCCCACCAAGGCGACGATCAGTAGCCGACCTGAGAGGGTGATCGGCCACATTGGGACTGAGACACGGCCCAAACTCCTACGGGAGGCAGCA	4.87687	-7.05975	2.21684	-3.1846	0.00144955	0.00522718	Bacteria	Firmicutes	Clostridia	Clostridiales	Lachnospiraceae	Anaerobium	Alfalfa
AGGGTTTGATCATGGCTCAGGATGAACGCTGGCGGCATGCCTAATACATGCAAGTCGAACGGGATATCTTCGGATATCCAGTGGCGAACGGGTGAGTAACACGTAGGTAACCTGCCCATGTGCCCGGGATAACGCCTGGAAACGGGTGCTAAAACCGGATAGGTATCGCTTCTGCATGGAAGAGATATTAAAGGAGCTGCAAGGCTCTGAACATGGATGGACCTGCGGTGCATTAGCTGGTTGGTGAGGTAACGGCCCACCAAGGCGACGATGCATAGCCGGCCTGAGAGGGTGAACGGCCACATTGGGACTGAGACACGGCCCAAACTCCTACGGGAGGCAGCA	4.64075	0.935724	1.16626	0.802326	0.422364	0.776196	Bacteria	Firmicutes	Erysipelotrichia	Erysipelotrichales	Erysipelotrichaceae	Faecalitalea	Alfalfa
AGGGTTTGATCATGGCTCAGGATGAACGCTGGCGGCGTGCTTAACACATGCAAGTCGAACGAAGAAGGTTGGAATGAGAGCTTCGGCAGGATTTCTTTCCATCTTAGTGGCGGACGGGTGAGTAACGTGTGGGCAACCTGCCCTGTACTGGGGAATAATCATTGGAAACGATGACTAATACCGCATGTGGTTCTCGGAAGGCATCTTCTGAGGAAGAAAGGATTTATTCGGTACAGGATGGGCCCGCATCTGATTAGCTAGTTGGTGAGATAACAGCCCACCAAGGCGACGATCAGTAGCCGACCTGAGAGGGTGATCGGCCACATTGGGACTGAGACACGGCCCAAACTCCTACGGGAGGCAGCA	14.1225	0.580507	0.652385	0.889823	0.373561	0.745035	Bacteria	Firmicutes	Clostridia	Clostridiales	Lachnospiraceae	Tyzzerella	Alfalfa
AGGGTTTGATCATGGCTCAGGACGAACGCTGGCGGCGTGCTTAACACATGCAAGTCGAGCGGGAAACTTCGGTTTCCAGCGGCGGACGGGTGAGTAACACGTGGGCAACCTGCCTCACAATGAGGGATAGCCTTCCGAAAGGAAGATTAATACCTCATAATACAAAGAAAACGCATGTTTTCTTTGCCAAAGAATTTCGTTGTGAGATGGGCCCGCGGCGCATTAGCTTGTTGGTGAGGTAACGGCTCACCAAGGCTTCGATGCGTAGCCGACCTGAGAGGGTGATCGGCCACATTGGAACTGAGACACGGTCCAGACTCCTACGGGAGGCAGCA	0.514601	-0.114344	3.30988	-0.0345462	0.972442	1	Bacteria	Firmicutes	Clostridia	Clostridiales	Clostridiaceae_1	Clostridium_sensu_stricto_11	Alfalfa
AGGGTTTGATCATGGCTCAGATTGAACGCTGGCGGCAGGCCTAACACATGCAAGTCGGACGGTAGCACAGAGAGCTTGCTCTTGGGTGACGAGTGGCGGACGGGTGAGTAATGTCTGGGGATCTGCCCGATAGAGGGGGATAACCACTGGAAACGGTGGCTAATACCGCATAACGTCGCAAGACCAAAGAGGGGGACCTTCGGGCCTCTCACTATCGGATGAACCCAGATGGGATTAGCTAGTAGGCGGGGTAATGGCCCACCTAGGCGACGATCCCTAGCTGGTCTGAGAGGATGACCAGCCACACTGGAACTGAGACACGGTCCAGACTCCTACGGGAGGCAGCA	24.3586	-1.22719	0.883968	-1.38827	0.165054	0.412057	Bacteria	Proteobacteria	Gammaproteobacteria	Enterobacteriales	Enterobacteriaceae	Pantoea	Alfalfa
AGGGTTTGATCATGGCTCAGAGTTAACGCTGGCATCGTGCATAACACATGCAAGTCGAACGGGACTTACTTGAGTAGCAATACTTAGGTAAGTTTAGTGGCAGACGGGTGAGTAATACATAAGGAACGTACCTCCGAGTGGAGAATAACAGTCCGAAAGGATTGCTAATACTCCATAACATAACTTTGTGGCATCACTTAGTTATCAAAGATTCGTCGCTTGGAGAGCGTCTTATGGTCTATCAGCTAGTTGGCAGTGTAACGGACTACCAAGGCGACGACGGATAGCCGGCCTGAAAGGGCGACCGGCCACAAGGGCACTGAGACACGGGCCCTACTCCTACGGGAGGCAGCA	4.40797	-5.89455	1.85828	-3.17206	0.00151364	0.00540369	Bacteria	Elusimicrobia	Elusimicrobia	Elusimicrobiales	Elusimicrobiaceae	Elusimicrobium	Alfalfa
AGGGTTTGATCATGGCTCAGGATGAACGCTGGCGGCGTGCTTAACACATGCAAGTCGAACGGAGTTTATAAGACAGATTCCTTCGGGATGAAGACTTATAAACTTAGTGGCGGACGGGTGAGTAACGCGTGGGTAACCTGCCTTACACAGGGGGATAGCAGTTGGAAACGACTGGTAATACCGCATACCTTGCATTAGTCGCATGACTTATGTAAGAAAGATTTATCGGTGTAAGATGGACCCGCGTCTGATTAGCTAGTTGGTACGGTAACGGCGTACCAAGGCGACGATCAGTAGCCGGCCTGAGAGGGTGAACGGCCACATTGGGACTGAGATACGGCCCAGACTCCTACGGGAGGCAGCA	9.02226	-2.62946	0.940547	-2.79567	0.0051792	0.0172801	Bacteria	Firmicutes	Clostridia	Clostridiales	Lachnospiraceae	Howardella	Alfalfa
AGGGTTTGATCCTGGCTCAGGACGAACGCTGGCGGCGTGCCTAATACATGCAAGTCGAGCGAGTCCCTTCGGGGGCTAGCGGCGGACGGGTGAGTAACACGTAGGCAACCTGCCCGTAAGCTCGGGATAACATGGGGAAACTCATGCTAATACCGGATAGGGTCTTCTCTCGCATGAGAGGAGACGGAAAGGTGGCGCAAGCTACCACTTACGGATGGGCCTGCGGCGCATTAGCTAGTTGGTGGGGTAACGGCCTACCAAGGCGACGATGCGTAGCCGACCTGAGAGGGTGACCGGCCACACTGGGACTGAGACACGGCCCAGACTCCTACGGGAGGCAGCA	1.6303	3.30449	4.67983	0.706112	0.480118	0.816503	Bacteria	Firmicutes	Bacilli	Bacillales	Paenibacillaceae	Brevibacillus	Alfalfa
AGGGTTTGATCCTGGCTCAGGACGAACGCTGGCGGCGTGCCTAATACATGCAAGTCGAGCGGACTTGATGAGAAGCTTGCTTCTCTGAAAGTTAGCGGCGGACGGGTGAGTAACACGTAGGCAACCTGCCTGTAAGACTGGGATAACTACCGGAAACGGTAGCTAATACCGGATAGGTGATTTTCTCGCATGAGGGAATCAAGAAAGACGGAGCAATCTGTCACTTACGGATGGGCCTGCGGCGCATTAGCTAGTTGGTGAGGTAATGGCTCACCAAGGCGACGATGCGTAGCCGACCTGAGAGGGTGAACGGCCACACTGGGACTGAGACACGGCCCAGACTCCTACGGGAGGCAGCA	7.02391	-0.00714759	2.63641	-0.00271111	0.997837	1	Bacteria	Firmicutes	Bacilli	Bacillales	Paenibacillaceae	Paenibacillus	Alfalfa
AGGGTTTGATCCTGGCTCAGATTGAACGCTGGCGGCATGCCTTACACATGCAAGTCGAACGGCAGCACGGGTGCTTGCACCTGGTGGCGAGTGGCGAACGGGTGAGTAATACATCGGAACATGTCCTGTAGTGGGGGATAGCCCGGCGAAAGCCGGATTAATACCGCATACGATCTACGGATGAAAGCGGGGGACCTTCGGGCCTCGCGCTATAGGGTTGGCCGATGGCTGATTAGCTAGTTGGTGGGGTAAAGGCCTACCAAGGCGACGATCAGTAGCTGGTCTGAGAGGACGACCAGCCACACTGGGACTGAGACACGGCCCAGACTCCTACGGGAGGCAGCA	4.04787	-2.32397	1.60157	-1.45105	0.146765	0.37425	Bacteria	Proteobacteria	Gammaproteobacteria	Betaproteobacteriales	Burkholderiaceae	Burkholderia-Caballeronia-Paraburkholderia	Alfalfa
AGGGTTTGATCCTGGCTCAGGATGAACGCTGGCGGCGTGCCTAATACATGCAAGTCGAGCGAGAACCGATTGACTGGAGATTCGTCAAAATGAAATCGGGGAAAGCGGCGGACGGGTGAGTAACGCGTAGGCAACCTGCCCTTAGCAGAGGGATAGCCATTGGAAACGATGATTAAAACCTCATAATGCTGAACTTACACATGTGAGCTCAGCCAAAGATTTATCGGCTAAGGATGGGCCTGCGTCTGATTAACTGGTTGGTGAGGTAACGGCTCACCAAGGTAACGATCAGTAGCCGACCTGAGAGGGTGATCGGCCACATTGGAACTGAGACACGGTCCAAACTCCTACGGGAGGCAGCA	76.2186	-1.00037	0.306406	-3.26485	0.00109522	0.00398974	Bacteria	Firmicutes	Clostridia	Clostridiales	Family_XIII	Mogibacterium	Alfalfa
AGGGTTTGATCCTGGCTCAGAATGAACGCTGGCGGCATGCCTAACACATGCAAGTCGAACGAAGCCTTCGGGTTTAGTGGCGCACGGGTGCGTAACGCGTGGGAATCTGCCCCTTGGTTCGGAATAACAGTTGGAAACGACTGCTAATACCGGATGATGACGTAAGTCCAAAGATTTATCGCCGAGGGATGAGCCCGCGTAGGATTAGGTAGTTGGTGTGGTAAAGGCGCACCAAGCCGACGATCCTTAGCTGGTCTGAGAGGATGATCAGCCACACTGGGACTGAGACACGGCCCAGACTCCTACGGGAGGCAGCA	25.3892	-0.5398	0.542916	-0.994262	0.320096	0.669461	Bacteria	Proteobacteria	Alphaproteobacteria	Sphingomonadales	Sphingomonadaceae	Sphingomonas	Alfalfa
AGGGTTTGATCCTGGCTCAGGATGAACGCTGGCGGCGTGCTTAACACATGCAAGTCGAGCGAGAAAAGTTCTTCGGAGCTTTTCTAGCGGCGGACGGGTGAGTAACACGTGGGCAACCTGCCTCATAGAGGGGAATAGCCTTCCGAAAGGAAGATTAATACCGCATAACATTGTTGAAAGGCATCTTTTAACAATCAAAGGAGCAATCCGCTATGAGATGGGCCCGCGGCGCATTAGCTAGTTGGTGAGGTAACGGCTCACCAAGGCGACGATGCGTAGCCGACCTGAGAGGGTGATCGGCCACATTGGAACTGAGACACGGTCCAGACTCCTACGGGAGGCAGCA	4.5768	-0.0204499	2.46438	-0.00829818	0.993379	1	Bacteria	Firmicutes	Clostridia	Clostridiales	Clostridiaceae_1	Sarcina	Alfalfa
AGGGTTTGATCCTGGCTCAGGATGAACGCTAGCTACAGGCTTAACACATGCAAGTCGAGGGGCAGCATGACGGAAGCTTGCTTCCGTTGATGGCGACCGGCGCACGGGTGAGTAACGCGTATCCAACCTGCCCTTGTCCATCGGATAACCCGTCGAAAGGCGGACTAACACGATATGCAGTCCACAGCAGGCATCTAACGTGGACGAAATGTGAAGGAGAAGGATGGGGATGCGTCTGATTAGCTTGTTGGCGGGGTAACGGCCCACCAAGGCGACGATCAGTAGGGGTTCTGAGAGGAAGGTCCCCCACATTGGAACTGAGACACGGTCCAAACTCCTACGGGAGGCAGCA	4.92645	-0.538798	1.3118	-0.410732	0.681269	0.889289	Bacteria	Bacteroidetes	Bacteroidia	Bacteroidales	Prevotellaceae	Prevotella_2	Alfalfa
AGGGTTTGATCCTGGCTCAGGATGAACGCTGGCGGCGTGCCTAACACATGCAAGTCGAGCGCGGTCCCTTTGGTGCTTGCACCAAAGACGACTGAGCGGCGGACGGGTGAGTAACGCGTGGGTAACCTGCCCTGTACATATGGATAACATGCTGAAAAGCATACTAATACATAATAACGTACATTGAAGGCATCTTCGATGTATCAAAGCGTTAGCGGTACAGGATGGACCCGCGTCTGATTAGCTAGTTGGTGGGGTAAAAGCCTACCAAGGCGACGATCAGTAGCCGACCTGAGAGGGTGATCGGCCACATTGGAACTGAGACACGGTCCAAACTCCTACGGGAGGCAGCA	9.15171	-0.26121	2.10655	-0.123999	0.901316	0.970424	Bacteria	Firmicutes	Clostridia	Clostridiales	Peptostreptococcaceae	Peptostreptococcus	Alfalfa
AGGGTTTGATCCTGGCTCAGGACGAACGCTGGCGGCGCGCTTAACACATGCAAGTCGAACGGTGAACAGCGGAAAGCTTGCTTTTAGCTGTACATAGTGGCGGACGGGTGAGTAACGCGTGAGGACTTGTCCTGTACAGGGGGACAACTGATGGAAACGTCAGCTAATACCCCATAAGCCGTGAGGTAAAAGGAGCGATCCGGTACAGGAGAGACTCGCGTTCTATCAGTTAGTTGGTGAGGTAACGGCTCACCAAGGCGAAGACGGATAGCCGGACTGAGAGGTTGGCCGGCCACATTGGAACTGAGATACGGTCCAGACTCCTACGGGAGGCAGCA	38.2964	-1.04707	0.641082	-1.63328	0.10241	0.279086	Bacteria	Synergistetes	Synergistia	Synergistales	Synergistaceae	Synergistes	Alfalfa
AGGGTTTGATCCTGGCTCAGATTGAACGCTGGCGGCAGGCTTAACACATGCAAGTCGAACGGTAACAGGGAGAAGCTTGCTTCTTTGCTGACGAGTGGCGGACGGGTGAGTAATGCTTGGGAATCTGGCTTATGGAGGGGGATAACTACTGGAAACGGTAGCTAATACCGCGTAATGTCTTAGGACTAAAGGGTGGGACTTTCGGGCCACCTGCCATAAGATGAGCCCAAGTGGGATTAGCTAGTTGGTGAGGTAAAGGCTCACCAAGGCGACGATCTCTAGCTGGTCTGAGAGGATGACCAGCCACACTGGAACTGAGACACGGTCCAGACTCCTACGGGAGGCAGCA	9.88309	-4.71971	2.5453	-1.85429	0.0636982	0.18488	Bacteria	Proteobacteria	Gammaproteobacteria	Pasteurellales	Pasteurellaceae	Mannheimia	Alfalfa
AGGGTTTGATCATGGCTCAGGATGAACGCTAGCTACAGGCTTAACACATGCAAGTCGAGGGGCAGCGGGGAGGATGCTTGCATTCTCCGCCGGCGACCGGCGCACGGGTGCGTAACGCGTATCGAACCTACCTCATACTCGGGCATAGCCTTGCGAAAGTAAGATTAATTCCCGATGTTCTGCCAATTTCGCATGAGATTGGCAGCAAAGTATTTCGGTATGAGATGGCGATGCGTCCCATTAGTTAGTTGGCGGGGTAACGGCCCACCAAGACATCGATGGGTAGGGGTTCTGAGAGGAAGGTCCCCCACATTGGAACTGAGACACGGTCCAAACTCCTACGGGAGGCAGCA	8.51934	-0.838301	0.986927	-0.849405	0.395656	0.767658	Bacteria	Bacteroidetes	Bacteroidia	Bacteroidales	Prevotellaceae	Alloprevotella	Alfalfa
AGGGTTTGATCCTGGCTCAGGACGAACGCTGGCGGCGTGCCTAACACATGCAAGTCGAACGAGAATTTACGAACAGATTTCTTCGGAATGACGTTTGTAAAGGAAAGTGGCGGACGGGCGAGTAACGCGTGAATAACCTGCCCATAAGAGGGGGATAATCCATGGAAACGTGGACTAATACCGCATATTGAGTGGAAATCGCATGGTTTTTACTTGAAAGATTTTATCGCTTATGGATGGATTCGCGTCAGATTAGCTAGTTGGTGAGGTAACGGCTCACCAAGGCGACGATCTGTAGCCGAACTGAGAGGTTGATCGGCCGCATTGGGACTGAGACACGGCCCAGACTCCTACGGGAGGCAGCA	8.92611	-6.11513	1.60341	-3.81383	0.000136831	0.000519668	Bacteria	Firmicutes	Clostridia	Clostridiales	Ruminococcaceae	Ruminococcaceae_UCG-013	Alfalfa
AGGGTTTGATCCTGGCTCAGGATGAACGCTGGCGGCGTGCCTAACACATGCAAGTCGAGCGATTCTCTTCGGAGAAGAGCGGCGGACGGGTGAGTAACGCGTGGGTAACCTGCCTCATACACATGGATAACATACCGAAAGGTATGCTAATACAGGATAACATAAGAGATTCGCATGTTTCTCTTATCAAAGCTCCGGCGGTATGAGATGGACCCGCGTCTGATTAGCTAGTTGGTAAGGTAATGGCTTACCAAGGCGACGATCAGTAGCCGACCTGAGAGGGTGATCGGCCACATTGGAACTGAGACACGGTCCAAACTCCTACGGGAGGCAGCA	9.32594	-2.35046	2.31651	-1.01466	0.31027	0.662341	Bacteria	Firmicutes	Clostridia	Clostridiales	Peptostreptococcaceae	Terrisporobacter	Alfalfa
AGGGTTTGATCATGGCTCAGATTGAACGCTGGCGGCAGGCCTAACACATGCAAGTCGAGCGGTTGAAGGAAGCTTGCTTCCTGATTCAGCGGCGGACGGGTGAGTAATGCCTAGGAATCTGCCTGGTAGTGGGGGACAACGTTTCGAAAGGAACGCTAATACCGCATACGTCCTACGGGAGAAAGCAGGGGACCTTCGGGCCTTGCGCTATCAGATGAGCCTAGGTCGGATTAGCTAGTTGGTGAGGTAATGGCTCACCAAGGCGACGATCCGTAACTGGTCTGAGAGGATGATCAGTCACACTGGAACTGAGACACGGTCCAGACTCCTACGGGAGGCAGCA	32.099	-0.226431	0.63446	-0.356888	0.721176	0.903367	Bacteria	Proteobacteria	Gammaproteobacteria	Pseudomonadales	Pseudomonadaceae	Pseudomonas	Alfalfa
AGGGTTTGATCATGGCTCAGGACGAACGCTGGCGGTATGCTTAACACATGCAAGTCGAACGAGAAAGTTTTGATGGATCCTTCGGGTGAAATTAAAACTGGAAAGTGGCGAACGGGTGAGTAACGCGTGGGTAACCTGCCCTATGGAAAGGAATAGCCTCGGGAAACTGGGAGTAAAGCCTTATATTATGGAGTGATCGCATGGTCATTTCATGAAAACTCCGGTGCCATAGGATGGACCCGCGTCCCATTAGCTAGTTGGTGAGATAACAGCCCACCAAGGCGACGATGGGTAACCGGTCTGAGAGGGCGAACGGTCACACTGGAACTGAGACACGGTCCAGACTCCTACGGGAGGCAGCA	5.6191	-1.47717	0.810872	-1.8217	0.0685004	0.195637	Bacteria	Firmicutes	Clostridia	Clostridiales	Eubacteriaceae	Eubacterium	Alfalfa
AGGGTTTGATCATGGCTCAGGATGAACGCTGGCGGCATGCCTAATACATGCAAGTCGAACGAGAGGAAGGAAAGCTTGCTTTCCTGAATCTAGTGGCGAACGGGTGAGTAACACGTAGGTAACCTGCCCATGTGCCCGGGATAACTTCTGGAAACGGATGCTAAAACCGGATAGGTAGCAGACAAGCATTTGACTGCTATTAAAGTGGCCTTGGCCATGAACATGGATGGACCTGCGGTGCATTAGCTGGTTGGTGAGGTAACGGCCCACCAAGGCGACGATGCATAGCCGGCCTGAGAGGGCGGACGGCCACATTGGGACTGAGACACGGCCCAAACTCCTACGGGAGGCAGCA	2.98678	0.0577661	1.15971	0.0498109	0.960273	1	Bacteria	Firmicutes	Erysipelotrichia	Erysipelotrichales	Erysipelotrichaceae	Holdemanella	Alfalfa
AGGGTTTGATCATGGCTCAGGACGAACGCTGGCGGCGTGCCTAACACATGCAAGTCGAACGGACTTAGCTGGATGCTTGCATCCGGCGACAGTTAGTGGCGGACGGGTGAGTAACGCGTGAATAACCTGCCCAACAGAGGGGGATAACGTTTGGAAACGAACGCTAATACCGCATAACATTGTGGCATCGCATGGTGCTATAATCAAAGGAGCAATCCGCTGATGGATGGATTCGCGTCCGATTAGCTAGTTGGTGAGATAACAGCTCACCAAGGCGACGATCGGTAGCCGGACTGAGAGGTTGAACGGCCACATTGGGACTGAGACACGGCCCAGACTCCTACGGGAGGCAGCA	0.971912	-4.78256	4.72734	-1.01168	0.31169	0.662341	Bacteria	Firmicutes	Clostridia	Clostridiales	Lachnospiraceae	Lachnospiraceae_NC2004_group	Alfalfa
AGGGTTTGATCCTGGCTCAGGATGAACGCTGGCGGCGTGCCTAATACATGCAAGTCGAACGGCAGTAGCAATACTGTAGTGGCGAACGGGTGAGTAACACGTTGGTGACCTGCCCCAAAGATGGGAATATCACCTGGAAACGGGTGGCAAAACCGAATAAGCTCGAGGGAGTTAGAGAGCCTTGAGTAAAAGCGTAAGCTACTTTGGGAGGGGCCTGCGGCCCATCAGTTAGTTGGTGAGGGTAACGGCCCACCAAGACGAAGACGGGTAGGGGACCTGAGAGGGTGGTCCCCCACAATGGAACTGAAACACGGTCCATACTCCTACGGGAGGCAGCA	7.68472	-7.68043	1.585	-4.84569	1.26172e-06	6.08695e-06	Bacteria	Chloroflexi	Anaerolineae	Anaerolineales	Anaerolineaceae	Flexilinea	Alfalfa
AGGGTTTGATCATGGCTCAGGACGAACGCTGGCGGCGCGCCTAACACATGCAAGTCGAACGGACGAGAGGAGCTTGCTCCTCGAGTTAGTGGCGGACGGGTGAGTAACACGTGAGCAACCTGCCTTTCAGAGGGGGACAACAGTTGGAAACGACTGCTAATACCGCATAATGTCGGGAAGAGACATCTTTTTCCGACCAAAGATTTATCGCTGAAAGATGGGCTCGCGTCTGATTAGATAGTTGGTGAGGTAACGGCCCACCAAGTCGACGATCAGTAGCCGGACTGAGAGGTTGAACGGCCACATTGGGACTGAGACACGGCCCAGACTCCTACGGGAGGCAGCA	9.45679	-8.03608	1.89974	-4.2301	2.33585e-05	9.4761e-05	Bacteria	Firmicutes	Clostridia	Clostridiales	Ruminococcaceae	Ruminiclostridium_6	Alfalfa
AGGGTTTGATCCTGGCTCAGAGTGAACGCTGGCGGTAGGCCTAACACATGCAAGTCGAACGGCAGCACAGTAAGAGCTTGCTCTTATGGGTGGCGAGTGGCGGACGGGTGAGGAATACATCGGAATCTACCTTTTCGTGGGGGATAACGTAGGGAAACTTACGCTAATACCGCATACGACCTTCGGGTGAAAGCAGGGGACCTTCGGGCCTTGCGCGGATAGATGAGCCGATGTCGGATTAGCTAGTTGGCGGGGTAAAGGCCCACCAAGGCGACGATCCGTAGCTGGTCTGAGAGGATGATCAGCCACACTGGAACTGAGACACGGTCCAGACTCCTACGGGAGGCAGCA	24.1226	-0.833007	0.562224	-1.48163	0.138439	0.363403	Bacteria	Proteobacteria	Gammaproteobacteria	Xanthomonadales	Xanthomonadaceae	Stenotrophomonas	Alfalfa
AGGGTTTGATCATGGCTCAGGACGAACGCTGGCGGCATGCCTAACACATGCAAGTCGAACGGAGTTATTTGGATTCGTCTGGATAACTTAGTGGCGGACGGGTGAGTAACACGTGAGCAACCTGCCCTTCAGAGGGGGACAACAGTTGGAAACGACTGCTAATACCGCATAACATATACTTAAGGCATCTTGAGTATATCAAAGATTTATCGCTGAGGGATGGGCTCGCGTCTGATTAGATAGTTGGTGAGGTAACGGCCCACCAAGTCTACGATCAGTAGCCGGACTGAGAGGTTGAACGGCCACATTGGGACTGAGATACGGCCCAGACTCCTACGGGAGGCAGCA	27.1584	-8.59092	1.32946	-6.46196	1.03353e-10	6.25375e-10	Bacteria	Firmicutes	Clostridia	Clostridiales	Ruminococcaceae	Ruminococcaceae_V9D2013_group	Alfalfa
AGGGTTTGATCCTGGCTCAGGACGAACGCTGGCGGCGCGCCTAACACATGCAAGTCGAGCGGGGATATGATTTCGGTTGTATCCAAGCGGCGGACGGGTGAGTAACGCGTGAGGAACCTGCCCTTCAGCGGGGGATAGCGTCTGGAAACGGACGGTAATACCGCATAACGTATATTGAAGGCATCTGAGATATACCAAAGGATTTATTCACTGAAGGATGGACTCGCGTCCGATTAGGTAGTTGGTGAGGTAACGGCCCACCAAGCCCGCGATCGGTAGCCGGACTGAGAGGTTGATCGGCCACATTGGGACTGAGACACGGCCCAGACTCCTACGGGAGGCAGCA	3.07157	-0.457471	1.1528	-0.396834	0.69149	0.889289	Bacteria	Firmicutes	Clostridia	Clostridiales	Ruminococcaceae	Ruminiclostridium	Alfalfa
AGGGTTTGATCATGGCTCAGGATGAACGCTGGCGGCGTGCCTAATACATGCAAGTCGAACGGAGCACCTTGGTGCTCAGTGGCGAACGGGTGAGGAGAACATAGGTAACCTGCCCCTCCGAGGGGGACAACAGCTGGAAACGGCTGCTAAGACCGCATAGACGCATTCAGGGCATCCTGGATGCGCTAAATGACCGGATGGTCAGCGGGGGGATGGACCTATGCAGTATTAGCTAGTTGGCGGGGCAACGGCCCACCAAGGCGACGATACTTAGCCGGCCTGAGAGGGCGGACGGCCACACTGGGACTGAGACACGGCCCAGACTCCTACGGGAGGCAGCA	4.73804	0	3.10324	0	1	1	Bacteria	Firmicutes	Erysipelotrichia	Erysipelotrichales	Erysipelotrichaceae	Erysipelotrichaceae_UCG-002	Alfalfa
AGGGTTTGATCCTGGCTCAGGACGAACGCTGGCGGCGCGCCTAACACATGCAAGTCGAACGGAGTTGTGTTGAAAGCTTGCTGGATATACAACTTAGTGGCGGACGGGTGAGTAACACGTGAGTAACCTGCCTCTCAGAGTGGAATAACGTTTGGAAACGAACGCTAATACCGCATAACGTGAGAAGAGGGCATCCTCTTTTTACCAAAGATTTATCGCTGAGAGATGGGCTCGCGGCCGATTAGGTAGTTGGTGAGATAACAGCCCACCAAGCCGACGATCGGTAGCCGGACTGAGAGGTTGATCGGCCACATTGGGACTGAGACACGGCCCAGACTCCTACGGGAGGCAGCA	3.88297	-0.705133	1.41573	-0.498069	0.618436	0.852591	Bacteria	Firmicutes	Clostridia	Clostridiales	Ruminococcaceae	Negativibacillus	Alfalfa
AGAGTTTGATCCTGGCTCAGGACGAACGCTGGCGGCGTGCCTAACACATGCAAGTCGAACGGAGATATTCCGGATTGAGATTTCGGTTGATTGAAAGGATATCTTAGTGGCGGACGGGTGAGTAACGCGTGAGTAACCTGCCCATAAGAGGGGGATAACGTTCTGAAAAGAACGCTAATACCGCATAACATATGTAATTCGCATGGAAGACATATCAAAGGAGCAATCCGCTTATGGATGGACTCGCGTCCGATTAGCTAGTTGGCGGGATAACAGCCCACCAAGGCGACGATCGGTAGCCGGACTGAGAGGTTGAACGGCCACATTGGGACTGAGACACGGCCCAGACTCCTACGGGAGGCAGCA	0.927752	-1.90861	2.1751	-0.877482	0.380225	0.751516	Bacteria	Firmicutes	Clostridia	Clostridiales	Ruminococcaceae	DTU089	Alfalfa
AGGGTTTGATCCTGGCTCAGGATGAACGCTGGCGGCGTGCCTAACACATGCAAGTCGAACGAGGCAAATAAGTTGAAGTTTTCGGATGGATTCTTATTTACCGAGTGGCGGACGGGTGAGTAACGCGTGGGTAACCTGCCTCATACAGGGGGATAACGGTTAGAAATGACTGCTAATACCGCATAAGCGCACAGTACCGCATGGTACGGTGTGAAAAACTCCGGTGGTATGAGATGGACCCGCGTCTGATTAGCTAGTTGGTGAGGTAACGGCCCACCAAGGCGACGATCAGTAGCCGACCTGAGAGGGTGACCGGCCACATTGGGACTGAGACACGGCCCAGACTCCTACGGGAGGCAGCA	3.86792	1.96589	1.3965	1.40772	0.159214	0.403117	Bacteria	Firmicutes	Clostridia	Clostridiales	Lachnospiraceae	Lachnospiraceae_UCG-004	Alfalfa
AGGGTTTGATCATGGCTCAGATTGAACGCTGGCGGCAGGCCTAACACATGCAAGTCGAGCGGTAGCACAGAGAGCTTGCTCTCGGGTGACGAGCGGCGGACGGGTGAGTAATGTCTGGGAAACTGCCTGATGGAGGGGGATAACTACTGGAAACGGTAGCTAATACCGCATAATGTCGCAAGACCAAAGTGGGGGACCTTCGGGCCTCATGCCATCAGATGTGCCCAGATGGGATTAGCTAGTAGGTGGGGTAACGGCTCACCTAGGCGACGATCCCTAGCTGGTCTGAGAGGATGACCAGCCACACTGGAACTGAGACACGGTCCAGACTCCTACGGGAGGCAGCA	2.31529	4.75467	2.63121	1.80703	0.0707576	0.20048	Bacteria	Proteobacteria	Gammaproteobacteria	Enterobacteriales	Enterobacteriaceae	Klebsiella	Alfalfa
AGGGTTTGATCCTGGCTCAGGATGAACGCTGGCGGCGTGCTTAACACATGCAAGTCGAACGAAGCACTTTTTCTTCTTCGGAAGAGAAAGTGACTGAGTGGCGGACGGGTGAGTAACGCGTGGGTAACCTGCCTTATACAGGGGGATAACAGTTGGAAACGACTGCTAATACCGCATAAGCCAACGAGGCCGCATGGCCTAGTTGGAAAAGATTTATCGGTATAAGATGGACCCGCGTCTGATTAGCTAGTTGGTGAGGTAACGGCCCACCAAGGCGACGATCAGTAGCCGGCTTGAGAGAGTGAACGGCCACATTGGGACTGAGACACGGCCCAAACTCCTACGGGAGGCAGCA	2.80447	1.90955	2.8549	0.668868	0.503579	0.816503	Bacteria	Firmicutes	Clostridia	Clostridiales	Lachnospiraceae	Lachnotalea	Alfalfa
AGGGTTTGATCATGGCTCAGAACGAACGCTGGCGGCAGGCTTAACACATGCAAGTCGAACGCCCCGCAAGGGGAGTGGCAGACGGGTGAGTAACGCGTGGGAATCTACCCAACCCTGCGGAATAGCTCTGGGAAACTGGAATTAATACCGCATACGCCCTACGGGGGAAAGATTTATCGGGGATGGATGAGCCCGCGTTGGATTAGCTAGTTGGTGGGGTAAAGGCCTACCAAGGCGACGATCCATAGCTGGTCTGAGAGGATGATCAGCCACATTGGGACTGAGACACGGCCCAAACTCCTACGGGAGGCAGCA	16.9137	-1.50656	0.618592	-2.43547	0.0148723	0.0465739	Bacteria	Proteobacteria	Alphaproteobacteria	Rhizobiales	Rhizobiaceae	Allorhizobium-Neorhizobium-Pararhizobium-Rhizobium	Alfalfa
AGGGTTTGATCCTGGCTCAGATTGAACGCTGGCGGCATGCCTTACACATGCAAGTCGAACGGTAACAGCTCTTCGGAGGCTGACGAGTGGCGAACGGGTGAGTAATACATCGGAACGTGCCCGATCGTGGGGGATAACGGAGCGAAAGCTTTGCTAATACCGCATACGATCTACGGATGAAAGCAGGGGACCCTCGGGCCTTGCGCGAACGGAGCGGCCGATGGCAGATTAGGTAGTTGGTGGGATAAAAGCTTACCAAGCCGACGATCTGTAGCTGGTCTGAGAGGACGACCAGCCACACTGGGACTGAGACACGGCCCAGACTCCTACGGGAGGCAGCA	22.8791	-0.758472	0.753355	-1.00679	0.314034	0.663375	Bacteria	Proteobacteria	Gammaproteobacteria	Betaproteobacteriales	Burkholderiaceae	Acidovorax	Alfalfa
AGGGTTTGATCCTGGCTCAGGACGAACGCTGGCGGCGTGCCTAATACATGCAAGTCGAGCGCAGGAAGCAGACAGAAATCTTCGGATGGACGTCTGTGGAATGAGCGGCGGATGGGTGAGTAACACGTGGGTAACCTGCCTGTAAGCTTGGGATAACTCGCGGAAACGTGAGCTAATACCGAATGATCCTTTTGTTCGCATGAATAAGAGGTAAAAGGCGGCATTTGCTGTCACTTACAGATGGACCCGCGTCGCATTAGCTAGTTGGTGGGGTAATGGCTCACCAAAGCGACGATGCGTAGCCGACCTGAGAGGGTGATCGGCCACACTGGGACTGAGACACGGCCCAGACTCCTACGGGAGGCAGCA	0.319086	2.77012	4.76633	0.581184	0.561116	0.845226	Bacteria	Firmicutes	Bacilli	Bacillales	Bacillaceae	Pseudogracilibacillus	Alfalfa
AGGGTTTGATCATGGCTCAGGACGAACGCTGGCGGCGTGCCTAACACATGCAAGTCGAGCGAAGAAGCTCCTTCGGGAGGTTCTTAGCGGCGGACGGGTGAGTAACACGTGGGTAACCTGCCTCAAAGAGGGGGATAGCCTCCCGAAAGGGAGATTAATACCGCATAATAAGTGCGGTTCGCATGAACCGCACTTTAAAGGAGAAATCCGCTTTGAGATGGACCCGCGGCGCATTAGCTAGTTGGTAAGGCAGCGGCTTACCAAGGCAACGATGCGTAGCCGACCTGAGAGGGTGAACGGCCACATTGGAACTGAGAGACGGTCCAGACTCCTACGGGAGGCAGCA	0.337896	-1.98549	4.8189	-0.412021	0.680324	0.889289	Bacteria	Firmicutes	Clostridia	Clostridiales	Clostridiaceae_1	Clostridium_sensu_stricto_12	Alfalfa
AGGGTTTGATCATGGCTCAGGACGAACGCTGGCGGCGTGCTTAACACATGCAAGTCGAACGGTAAGGCTCCAGCTTGCTGGGGTACACGAGTGGCGAACGGGTGAGTAACACGTGGGTGACCTACCCTGCACTTCGGGATAAGCCTGGGAAACTGGGTCTAATACCGGATAGGACCATGGTGTGGATACTGTGGTGGAAAGTTTTTTCGGTGTGGGATGGGCCCGCGGCCTATCAGCTTGTTGGTGGGGTAATGGCCCACCAAGGCGGCGACGGGTAGCCGGCCTGAGAGGGTGGACGGCCACATTGGGACTGAGACACGGCCCAGACTCCTACGGGAGGCAGCA	8.23975	-4.4917	1.37366	-3.26987	0.00107596	0.00395998	Bacteria	Actinobacteria	Actinobacteria	Corynebacteriales	Corynebacteriaceae	Corynebacterium_1	Alfalfa
AGGGTTTGATCATGGCTCAGGATGAACGCTGGCGGCGTGCCTAACACATGCAAGTCGAGCGATCTTCTTCGGAAGAGAGCGGCGGACGGGTGAGTAACGCGTGGGTAACCTGCCCTGTACACACGGATAACATACCGAAAGGTATGCTAATACGGGATAACATAAGAAATTCGCATGTTTTTCTTATCAAAGCTCCGGCGGTACAGGATGGACCCGCGTCTGATTAGCTAGTTGGTGAGGTAACGGCTCACCAAGGCGACGATCAGTAGCCGACCTGAGAGGGTGATCGGCCACATTGGAACTGAGACACGGTCCAAACTCCTACGGGAGGCAGCA	2.99438	-1.2458	1.33316	-0.934474	0.350059	0.705562	Bacteria	Firmicutes	Clostridia	Clostridiales	Peptostreptococcaceae	Intestinibacter	Alfalfa
AGGGTTTGATCCTGGCTCAGGATGAACGCTGGCGGCGTGCCTAACACATGCAAGTCGAGCGATTCTCTTCGGAGAAGAGCGGCGGACGGGTGAGTAACGCGTGGGTAACCTGCCCTGTACACACGGATAACATACCGAAAGGTATGCTAATACGAGATAATATGCTTTTATCGCATGGTAGAAGTATCAAAGCTTTTGCGGTACAGGATGGACCCGCGTCTGATTAGCTAGTTGGTAAGGTAACGGCTTACCAAGGCGACGATCAGTAGCCGACCTGAGAGGGTGATCGGCCACATTGGAACTGAGACACGGTCCAAACTCCTACGGGAGGCAGCA	0.981377	0.543486	2.07639	0.261746	0.793517	0.942697	Bacteria	Firmicutes	Clostridia	Clostridiales	Peptostreptococcaceae	Romboutsia	Alfalfa
AGGGTTTGATCCTGGCTCAGATTGAACGCTGGCGGCAGGCTTAACACATGCAAGTCGAGCGGAAACGATGGGAGCTTGCTCCCAGGCGTCGAGCGGCGGACGGGTGAGTAATACTTAGGAATCTGCCTAGTAGTGGGGGATAGCTCGGGGAAACTCGAATTAATACCGCATACGACCTACGGGTGAAAGGGGGCTTTTAGCTCTCGCTATTAGATGAGCCTAAGTCGGATTAGCTAGTTGGTGGGGTAAAGGCCTACCAAGGCGACGATCTGTAGCTGGTCTGAGAGGATGATCAGCCACACCGGGACTGAGACACGGCCCGGACTCCTACGGGAGGCAGCA	0.402897	-3.51337	4.7492	-0.739782	0.459433	0.800085	Bacteria	Proteobacteria	Gammaproteobacteria	Pseudomonadales	Moraxellaceae	Psychrobacter	Alfalfa
AGGGTTTGATCCTGGCTCAGGACGAACGCTGGCGGCGCGCTTAACACATGCAAGTCGAACGGAGTTGATTTTTAACACCCGAGTCTGCGAGGCGGGGCTTTGCAGGCTGGGGGTTAAGAATCAACTTAGTGGCGGACGGGTGAGTAACACGTGAGCAACCTGCCTTTCAGAGGGGGATAACGTCTGGAAACGGACGCTAATACCGCATGATGTATACTTTTCGCATGAAAGGTATACCAAAGGAGCAATCCGCTGAGAGATGGGCTCGCGGCCGATTAGGCAGTTGGCGGGGTAACGGCCCACCAAACCGACGATCGGTAGCCGGACTGAGAGGTTGAACGGCCACATTGGGACTGAGACACGGCCCAGACTCCTACGGGAGGCAGCA	1.92829	-5.77119	4.53987	-1.27122	0.203649	0.481476	Bacteria	Firmicutes	Clostridia	Clostridiales	Ruminococcaceae	Acetanaerobacterium	Alfalfa
AGGGTTTGATCCTGGCTCAGATTGAACGCTGGCGGCAGGCTTAACACATGCAAGTCGGACGGTAACAGGGGAGAAGCTTGCTTCTTTTGCTGACGAGTGGCGGACGGGTGAGTAAGGCTTGGGAATTTGGCTTATGGAGGGGGATAACTACGGGAAACTGTAGCTAACACCGCGTAATATCGAGAGATTAAAGTAGAGGGACCGAAAGGCCTTTAGCCATAAGATGAGCCCAAGTGAGATTAGGTAGTTGGTGAGGTAAGGGCTCACCAAGCCGACGATCTCTAGCTGGTCTGAGAGGATGGCCAGCCACACTGGGACTGAGACACGGCCCAGACTCCTACGGGAGGCAGCA	2.42424	-0.83032	2.58789	-0.320848	0.748325	0.910644	Bacteria	Proteobacteria	Gammaproteobacteria	Pasteurellales	Pasteurellaceae	Gallibacterium	Alfalfa
AGGGTTTGATCCTGGCTCAGATTGAACGCTGGCGGCAGGCTTAACACATGCAAGTCGAACGGTAGCACAAGGGAGCTTGCTCCCTGGGTGACGAGTGGCGGACGGGTGAGTAATGCTTGGGAATCTGGCTCATGGAGGGGGATAACTACGGGAAACTGTAGCTAATACCGCGTAACATCTTCGGATTAAAGTGTGGGACCGCAAGGCCACATGCCATGAGATGAGCCCAAGTGGGATTAGGTAGTTGGTGGGGTAAAGGCCTACCAAGCCGACGATCTCTAGCTGGTCTGAGAGGATGACCAGCCACACTGGAACTGAGACACGGTCCAGACTCCTACGGGAGGCAGCA	1.53079	-3.06781	4.73797	-0.647494	0.517313	0.817171	Bacteria	Proteobacteria	Gammaproteobacteria	Pasteurellales	Pasteurellaceae	Actinobacillus	Alfalfa
AGGGTTTGATCATGGCTCAGGACGAACGCTGGCGGCATGCCTAACACATGCAAGTCGAACGGAGATTATTTCGGTAATCTTAGTGGCGAACGGGTGAGTAACGCGTAGGCAACCTGCCCTTTAGTTGGGGACAACATCCCGAAAGGGGTGCTAATACCGAATGTGATCACATTTCCGCATGGAATTGTGATGAAAGATGGCCTCTATTTATAAGCTATCGCTAAAGGATGGGCCTGCGTCTGATTAGCTAGTTGGTGGGGTAACGGCTCACCAAGGCGATGATCAGTAGCCGGTCTGAGAGGATGAACGGCCACATTGGGACTGAGACACGGCCCAGACTCCTACGGGAGGCAGCA	2.69133	0.340767	1.55237	0.219514	0.82625	0.942697	Bacteria	Firmicutes	Negativicutes	Selenomonadales	Acidaminococcaceae	Phascolarctobacterium	Alfalfa
AGGGTTTGATCATGGCTCAGGATGAACGCTAGCGACAGGCTTAACACATGCAAGTCGAGGGGCAGCACGGTGTAGCGATACACTGGTGGCGACCGGCGCACGGGTGAGTAACACGTGTGCAACCAACCCCGTACCGGGAGATAACCCGCGGAAACGTGGACTAACATCCCATGACACTCTAGAGCCGCATGGCTCTAGATTTAAAATTCCGGTGGTACGGGACGGGCACGCGCGACATTAGGTAGTTGGCGGGGTAAGGGCCCACCAAGCCGACGATGTCTAGGGGTTCTGAGAGGAAGGTCCCCCACACTGGAACTGAGACACGGTCCAGACTCCTACGGGAGGCAGCA	2.25863	0.801176	1.39843	0.572911	0.566705	0.845245	Bacteria	Bacteroidetes	Bacteroidia	Bacteroidales	Marinifilaceae	Butyricimonas	Alfalfa
AGGGTTTGATCCTGGCTCAGGACGAACGCTGGCGGCGCGCCTAACACATGCAAGTCGAGCGATGAAGACATAACAGACACCTTCGGGAAGAAGTTAAGTCGGATTAGCGGCGGACGGGTGAGTAACACGTGAGTAACCTGCCTTTGACACGGGGATAGCCACCGGAAACGGTGATTAATACCCGATGAAATCGTAATGACACATGTCATAACGATCAAAGTGAATTAGCGGTCAAAGATGGACTCGCGTCTGATTAATTAGTTGGTGAGGTAACGGCTCACCAAGATAGCGATCAGTAGCCGGCCTGAGAGGGTGAACGGCCACATTGGAACTGAGAAACGGTCCAAACTCCTACGGGAGGCAGCA	0.874843	-4.52879	4.73032	-0.957396	0.338367	0.686347	Bacteria	Firmicutes	Clostridia	Clostridiales	Family_XI	Peptoniphilus	Alfalfa
AGGGTTTGATCCTGGCTCAGAGTGAACGCTGGCGGCAGGCCTAACACATGCAAGTCGAACGGCAGCACAGTAAGAGCTTGCTCTTATGGGTGGCGAGTGGCGGACGGGTGAGGAATACATCGGAATCTACTCTTTCGTGGGGGATAACGTAGGGAAACTTACGCTAATACCGCATACGACCTACGGGTGAAAGCGGAGGACCTTCGGGCTTCGCGCGATTGAATGAGCCGATGTCGGATTAGCTAGTTGGCGGGGTAAAGGCCCACCAAGGCGACGATCCGTAGCTGGTCTGAGAGGATGATCAGCCACACTGGAACTGAGACACGGTCCAGACTCCTACGGGAGGCAGCA	6.7578	-2.65385	1.91951	-1.38257	0.166798	0.41352	Bacteria	Proteobacteria	Gammaproteobacteria	Xanthomonadales	Xanthomonadaceae	Xanthomonas	Alfalfa
AGGGTTTGATCATGGCTCAGGATGAACGCTGGCGGCGTGCTTAACACATGCAAGTCGAACGGGGAATTTTTTTAGTAAGAGAGCTTGCTCGATTACAGGGAATTCCTAGTGGCGGACGGGTGAGTAACGCGTGGGCAACCTGCCCTGTACAGGGGGATAGCAGTTAGAAATGACTGATAAAACCGCATAAGCGCACGGAATCGCATGATTCAGTGTGAAAAACTCCGGTGGTACAGGATGGGCCCGCGTCCGATTAGCCAGTTGGCGGGGTAACGGCCCACCAAAGCGACGATCGGTAGCCGGCCTGAGAGGGCGACCGGCCACATTGGGACTGAGACACGGCCCAAACTCCTACGGGAGGCAGCA	4.85733	-5.16168	1.73574	-2.97377	0.00294167	0.0100017	Bacteria	Firmicutes	Clostridia	Clostridiales	Lachnospiraceae	GCA-900066575	Alfalfa
AGGGTTTGATCATGGCTCAGGATGAACGCTAGCGGGAGGCCTAACACATGCAAGCCGAGCGGTAGAGATTCTTCGGAATCTTGAGAGCGGCGCACGGGTGCGGAACACGTGTGCAACCTACCTTTATCAGGGGGATAGCCTTTCGAAAGGAAGATTAATACCCCATAATATATTTGATGGCATCATTAGATATTGAAAACTCCGGTGGATAGAGATGGGCACGCGCAAGATTAGATAGTTGGTGAGGTAACGGCTCACCAAGTCAATGATCTTTAGGGGGCCTGAGAGGGTGATCCCCCACACTGGTACTGAGACACGGACCAGACTCCTACGGGAGGCAGCA	10.096	0.365277	0.89061	0.410142	0.681702	0.889289	Bacteria	Bacteroidetes	Bacteroidia	Flavobacteriales	Weeksellaceae	Chryseobacterium	Alfalfa
AGGGTTTGATCCTGGCTCAGGACGAACGCTGGCGGCGTGCATAACACATGCAGGTCGAACGAGAATCTTCTTTACGGAGCCTTAGGGTGAAGAAAAGAAGAGGACAGTGGCGGATGGGTGAGTAACGCGTAAGGAACCTGCCTTTCACAACGGGATAGCAGTTGGAAACGACTATTAATACCGTATGAAACTGTTTTATCGCATGATGAAGCGGTTAAAGATTTATCGGTGAGAGATGGCCTTGCGTCTGATTAGCTAGTTGGTAGGGTAACGGCCTACCAAGGCGACGATCAGTAGCCGGCTTGAGAGAGTGAACGGCCACATTGGGACTGAGACACGGCCCAAACTCCTACGGGAGGCAGCA	1.24379	-5.13855	4.72394	-1.08777	0.276697	0.621264	Bacteria	Firmicutes	Clostridia	Clostridiales	Family_XI	Murdochiella	Alfalfa
AGGGTTTGATCCTGGCTCAGATTGAACGCTGGCGGCAGGCCTAATACATGCAAGTCGAACGGTAACATGGAAGTAGCAATACTTTTGATGACGAGTGGCGGACGGGTGAGTAATGTTTGGGAATCTACCTATCAGAGGGGGATAGCAACTGGAAACGGTTGATAAAACCGCGTAAGCTCTGAGGAGGAAAGTAATGGGATCGCAAGACCATTAGCTGATAGATGAGCCCAAATGGGATTAGCTAGTAGGCGGGGTAAGAGCCCACCTAGGCGACGATCTCTAGCTGGTTTTAGCGGATGATCAGCCACATTGGAACTGAGACACGGTCCAAACTCCTACGGGAGGCAGCA	24.4235	-8.45017	1.38197	-6.11458	9.68107e-10	5.66581e-09	Bacteria	Proteobacteria	Gammaproteobacteria	Aeromonadales	Succinivibrionaceae	Succinivibrionaceae_UCG-002	Alfalfa
AGGGTTTGATCATGGCTCAGATTGAACGCTGGCGGCGTGCTTAACACATGCAAGTCGAACGTGAAAGTCCTTCGGGACGAGTAAAGTGGCGCACGGGTGAGTAACGCGTGGATAATCTACCCTTAAGATGGGGATAACGGCTGGAAACGGTCGCTAATACCGAATACGCTCCCGATTTTATCGTTGGGGGGAAAGATGGCCTCTGCTTGCAAGCTATCGCTTAAGGATGAGTCCGCGTCCCATTAGCTAGTTGGCGGGGTAACGGCCCACCAAGGCAACGATGGGTAGCCGGTCTGAGAGGATGACCGGCCACACTGGAACTGGAACACGGTCCAGACTCCTACGGGAGGCAGCA	9.54488	-6.19297	1.53538	-4.03352	5.49474e-05	0.000215563	Bacteria	Proteobacteria	Deltaproteobacteria	Desulfovibrionales	Desulfovibrionaceae	Bilophila	Alfalfa
AGAGTTTGATCATGGCTCAGGACGAACGCTGGCGGCGTGCTTAACACATGCAAGTCGAACGGGAAGAAAAGAAAGAGCTTGCTCTTTCTTGGATTCTAGTGGCAAACGGGTGAGTAACACGTAAACAACCTGCCTTCAGGATGGGGACAACAGACGGAAACGACTGCTAATACCGAATACCTTCCAATTTCCGCATGGAGATAGGAAGAAAGGGTGGCCTCTACTTGTAAGCTATCGCCTGAAGAGGGGTTTGCGTCTGATTAGCTAGTTGGTGAGGTAACGGCCCACCAAGGCGACGATCAGTAGCCGGTCTGAGAGGATGAACGGCCACACTGGAACTGAGACACGGTCCAGACTCCTACGGGAGGCAGCA	1.84259	0.795929	2.82955	0.281292	0.778487	0.935757	Bacteria	Firmicutes	Negativicutes	Selenomonadales	Veillonellaceae	Allisonella	Alfalfa
AGGGTTTGATCATGGCTCAGGATGAACGCTGGCGGCGTGCCTAACACATGCAAGTCGAGCGAAGCGCTGTTTTCAGAATCTTCGGAGGAAGAGGACAGTGACTGAGCGGCGGACGGGTGAGTAACGCGTGGGCAACCTGCCTCATACAGGGGGATAACAGTTAGAAATGACTGCTAATACCGCATAAGCGCACAGGACCGCATGGTGTAGTGTGAAAAACTCCGGTGGTATGAGATGGACCCGCGTCTGATTAGGTAGTTGGTGGGGTAAAGGCCTACCAAGCCGACGATCAGTAGCCGACCTGAGAGGGTGACCGGCCACATTGGGACTGAGACACGGCCCAAACTCCTACGGGAGGCAGCA	2.67517	1.83611	2.28055	0.805118	0.420751	0.776196	Bacteria	Firmicutes	Clostridia	Clostridiales	Lachnospiraceae	Sellimonas	Alfalfa
AGGGTTTGATCATGGCTCAGAACGAACGCTGGCGGCATGCCTAACACATGCAAGTCGAACGAGATCTTCGGATCTAGTGGCGCACGGGTGCGTAACGCGTGGGAATCTGCCCTTGGGTTCGGAATAACAGTGAGAAATTACTGCTAATACCGGATGATGTCTTCGGACCAAAGATTTATCGCCCAAGGATGAGCCCGCGTAGGATTAGGTAGTTGGTGGGGTAATGGCCTACCAAGCCGACGATCCTTAGCTGGTCTGAGAGGATGATCAGCCACACTGGGACTGAGACACGGCCCAGACTCCTACGGGAGGCAGCA	7.13588	-0.866526	0.891683	-0.971787	0.331157	0.678035	Bacteria	Proteobacteria	Alphaproteobacteria	Sphingomonadales	Sphingomonadaceae	Novosphingobium	Alfalfa
AGGGTTTGATCCTGGCTCAGGATGAACGCTGGCGGCGTGCCTAACACATGCAAGTCGAACGAAGCACTGAGACTTCGGTTTTTGTGCTTAGTGGCGGACGGGTGAGTAACGCGTGAGCAATCTGCCTTTCAGAGGGGGATAACGATTGGAAACGATCGCTAATACCGCATAACGTATTCGGACGGCATCATCTGAATACCAAAGGAGCAATCCGCTGAAAGATGAGCTCGCGTCTGATTAGATAGTTGGTGAGGTAACGGCCCACCAAGTCGACGATCAGTAGCCGGACTGAGAGGTTGAACGGCCACATTGGGACTGAGACACGGCCCAGACTCCTACGGGAGGCAGCA	3.49859	-3.38918	1.55601	-2.17811	0.0293975	0.0881925	Bacteria	Firmicutes	Clostridia	Clostridiales	Ruminococcaceae	Ruminococcaceae_UCG-008	Alfalfa
AGGGTTTGATCATGGCTCAGGATGAACGCTGGCGGCGTGCCTAACACATGCAAGTCGAACGATGAAACCGCCCTCGGGCGGACATGAAGTGGCGAACGGGTGAGTAACACGTGACCAACCTGCCCCTTGCTCCGGGACAACCTTGGGAAACCGAGGCTAATACCGGATACTCCTCGCCCCCCTCCTGGGGGGCCCGGGAAAGCCCAGACGGCAAGGGATGGGGTCGCGGCCCATTAGGTAGTAGGCGGGGTAACGGCCCACCTAGCCCGCGATGGGTAGCCGGGTTGAGAGACCGACCGGCCACATTGGGACTGAGATACGGCCCAGACTCCTACGGGAGGCAGCA	3.10677	-0.665305	1.05789	-0.628898	0.529416	0.821779	Bacteria	Actinobacteria	Coriobacteriia	Coriobacteriales	Eggerthellaceae	Eggerthella	Alfalfa
AGGGTTTGATCCTGGCTCAGATTGAACGCTGGCGGCATGCTTTACACATGCAAGTCGAACGGCAGCGCGGGGCAACCTGGCGGCGAGTGGCGAACGGGTGAGTAATATATCGGAACGTACCCAAGAGTGGGGGATAACGTAGCGAAAGTTACGCTAATACCGCATACGATCTAAGGATGAAAGCAGGGGATCTTCGGACCTTGTGCTCCTGGAGCGGCCGATATCTGATTAGCTAGTTGGTGAGGTAAAGGCTCACCAAGGCCACGATCAGTAGCTGGTCTGAGAGGACGACCAGCCACACTGGAACTGAGACACGGTCCAGACTCCTACGGGAGGCAGCA	16.5474	-0.389208	0.56213	-0.69238	0.488698	0.816503	Bacteria	Proteobacteria	Gammaproteobacteria	Betaproteobacteriales	Burkholderiaceae	Pseudoduganella	Alfalfa
AGGGTTTGATCCTGGCTCAGGACGAACGCTGGCGGCGTGCCTAATACATGCAAGTCGAGCGGAACACTTGGAGCTTGCTCCAAGCGTTTAGCGGCGGACGGGTGAGTAACACGTGGGCAACCTGCCCTGCAGATCGGGATAACTCCGGGAAACCGGTGCTAATACCGAATAGTTTGCGGCCTCTCCTGAGGCTGCACGGAAAGACGGTTTCGGCTGTCACTGCAGGATGGGCCCGCGGCGCATTAGCTAGTTGGTGGGGTAATGGCCTACCAAGGCGACGATGCGTAGCCGACCTGAGAGGGTGATCGGCCACACTGGGACTGAGACACGGCCCAGACTCCTACGGGAGGCAGCA	0.455834	-3.27376	4.75593	-0.688354	0.49123	0.816503	Bacteria	Firmicutes	Bacilli	Bacillales	Planococcaceae	Planococcus	Alfalfa
AGGGTTTGATCCTGGCTCAGGATGAACGCTGGCGGCGTGCCTAATACATGCAAGTCGAACGCTTCACTTCGGTGAAGAGTGGCGAACGGGTGAGTAATACATAAGTAACCTGGCATCTACAGGGGGATAACTGATGGAAACGTCAGCTAAGACCGCATAGGTGTAGAGATCGCATGAACTCTATATGAAAAGTGCTACGGGACTGGTAGATGATGGACTTATGGCGCATTAGCTGGTTGGTAGGGTAACGGCCTACCAAGGCGACGATGCGTAGCCGACCTGAGAGGGTGACCGGCCACACTGGGACTGAGACACGGCCCAGACTCCTACGGGAGGCAGCA	5.91339	-3.64801	1.32884	-2.74526	0.00604637	0.0199866	Bacteria	Firmicutes	Erysipelotrichia	Erysipelotrichales	Erysipelotrichaceae	Erysipelotrichaceae_UCG-003	Alfalfa
AGGGTTTGATCATGGCTCAGAACGAACGCTGGCGGCAGGCTTAACACATGCAAGTCGAGCGAGACCTTCGGGTCTAGCGGCGGACGGGTGAGTAACGCGTGGGAACGTGCCCTTCTCTACGGAATAGCCCCGGGAAACTGGGAGTAATACCGTATACGCCCTTTGGGGGAAAGATTTATCGGAGAAGGATCGGCCCGCGTTGGATTAGGTAGTTGGTGAGGTAACGGCTCACCAAGCCGACGATCCATAGCTGGTTTGAGAGGATGATCAGCCACACTGGGACTGAGACACGGCCCAGACTCCTACGGGAGGCAGCA	3.63461	-0.217736	1.06068	-0.205279	0.837354	0.942697	Bacteria	Proteobacteria	Alphaproteobacteria	Rhodobacterales	Rhodobacteraceae	Paracoccus	Alfalfa
AGGGTTTGATCATGGCTCAGGATGAACGCTGGCGGCGCGCTTAACACATGCAAGTCGAACGGAATGATTGACTTCGGTCATGAATTCAGTGGCGGACGGGTGAGTAACACGTGGATAACTTGCCTTTTAGTGGGGGATAGCTGAGAGAAATCTCAATTAATACCGCATAATGTAATTTATTCGCATGGATAGATTAATAAAGGTGAAAATCGCTAAAAGATAGGTCTGCGTCTGATTAGCTAGTTGGAGTGGTAATGGCACACCAAGGCGACGATCAGTAACCGGTTTGAGAGAATGAACGGTCACATTGGGACTGAGATACGGCCCAGACTCCTACGGGAGGCAGCA	0.194217	0	4.85678	0	1	1	Bacteria	Firmicutes	Clostridia	Clostridiales	Lachnospiraceae	Tyzzerella_3	Alfalfa
AGGGTTTGATCATGGCTCAGGATGAACGCTGGCGGCGTGCGTAACACATGCAAGTTGAGCGACGCAAACATGGAAGCAGAGATGTGGAAGTGTTTAACGGAGCGGCGGACGGGTGAGTAAGACATGAGAAGCTGTCCAACAGAGGGGGACAACGTCTGGAAACGGACGCTAATACCCCGTAGGCCGAGAGGTTAAAGCAGAGATGTGCTGTTGGAGGTGCTCGTGACCTATCAGCTAGTTGGTGAGGTAACTGCTCTACCAAGGCGACGACGGGTAGCCGGCCTGAGAGGGTGAACGGCCACACTGGGACTGAGATACGGCCCAGACTCCTACGGGAGGCAGCA	5.24118	-7.2139	3.21756	-2.24204	0.0249588	0.0761564	Bacteria	Synergistetes	Synergistia	Synergistales	Synergistaceae	Fretibacterium	Alfalfa
AGGGTTTGATCATGGCTCAGGACGAACGCTGGCGGCGTGCTTAACACATGCAAGTCGAACGGAGTGCTCATGACAGAGGTTTCGGCCAATGGATTGAGTTACTTAGTGGCGGACTGGTGAGTAACGCGTGAGGAACCTGCCTTTCAGAGGGGGACAACAGCTGGAAACGGCTGCTAATACCGCATGACGCATGACTGGGGCATCCCGGACATGCCAAAGATTTTATCGCTGAAAGATGGCCTCGCGTCTGATTAGCTAGTTGGTGAGGTAACGGCCCACCAAGGCGACGATCAGTAGCCGGACTGAGAGGTTGACCGGCCACATTGGGACTGAGATACGGCCCAGACTCCTACGGGAGGCAGCA	1.59898	0.508842	1.79062	0.28417	0.77628	0.935757	Bacteria	Firmicutes	Clostridia	Clostridiales	Ruminococcaceae	Oscillospira	Alfalfa
AGGGTTTGATCATGGCTCAGATTGAACGCTGGCGGCATGCTTTACACATGCAAGTCGAACGGTAACAGGGAGCTTGCTCCGCTGACGAGTGGCGAACGGGTGAGTAATATATCGGAACGTACCCAAGAGTGGGGGATAACGTAGCGAAAGTTACGCTAATACCGCATACGATCTAAGGATGAAAGCAGGGGATCTTCGGACCTTGTGCTCCTGGAGCGGCCGATATCTGATTAGCTAGTTGGTGAGGTAAAGGCTCACCAAGGCGACGATCAGTAGCTGGTCTGAGAGGACGACCAGCCACACTGGAACTGAGACACGGTCCAGACTCCTACGGGAGGCAGCA	16.2071	-0.162794	0.687757	-0.236703	0.812887	0.942697	Bacteria	Proteobacteria	Gammaproteobacteria	Betaproteobacteriales	Burkholderiaceae	Massilia	Alfalfa
AGGGTTTGATCCTGGCTCAGGATGAACGCTGGCGGCGTGCTTAACACATGCAAGTCGAACGAAGCACTTTGAATGAGACCTTCGGGTGGATTTCATTGTGACTTAGTGGCGGACGGGTGAGTAACGCGTGGGTAACCTGCCTCATACAGGGGGATAACAGTTGGAAACGACTGCTAAGACCGCATAATAAGGAAGTACCGCATGACACTTCCTTCAAAGATTTATCGGTATGAGATGGGCCCGCGTCTGATTAGCCAGTTGGTGAGGTAATGGCCCACCAAAGCAACGATCAGTAGCCGGCTTGAGAGAGTGAACGGCCACATTGGGACTGAGACACGGCCCAAACTCCTACGGGAGGCAGCA	11.3597	-5.33686	1.2596	-4.23694	2.26586e-05	9.29783e-05	Bacteria	Firmicutes	Clostridia	Clostridiales	Lachnospiraceae	Mobilisporobacter	Alfalfa
AGGGTTTGATCATGGCTCAGAGTGAACGCTGGCGGCGTGCTTAACACATGCAAGTCGAACGGATGAAATAAGCTTGCTTATTTCGTTAGTGGCGCACGGGTGAGTAATGTATAGCTAACCTGCCCTTTAGTGGGGGACAACAGATGGAAACGTCTGCTAATACCCCATACTCCTGCTTATCATAAGGTAAGTTGGGAAAGATTTATTGCTAAAGGATGGGGCTTTATGGTATCAGCTAGTTGGTGGGGTAACGGCCTACCAAGGCAATGACGCCTACCTGGTCTGAGAGGATGATCAGGCACACTGGAACTGAGACACGGTCCAGACTCCTACGGGAGGCAGCA	0.254912	-1.98549	4.8189	-0.412021	0.680324	0.889289	Bacteria	Epsilonbacteraeota	Campylobacteria	Campylobacterales	Sulfurospirillaceae	Sulfurospirillum	Alfalfa
AGGGTTTGATCATGGCTCAGGACGAACGCTGGCGGCGTGCCTAACACATGCAAGTCGAACGGGGCTGTTCCGGAAGTTTTCGGATGGAAGGGACAGCTTAGTGGCGGACGGGTGAGTAACGCGTGAGCAACCTGCCTTACAGAGGGGGACAACAGTTGGAAACGACTGCTAATACCGCATAACGTATCATGAGGGCATCCTTGAGATACCAAAGATTTATCGCTGTAAGATGGGCTCGCGTATGATTAGATAGTTGGTGAGGTAACGGCTCACCAAGTCGACGATCATTAGCCGGACTGAGAGGTTGAACGGCCACATTGGGACTGAGATACGGCCCAGACTCCTACGGGAGGCAGCA	2.6937	-6.2537	4.08262	-1.53179	0.125575	0.334251	Bacteria	Firmicutes	Clostridia	Clostridiales	Ruminococcaceae	Ruminococcaceae_UCG-009	Alfalfa
AGGGTTTGATCATGGCTCAGGACGAACGCTGGCGGCGTGCCTAATACATGCAAGTCGAGCGGAGCTGAAGAGGTGCTTGCACCTCTGATGCTTAGCGGCGGACGGGTGAGTAACACGTAGGCAACCTGCCCGTAAGACTGGGATAACTACCGGAAACGGTAGCTAATACCGGATAATTTACCTTGCCGCATGGGGAGGTAATGAAAGGCGGAGCAATCTGTCACTTACGGATGGGCCTGCGGCGCATTAGCTAGTTGGTGGGGTAACGGCTCACCAAGGCGACGATGCGTAGCCGACCTGAGAGGGTGAACGGCCACACTGGGACTGAGACACGGCCCAGACTCCTACGGGAGGCAGCA	0.910157	2.50952	4.6942	0.5346	0.592926	0.845245	Bacteria	Firmicutes	Bacilli	Bacillales	Paenibacillaceae	Fontibacillus	Alfalfa
AGAGTTTGATCATGGCTCAGGATGAACGCTAGCGACAGGCTTAACACATGCAAGTCGAGGGGCAGCGGGCGAGTGGCAACACTTGCTGTCGGCGACCGGCGCACTGGTGAGTAACACGTATGCAACCTGCCCCCTTCTGGGAGATAACCCATAGAAATGTGGCCTAATATCCCATAGTCGGCCCAGCCGCATGGCCGGGCCGGGAAAGGCGAGCCGGAAGGGGATGGGCATGCGGCGCATTAGCTAGTTGGCGGGGTAGAGGCCCACCAAGGCGACGATGCGTAGGGGTTCTGAGAGGAAGGTCCCCCACATTGGTACTGAGACACGGACCAAACTCCTACGGGAGGCAGCA	3.07174	-3.68437	1.88291	-1.95674	0.0503782	0.148636	Bacteria	Bacteroidetes	Bacteroidia	Bacteroidales	Muribaculaceae	CAG-873	Alfalfa
AGGGTTTGATCATGGCTCAGGACGAACGCTGGCGGCGTGCCTAACACATGCAAGTCGAGCGATGATCGGAAGATGAGGCCCTCGGGCGGATTCTTCTGAGATTAGCGGCGGATGGGTGAGTAACGCGTGGGCAATCTGCCCTCCACAGGGGGATAACACAGGGAAACTTGTGCTAATACCGCATAACATCTTTTTAAGGCATCTTATGAAGATCAAAGGAGTGATCCGGTGAAGGAGGAGCCCGCGTCTGATTAGCTGGTTGGTGAGGTAACGGCCCACCAAGGCGACGATCAGTAGCCGAACTGAGAGGTTGATCGGCCACATTGGGACTGAGACACGGCCCAGACTCCTACGGGAGGCAGCA	0.98059	-4.79522	4.7272	-1.01439	0.310398	0.662341	Bacteria	Firmicutes	Clostridia	Clostridiales	Ruminococcaceae	Cellulosibacter	Alfalfa
AGGGTTTGATCATGGCTCAGAACGAACGCTGGCGGCAGGCTTAACACATGCAAGTCGAACGCCCCGCAAGGGGAGTGGCAGACGGGTGAGTAACGCGTGGGAATCTACCTAGTTCTACGGAACAACACAGGGAAACTTGTGCTAATACCGTATACGCCCTACGGGGGAAAGATTTATCGGAATTAGATGAGCCCGCGTAAGATTAGCTAGTTGGTGGGGTAATGGCCTACCAAGGCGACGATCTTTAGCTGGTCTGAGAGGATGATCAGCCACACTGGGACTGAGACACGGCCCAGACTCCTACGGGAGGCAGCA	4.88514	-1.63703	1.33069	-1.23021	0.21862	0.513469	Bacteria	Proteobacteria	Alphaproteobacteria	Rhizobiales	Devosiaceae	Devosia	Alfalfa
AGGGTTTGATCCTGGCTCAGAATGAACGCTGGCGGCATGGATTAGGCATGCAAGTCGAACGGGGCCCTTCGGGGCCCAGTGGCGGAAGGGTGAGTAACACGTGAGCAACCCGCCCCCAAGGCCGGAACAAGCGCTGGAAACGGCGTCTGAAACCGGATGAGGACCTTCACCGCATGGTGGGGCGTCCAAATATTCATACCCTGGGGATGGGCTCGCGGCCCATTAGCTTGTCGGCGGGGCGACGGCCCACCGAGGCGACGACGGGTAGGTGGTCTGAGAGGATGGTCACCCACACTGGGACTGAGACACTGCCCAGACTCCTACGGGAGGCAGCA	21.7437	-9.24589	1.58026	-5.85087	4.89013e-09	2.77107e-08	Bacteria	Lentisphaerae	Oligosphaeria	Oligosphaerales	Oligosphaeraceae	horsej-a03	Alfalfa
AGGGTTTGATCATGGCTCAGGATGAACGCTAGCGATAGGCTTAACACATGCAAGTCGAGGGGTAACATGGGAGTAGCTTGCTACTTCTGATGACGACCGGCGGATGGGTGAGTAACGCGTATGCAACTTGCCTCTTAGTGGGGAATAACCCGGAGAAATCCGGACTAATACCGCATACACTTAGTTATCCGCATGGATGATTAAGGAAAGATTTATTGCTAAGAGATAGGCATGCGTTCCATTAGTTAGTTGGTGAGGTAACGGCTCACCAAGGCATCGATGGATAGGGGAGCTGAGAGGCTTATCCCCCACATTGGGACTGAGACACGGCCCAAACTCCTACGGGAGGCAGCA	1.46554	-5.04617	2.91811	-1.72926	0.0837625	0.231808	Bacteria	Bacteroidetes	Bacteroidia	Bacteroidales	Porphyromonadaceae	Porphyromonas	Alfalfa
AGGGTTTGATCCTGGCTCAGGACAAACGCTGGCGGCATGCCTAACACATGCAAGTCGAACGGACGGAGGCAAGGAATTCTTCGGAAGGAATTGCCCGAGTTAGTGGCGGATGGGTGAGTAACGCGTGGGGAACCTACCTTTTAGAGGGGAATAATCATTGGAAACGATGACTAATACCGCGTAATATACAAAGACCGCATGGTTTTTGTAAGAAAGGCGGCCTTAGTGCTGTCGCTAAAAGATGGACCCGCGTCTGATTAGCTAGTTGGTAAGGTAACGGCTTACCAAGGCAACGATCAGTAGCCGGCCTGAGAGGGTGAACGGCCACATTGGGACTGAGACACGGCCCAAACTCCTACGGGAGGCAGCA	1.20788	-2.57537	2.18791	-1.17709	0.239158	0.554413	Bacteria	Firmicutes	Clostridia	Clostridiales	Peptococcaceae	Peptococcus	Alfalfa
AGGGTTTGATCATGGCTCAGATTGAACGCTGGCGGCATGCCTTACACATGCAAGTCGAACGGTAACAGGTCTTCGGATGCTGACGAGTGGCGAACGGGTGAGTAATACATCGGAACGTGCCTAGTAGTGGGGGATAACTACTCGAAAGAGTAGCTAATACCGCATGAGATCTACGGATGAAAGCAGGGGATCGCAAGACCTTGTGCTACTAGAGCGGCTGATGGCAGATTAGGTAGTTGGTGGGATAAAAGCTTACCAAGCCGACGATCTGTAGCTGGTCTGAGAGGACGATCAGCCACACTGGAACTGAGACACGGTCCAGACTCCTACGGGAGGCAGCA	10.5924	2.19358	1.22049	1.7973	0.0722882	0.203204	Bacteria	Proteobacteria	Gammaproteobacteria	Betaproteobacteriales	Burkholderiaceae	Comamonas	Alfalfa
AGGGTTTGATCATGGCTCAGAACGAACGCTGGCGGCGTGCTTAACACATGCAAGTCGAACGAGAAAGGGGCTTCGGCCCTGAGTAGAGTGGCGCACGGGTGAGTAACACGTGAATAATCTACCTGAGGATCTGGGATAACATTCCGAAAGGAGTGCTAATACCGGATAAGCCCACGACTTCTTCGGAAGGTGCGGGAAAAGGTGGGACTTGTTCCTACTGTCTTCAGATGAGTTCGCGGCCCATTAGCTAGTTGGTGAGGTAAAGGCTCACCAAGGCGACGATGGGTAGCTGGTCTGAGAGGATGATCAGCCACACTGGAACTGAGACACGGTCCAGACTCCTACGGGAGGCAGCA	5.88204	-7.38018	3.10059	-2.38025	0.0173009	0.0537079	Bacteria	Proteobacteria	Deltaproteobacteria	Desulfuromonadales	Desulfuromonadaceae	Desulfuromonas	Alfalfa
AGGGTTTGATCATGGCTCAGAACGAACGCTGGCGGCGTGCCTAACACATGCAAGTCGAGCGCGAAAGGTGACTTCGGTTGCCGAGTAGAGCGGCGCACGGGTGAGGAACACGTGAGTAATGTGCCCTTGAATCTGGAATAACATTTCGAAAGGAGTGCTAATGCCGGATAAGACCACGACAGCTGCGGCTGAAGTGGGAAAAGGCTGGGATCTCCGCGAGGGGACCAGTTGTTTGAGGAGCAGCTCGCGGCCCATCAGCTAGTTGGCGGGGTAAGAGCCCACCAAGGCGACGACGGGTAGCTGGTCTGAGAGGACGATCAGCCACACTGGAACTGAGACACGGTCCAGACTCCTACGGGAGGCAGCA	2.50674	-6.12193	3.2787	-1.86718	0.0618763	0.181064	Bacteria	Proteobacteria	Deltaproteobacteria	Myxococcales	Archangiaceae	Hyalangium	Alfalfa
AGGGTTTGATCATGGCTCAGGATGAACGCTGGCGGCGTGCTTAACACATGCAAGTCGAACGGAGAGCTCATGACAGAGGATTCGTCCAATGGATTGAGTTTCTTAGTGGCGGACGGGTGAGTAACGCGTGAGGAACCTGCCTCGGAGTGGGGAATAACAGTCCGAAAGGACTGCTAATACCGCATAATGCAGTTGTGTCGCATGACACTGACTGCCAAAGATTTATCGCTCTGAGATGGCCTCGCGTCTGATTAGCTAGTTGGCGGGGTAACGGCCCACCAAGGCGACGATCAGTAGCCGGACTGAGAGGTTGGCCGGCCACATTGGGACTGAGACACGGCCCAGACTCCTACGGGAGGCAGCA	1.51668	0.278014	2.40263	0.115712	0.907881	0.973313	Bacteria	Firmicutes	Clostridia	Clostridiales	Ruminococcaceae	Pseudoflavonifractor	Alfalfa
AGGGTTTGATCCTGGCTCAGGACGAACGCTGGCGGCGTGCTTAACACATGCAAGTCGAACGAGGTTGCCCTTTGTGAATCCTTCGGGAGGAACTGTGGGTATACCGAGTGGCGGACGGGTGAGTAACGCGTGAGCAACCTGCCCTGCAACGGGGGACAACAGTTGGAAACGACTGCTAATACCGCATGAGACCACGAAACCGCATGGTTTTGAGGTAAAAGGATTTATTCGATGCAGGATGGGCTCGCGTCCCATTAGATAGTTGGTGAGGTAACGGCCCACCAAGTCAACGATGGGTAGCCGACCTGAGAGGGTGATCGGCCACACTGGAACTGAGACACGGTCCAGACTCCTACGGGAGGCAGCA	1.68118	-3.5288	3.12935	-1.12764	0.25947	0.590005	Bacteria	Firmicutes	Clostridia	Clostridiales	Christensenellaceae	Christensenella	Alfalfa
AGGGTTTGATCCTGGCTCAGGACGAACGCTGGCGGCGTGCTTAACACATGCAAGTCGAACGATGAAGCCCAGCTTGCTGGGTGGATTAGTGGCGAACGGGTGAGTAACACGTGAGCAACGTGCCCATAACTCTGGGATAACCTCCGGAAACGGTGGCTAATACTGGATATCTAACACGATCGCATGGTCTGTGTTTGGAAAGATTTTTTGGTTATGGATCGGCTCACGGCCTATCAGCTTGTTGGTGAGGTAATGGCTCACCAAGGCGACGACGGGTAGCCGGCCTGAGAGGGTGACCGGCCACACTGGGACTGAGACACGGCCCAGACTCCTACGGGAGGCAGCA	3.08067	-3.1365	1.4749	-2.12659	0.033454	0.0995257	Bacteria	Actinobacteria	Actinobacteria	Micrococcales	Microbacteriaceae	Pseudoclavibacter	Alfalfa
AGGGTTTGATCCTGGCTCAGGATAAACGCTGGCGGCGTGCCTAATACATGCAAGTCGATCGGAGAGTTTCAAGCTTGCTTGAGACTTTCAGAGGCGAACGGGTGAGTAATACATAAGCAACCTGCCCACGAAGACCGGGATAACATCTGGAAACGGGTACTAAAACCGGATAGGTAATAGAACCGCATGGTTCGATTATTAAAGGAGAGAAACACTGGTGGATGGGCTTATGGCGCATTAGTTAGTTGGTGAGGTAACGGCCCACCAAGACGATGATGCGTAGCCGGACTGAGAGGTTGAACGGCCACATTGGGACTGAGAGACGGCCCAGACTCCTACGGGAGGCAGCA	0.799207	0	4.85678	0	1	1	Bacteria	Firmicutes	Erysipelotrichia	Erysipelotrichales	Erysipelotrichaceae	Erysipelotrichaceae_UCG-006	Alfalfa
AGGGTTTGATCCTGGCTCAGGACGAACGCTGGCGGCGTGCTTAACACATGCAAGTCGAACGAGAGGACAAGAGAAGCTTGCTTCTTTTGGAATCGAGTGGCAAACGGGTGAGTAACACGTAAACAACCTGCCTTCAGGATGGGGACAACAGACGGAAACGACTGCTAATACCGAATACGCTTGGGAGACCGCATGATCTTCCAAGGAAAGGGTGGCCTCTACCTGTAAGCTATCGCCTGAAGAGGGGTTTGCGTCTGATTAGGCAGTTGGTGAGGTAACGGCCCACCAAACCTACGATCAGTAGCCGGTCTGAGAGGATGAACGGCCACACTGGAACTGAGACACGGTCCAGACTCCTACGGGAGGCAGCA	1.18253	-1.60237	2.43228	-0.658794	0.510028	0.816503	Bacteria	Firmicutes	Negativicutes	Selenomonadales	Veillonellaceae	Dialister	Alfalfa
AGGGTTTGATCATGGCTCAGATTGAACGCTGGCGGCATGCCTTACACATGCAAGTCGAACGGCAGCGCGGGGCAACCTGGCGGCGAGTGGCGAACGGGTGAGTAATATATCGGAACGTACCCTGGAGTGGGGGATAACGTAGCGAAAGTTACGCTAATACCGCATACGATCTAAGGATGAAAGTGGGGGATCGCAAGACCTCATGCTCCTGGAGCGGCCGATATCTGATTAGCTAGTTGGTAGGGTAAAAGCCTACCAAGGCATCGATCAGTAGCTGGTCTGAGAGGACGACCAGCCACACTGGAACTGAGACACGGTCCAGACTCCTACGGGAGGCAGCA	3.00129	1.19219	1.80403	0.660848	0.50871	0.816503	Bacteria	Proteobacteria	Gammaproteobacteria	Betaproteobacteriales	Burkholderiaceae	Rugamonas	Alfalfa
AGGGTTTGATCCTGGCTCAGATTGAACGCTGGCGGCAGGCTTAATACATGCAAGTCGAACGGTAGCAGCAGGAAGGCTTGCCTTTCTGGCTGACGAGTGGCGGACGGGTGAGTAATACCTGGGAAACTGCCTACAAGAGGGGGACAACACCTGGAAACGGGTGCTAATACCGCATAAGCCCTGAGGGGAAAAGGATGGGAAACCATGCGCTTGTAGATGTGCCCAGGAGGGATTAGCTGGTTGGGGAGGCAAAGGCTCACCAAGGCGACGATCTCTAGCTGGTCTGAGAGGATGATCAGCCACATTGGGACTGAGACACGGCCCAAACTCCTACGGGAGGCAGCA	1.91577	-5.76186	4.52874	-1.27229	0.20327	0.481476	Bacteria	Proteobacteria	Gammaproteobacteria	Aeromonadales	Succinivibrionaceae	Succinimonas	Alfalfa
AGGGTTTGATCATGGCTCAGGACGAACGCTGGCGGCGCGCCTAACACATGCAAGTCGAACGGAGTTTATCCGACTGAAGTTTTCGGATGGAAGATGGATAAACTTAGTGGCGGACGGGTGAGTAACACGTGAGCAACCTGCCTTTCAGAGGGGGATAACGATTGGAAACGATCGCTAATACCGCATAACATTATGAGGAGACATCTTCTTATAATCAAAGGAGCAATCCGCTGAAAGATGGGCTCGCGGCCGATTAGCTAGATGGTGGGGTAACGGCCCACCATGGCGACGATCGGTAGCCGGACTGAGAGGTTGAACGGCCACATTGGGACTGAGACACGGCCCAGACTCCTACGGGAGGCAGCA	0.297726	0	4.85678	0	1	1	Bacteria	Firmicutes	Clostridia	Clostridiales	Ruminococcaceae	Anaerotruncus	Alfalfa
AGGGTTTGATCATGGCTCAGGATGAACGCTGGCGGCGTGCCTAATACATGCAAGTCGAACGAATCTCTTTTAGAGATGAGTGGCGAACGGGTGAGTAATACATAGGTAACCTGCCCCTGTGCGGGGGATAACAGGAGGAAACTCCTGCTAATACCGCATAGCCATGAGCACCGCATGGAGCTCATGCCAAATATCCTTTATGGGATAGCGCAGGGATGGACCTATGGCGCATTAGCTTGTTGGCGGGGCAACGGCCCACCAAGGCAACGATGCGTAGCCGGCCTGAGAGGGCGGACGGCCACATTGGGACTGAGACACGGCCCAGACTCCTACGGGAGGCAGCA	1.8088	1.52806	1.8134	0.842646	0.399427	0.770785	Bacteria	Firmicutes	Erysipelotrichia	Erysipelotrichales	Erysipelotrichaceae	Catenibacterium	Alfalfa
AGGGTTTGATCATGGCTCAGGACGAACGCTGGCGGCGTGCTTAACACATGCAAGTCGAACGCTGAAGCTCTGCCCTTGTGGTGGGGTGGATGAGTGGCGAACGGGTGAGTAACACGTGGGTAATCTGCCCCATACTCTGGGATAACCCCTGGAAACGGGGGCTAATACCGGATAGGACATTCTGCCGCATGGTGGGGTGTGGAAAGTTCCGGCGGTATGGGATGGGCCCGCGGCCTATCAGCTTGTTGGTGGGGTAATGGCCTACCAAGGCGACGACGGGTAGCCGGCCTGAGAGGGTGACCGGCCACACTGGGACTGAGACACGGCCCAGACTCCTACGGGAGGCAGCA	0.449944	-1.06121	3.90981	-0.271423	0.786066	0.941696	Bacteria	Actinobacteria	Actinobacteria	Pseudonocardiales	Pseudonocardiaceae	Saccharopolyspora	Alfalfa
AGGGTTTGATCATGGCTCAGGACGAACGCTGGCGGCGTGCTTAACACATGCAAGTCGAACGAGACGATTGAAAGCTTGCTTTTGAGAGTCGAGTGGCAAACGGGTGAGTAACGCGTAGACAACCTGCCGTAAAGATGGGGACAACAGTTCGAAAGGACTGCTAATACCGAATGTTGTAGAGTTTCCGCATGGGAATCCTACTAAAGGTGGCCTCTACTTGTAAGCTATCGCTTTACGATGGGTCTGCGTCTGATTAGCTAGTTGGTGGGGTAACGGCCTACCAAGGCGACGATCAGTAGCCGGTCTGAGAGGATGAACGGCCACATTGGAACTGAGACACGGTCCAGACTCCTACGGGAGGCAGCA	0.947539	0.862371	2.47245	0.348792	0.727246	0.904623	Bacteria	Firmicutes	Negativicutes	Selenomonadales	Veillonellaceae	Mitsuokella	Alfalfa
AGGGTTTGATCATGGCTCAGGATGAACGCTAGCGGCAGGCTTAACACATGCAAGTCGAGGGGCAGCACGAGGTAGCAATACTTTGGTGGCGACCGGCGCACGGGTGCGTAACGCGTATGCAACCTACCTTTAACAGGGGCATAACACTGAGAAATTGGTACTAATTCCCCATAACATTCGAGAAGGCATCTTCTTGGGTTAAAAACTCCGGTGGTTAAAGATGGGCATGCGTTGTATTAGCTAGTTGGTGAGGTAACGGCTCACCAAGGCAACGATACATAGGGGGACTGAGAGGTTAACCCCCCACATTGGTACTGAGACACGGACCAAACTCCTACGGGAGGCAGCA	5.36481	-1.61759	1.44832	-1.11687	0.26405	0.59662	Bacteria	Bacteroidetes	Bacteroidia	Bacteroidales	Rikenellaceae	Alistipes	Alfalfa
AGGGTTTGATCCTGGCTCAGGACGAACGCTGGCGGCGTGCCTAACACATGCAAGTCGAGCGAGAGACTTCGGTCTCTAGCGGCGGACGGGTGAGTAACACGTGGGTAACCTGCCTCAAACAGGGGGATAGCCTCCCGAAAGGGAGATTAATACCGCATAACATCACGCTATCGCATGATAGTGTGATCAAAGGAGTAATCCGGTTTGAGATGGGCCCGCGGCGCATTAGCTAGTTGGTGAGGTAAAGGCTTACCAAGGCGACGATGCGTAGCCGACCTGAGAGGGTGATCGGCCACATTGGAACTGAGACACGGTCCAGACTCCTACGGGAGGCAGCA	0.20137	-0.0994215	4.85678	-0.0204707	0.983668	1	Bacteria	Firmicutes	Clostridia	Clostridiales	Clostridiaceae_1	Clostridium_sensu_stricto_10	Alfalfa
AGGGTTTGATCCTGGCTCAGGACGAACGCTGGCGGCGTGCTTAACACATGCAAGTCGAACGATGATGCCCAGCTTGCTGGGCGGATTAGTGGCGAACGGGTGAGTAACACGTGAGTAACCTGCCCTTGACTTCGGGATAACTCCGGGAAACCGGGGCTAATACCGGATATGAGCCGTCCTCGCATGGGGGTGGTTGGAAAGTTTTTCGGTCAGGGATGGGCTCGCGGCCTATCAGCTTGTTGGTGGGGTGATGGCCTACCAAGGCGACGACGGGTAGCCGGCCTGAGAGGGCGACCGGCCACACTGGGACTGAGACACGGCCCAGACTCCTACGGGAGGCAGCA	1.18896	-4.06734	4.7373	-0.858579	0.390573	0.761937	Bacteria	Actinobacteria	Actinobacteria	Micrococcales	Promicromonosporaceae	Cellulosimicrobium	Alfalfa
AGGGTTTGATCCTGGCTCAGGATGAACGCTAGCGGCAGGCTTAATACATGCAAGTCGAGGGGCAGCAGCTTTATAGCAATATAGAGGCTGGCGACCGGCAAACGGGTGCGGAACACGTACACAACCTTCCTTGAATAGGGGGATAGCCCATAGAAATGTGGATTAATACCCCGTAATATAGCGGTGTGGCATCACACTGTTATTATAGTTTCGGCGATTCGAGATGGGTGTGCGGCTGATTAGGTAGTTGGCGGGGTAAAGGCCCACCAAGCCTTCGATCAGTAGCTGATGTGAGAGCATGATCAGCCACACGGGCACTGAGACACGGGCCCGACTCCTACGGGAGGCAGCA	0.525152	-2.32182	4.52047	-0.513622	0.607516	0.8472	Bacteria	Bacteroidetes	Bacteroidia	Chitinophagales	Chitinophagaceae	Vibrionimonas	Alfalfa
AGGGTTTGATCCTGGCTCAGGACGAACGCTGGCGGCGCGCCTAACACATGCAAGTCGAACGGAGCTGTTTTCTCTGAAGTTTTCGGATGGAAGAGAGTTCAGCTTAGTGGCGAACGGGTGAGTAACACGTGAGCAACCTGCCTTTCAGTGGGGGACAACATTTGGAAACGAATGCTAATACCGCATAAGACCACAGTGTCGCATGGCACAGGGGTCAAAGGATTTATCCGCTGAAAGATGGGCTCGCGTCCGATTAGCTAGATGGTGAGGTAACGGCCCACCATGGCGACGATCGGTAGCCGGACTGAGAGGTTGAACGGCCACATTGGGACTGAGACACGGCCCAGACTCCTACGGGAGGCAGCA	2.09869	0.565323	1.60552	0.352113	0.724753	0.904623	Bacteria	Firmicutes	Clostridia	Clostridiales	Ruminococcaceae	UBA1819	Alfalfa
AGGGTTTGATCATGGCTCAGGATGAACGCTGGCGGCGTGCCTAATACATGCAAGTCGAACGCTTGCTTGAGGACTTGTCTTCAAGCGGGAGTGGCGAACGGGTGAGTAATACATAAGCAATCTGCCCATCGGCCTGGGATAACAGTTGGAAACGACTGCTAATACCGGATAGGTGATAGGGAGGCATCTCTTGATCATTAAAGTTGGGATACAACACGGATGGATGAGCTTATGGCGTATTAGCTAGTAGGTGAGGTAACGGCTCACCTAGGCGATGATACGTAGCCGACCTGAGAGGGTGACCGGCCACATTGGGACTGAGACACGGCCCAAACTCCTACGGGAGGCAGCA	1.22475	-0.0599584	1.95305	-0.0306999	0.975509	1	Bacteria	Firmicutes	Erysipelotrichia	Erysipelotrichales	Erysipelotrichaceae	Holdemania	Alfalfa
AGGGTTTGATCATGGCTCAGAATGAACGCTGGCGGCATGGATTAGGCATGCAAGTCGAACGCCCCGGGCTTGCCCGGGGAGTGGCGAAAGGGTGCGCAACGCGTGGGGAACCCGCCCCCGGGCCCGGGACAAGCGCTGGAAACGGCGTCTGATACGGGATGTCGAGCCGGGCCGCATGGCCCGGCGTCGAAAGATTCATCGCCCGGGGAGGGCCCCGCGTCCCATTAGCTTGTTGGCGGGGTGACGGCCCACCAAGGCTTCGACGGGTAGGTGGTCTGAGAGGATGGTCACCCACACTGGGACTGAGACACTGCCCAGACTCCTACGGGAGGCAGCA	3.01243	-6.41487	3.8844	-1.65145	0.0986476	0.270901	Bacteria	Lentisphaerae	Oligosphaeria	Oligosphaerales	Oligosphaeraceae	Z20	Alfalfa
AGGGTTTGATCCTGGCTCAGGATGAACGCTGGCGGCATGCCTAATACATGCAAGTCGAACGGAGAAGGAAGGTGCTTGCATCTTCCGGATCAGTGGCGAACGGGTGAGTAACACGTAGGTAACCTGCCCATGTACCCGGGACAACGGTTGGAAACGACTGCTAAAACCGGATAGGCATATGGAAGGCATCTTCGATATGTTAAAGGGGCCACGGCCCTGGACATGGATGGACCTGCGGTGCATTAGCCAGTTGGTGAGGTAACGGCCCACCAAGGCGACGATGCATAGCCGACCTGAGAGGGCGAACGGCCACATTGGGACTGAGACACGGCCCAAACTCCTACGGGAGGCAGCA	0.808365	2.45328	3.54256	0.692518	0.488612	0.816503	Bacteria	Firmicutes	Erysipelotrichia	Erysipelotrichales	Erysipelotrichaceae	Catenisphaera	Alfalfa
AGGGTTTGATCATGGCTCAGAGTGAACGCTGGCGGCAGGCCTAACACATGCAAGTCGAACGGCAGCACAGAGGAGCTTGCTCCTTGGGTGGCGAGTGGCGGACGGGTGAGGAATACATCGGAATCTGCCTATTTGTGGGGGATAACGTAGGGAAACTTACGCTAATACCGCATACGACCTACGGGTGAAAGCGGAGGACCTTCGGGCTTCGCGCAGATAGATGAGCCGATGTCGGATTAGCTAGTTGGCGGGGTAAAGGCCCACCAAGGCGACGATCCGTAGCTGGTCTGAGAGGATGATCAGCCACACTGGAACTGAGACACGGTCCAGACTCCTACGGGAGGCAGCA	2.58341	-1.31044	1.61891	-0.809457	0.418253	0.776196	Bacteria	Proteobacteria	Gammaproteobacteria	Xanthomonadales	Xanthomonadaceae	Luteimonas	Alfalfa
AGGGTTTGATCATGGCTCAGGATGAACGCTAGCTACAGGCTTAACACATGCAAGTCGAGGGGAAACGACATCGAAAGCTTGCTTTTGATGGGCGTCGACCGGCGCACGGGTGAGTAACGCGTATCCAACCTGCCCACCACTTGGGGATAACCTTGCGAAAGTAAGACTAATACCCAATGATATCCCACGAAGGCATCCGAATGGGATTAAAGATTTATCGGTGATGGATGGGGATGCGTCTGATTAGCTTGTTGGCGGGGTAACGGCCCACCAAGGCAACGATCAGTAGGGGTTCTGAGAGGAAGGTCCCCCACATTGGAACTGAGACACGGTCCAAACTCCTACGGGAGGCAGCA	3.84119	-2.8016	1.26292	-2.21836	0.0265303	0.0802654	Bacteria	Bacteroidetes	Bacteroidia	Bacteroidales	Prevotellaceae	Prevotella_9	Alfalfa
AGAGTTTGATCCTGGCTCAGATTGAACGCTGGCGGCATGCCTTACACATGCAAGTCGAACGGTAACAGGTCTTCGGACGCTGACGAGTGGCGAACGGGTGAGTAATACATCGGAACGTGCCCAGTCGTGGGGGATAACTACTCGAAAGAGTGGCTAATACCGCATACGATCTGAGGATGAAAGCGGGGGACCTTCGGGCCTCGCGCGATTGGAGCGGCCGATGGCAGATTAGGTAGTTGGTGGGATAAAAGCTTACCAAGCCGACGATCTGTAGCTGGTCTGAGAGGACGACCAGCCACACTGGGACTGAGACACGGCCCAGACTCCTACGGGAGGCAGCA	2.84115	-0.0983159	1.64775	-0.0596669	0.952421	1	Bacteria	Proteobacteria	Gammaproteobacteria	Betaproteobacteriales	Burkholderiaceae	Delftia	Alfalfa
AGGGTTTGATCCTGGCTCAGATTGAACGCTAGCGGGATGCCTTACACATGCAAGTCGAACGGCAGCACGGACTTCGGTCTGGTGGCGAGTGGCGAACGGGTGAGTAATGTATCGGAACGTGCCCAGTAGCGGGGGATAACTACGCGAAAGCGTAGCTAATACCGCATACGCCCCACGGGGGAAAGCAGGGGATCGCAAGACCTTGCACTATTGGAGCGGCCGATATCGGATTAGCTAGTTGGTGGGGTAATGGCTCACCAAGGCGACGATCCGTAGCTGGTTTGAGAGGACGACCAGCCACACTGGGACTGAGACACGGCCCAGACTCCTACGGGAGGCAGCA	2.59266	-2.30604	1.32895	-1.73523	0.0827003	0.230656	Bacteria	Proteobacteria	Gammaproteobacteria	Betaproteobacteriales	Burkholderiaceae	Achromobacter	Alfalfa
AGGGTTTGATCATGGCTCAGAGCGAACGCTGGCGGCAGGCTTAACACATGCAAGTCGAACGGGCGTAGCAATACGTCAGTGGCAGACGGGTGAGTAACGCGTGGGAACGTACCTTTTGGTTCGGAACAACTGAGGGAAACTTCAGCTAATACCGGATAAGCCCTTACGGGGAAAGATTTATCGCCGAAAGATCGGCCCGCGTCTGATTAGCTAGTTGGTGAGGTAATGGCTCACCAAGGCGACGATCAGTAGCTGGTCTGAGAGGATGATCAGCCACATTGGGACTGAGACACGGCCCAAACTCCTACGGGAGGCAGCA	0.903794	-4.67767	4.72851	-0.989249	0.322541	0.669461	Bacteria	Proteobacteria	Alphaproteobacteria	Rhizobiales	Xanthobacteraceae	Rhodopseudomonas	Alfalfa
AGGGTTTGATCCTGGCTCAGGACGAACGCTGGCGGCGTGCCTAATACATGCAAGTCGAGCGCATGACGAGGAGCTTGCTCCTCTGATTGAGCGGCGGACGGGTGAGTAACACGTGGGCAACCTGCCCTGTAGACGGGGATAACTTCGGGAAACCGGAGCTAATACCGGATAATCCTCTTCCCCACATGGGGAAGAGTTGAAAGGCGCTTTCGCGTCACTACAGGATGGGCCCGCGGTGCATTAGCTAGTTGGTGGGGTAACGGCCTACCAAGGCGACGATGCATAGCCGACCTGAGAGGGTGATCGGCCACATTGGGACTGAGACACGGCCCAAACTCCTACGGGAGGCAGCA	0.413597	-3.54992	4.74827	-0.747623	0.454687	0.800085	Bacteria	Firmicutes	Bacilli	Bacillales	Planococcaceae	Rummeliibacillus	Alfalfa
AGGGTTTGATCATGGCTCAGGACGAACGCTGGCGGCGTGCTTAACACATGCAAGTCGAACGATGATGCCCAGCTTGCTGGGTGGATTAGTGGCGAACGGGTGAGTAACACGTGAGTAACCTGCCCCTGACTCTGGGATAAGCGTTGGAAACGACGTCTAATACTGGATATGATCACTGGCCGCATGGTCTGGTGGTGGAAAGATTTTTTGGTTGGGGATGGACTCGCGGCCTATCAGCTTGTTGGTGAGGTAATGGCTCACCAAGGCGACGACGGGTAGCCGGCCTGAGAGGGTGACCGGCCACACTGGGACTGAGACACGGCCCAGACTCCTACGGGAGGCAGCA	2.34198	-1.97599	2.00715	-0.984474	0.324882	0.670422	Bacteria	Actinobacteria	Actinobacteria	Micrococcales	Microbacteriaceae	Curtobacterium	Alfalfa
AGAGTTTGATCATGGCTCAGGACGAACGCTGGCGGTATGCTTAACACATGCAAGTCGAACGAGAAGCTTTTTATTGATCCTTCGGGTGATTTAGGAAGCAGACAGTGGCGAACGGGTGAGTAACGCGTGGGCAACCTGCCTTTCGGAGCGGAATAGCCTCGGGAAACCGGGAGTAAAGCCGCATAACATTATTTTTTCGCATGAAGAAATAATCAAAACTCCGGTGCCGAAAGATGGGCCCGCGTCCTATTAGCTGGTTGGTGAGGCAACGGCTCACCAAGGCGACGATAGGTAGCCGGTCTGAGAGGGCGAACGGCCACACTGGAACTGAGACACGGTCCAGACTCCTACGGGAGGCAGCA	1.21514	0.862369	3.36101	0.256581	0.797503	0.942697	Bacteria	Firmicutes	Clostridia	Clostridiales	Eubacteriaceae	Pseudoramibacter	Alfalfa
AGAGTTTGATCATGGCTCAGAGCGAACGCTGGCGGCAGGCTTAACACATGCAAGTCGAGCGGGCGTAGCAATACGTCAGCGGCAGACGGGTGAGTAACGCGTGGGAACATACCTTTTGGTTCGGAACAACACAGGGAAACTTGTGCTAATACCGAATAAGCCCTTACGGGGAAAGATTTATCGCCGAAAGATTGGCCCGCGTCTGATTAGCTTGTTGGTGAGGTAACGGCTCACCAAGGCGACGATCAGTAGCTGGTCTGAGAGGATGATCAGCCACATTGGGACTGAGACACGGCCCAAACTCCTACGGGAGGCAGCA	0.644903	0.853253	4.42642	0.192763	0.847144	0.942697	Bacteria	Proteobacteria	Alphaproteobacteria	Rhizobiales	Xanthobacteraceae	Afipia	Alfalfa
AGGGTTTGATCATGGCTCAGGACGAACGCTGGCGGCGTGCCTAACACATGCAAGTCGAGCGAAGTTTTCAAAGCAGATTTCTTCGGAATGAAGCTTTGATTATCTTAGCGGCGGACGGGTGAGTAACGCGTGAGAAACCTGCCTTTCACAAAGGGATAGCCTCGGGAAACTGGGATTAATACCTTATGATACTTAAGAGTCACATGACTTTTAAGTCAAAGCGTAAAGCGGTGAAAGATGGTCTCGCGTCCCATTAGTTAGTTGGTGAGGTAATGGCTCACCAAGACCGCGATGGGTAGCCGGCCTGAGAGGGTGAACGGCCACACTGGAACTGAGACACGGTCCAGACTCCTACGGGAGGCAGCA	2.26151	4.85308	4.71842	1.02854	0.303696	0.658711	Bacteria	Firmicutes	Clostridia	Clostridiales	Family_XI	Tissierella	Alfalfa
AGGGTTTGATCATGGCTCAGATTGAACGCTGGCGGCATGCTTAACACATGCAAGTCGAACGGCAGCATGGTCTAGCTTGCTAGACTGATGGCGAGTGGCGGACGGGTGAGTAACGCGTGGGAATATGCCTTAAAGAGGGGGACAACCTGGGGAAACTCAGGCTAATACCGCATATACTCTGAGGAGTAAAGCTGGGGACTTTAGGGCCTGGCGCTTTAAGAATAGCCTGCGTCCGATTAGCTAGTTGGTGGGGTAAGGGCCTACCAAGGCGACGATCGGTAGCTGGTCTGAGAGGACGAACAGCCACACTGGGACTGAGACACGGCCCAGACTCCTACGGGAGGCAGCA	0.534499	-3.92113	4.74001	-0.82724	0.408101	0.776196	Bacteria	Proteobacteria	Gammaproteobacteria	Legionellales	Legionellaceae	Legionella	Alfalfa
AGGGTTTGATCCTGGCTCAGAGTGAACGCTGGCGGCGTGGTTAAGACATGCAAGTCGAGCGAGAACAGAAGCGTAGCAATACGTGGATGAGAAAGCGGCGAACGGGTGCGTAACACGTAAGCAACCTGCCCTAAAGACGGGGATAGCTCGGGGAAACTCGAATTAATACCGGATGTGGTCCTTTGGCGCATGCCAAGGGAACTAAAGCTTGTAACGGCGCTTTAGGAGGGGCTTGCGGCCTATCAGCTTGTTGGTGGGGTAAAGGCCTACCAAGGCAAAGACGGGTAGCGGGTCTGAGAGGACGATCCGCCACACTGGAACTGAGACACGGTCCAGACTCCTACGGGAGGCAGCA	0.335171	-3.24819	4.75671	-0.682864	0.494693	0.816503	Bacteria	Verrucomicrobia	Verrucomicrobiae	Opitutales	Puniceicoccaceae	Coraliomargarita	Alfalfa
AGGGTTTGATCATGGCTCAGATTGAACGCTGGCGGCAGGCTTAACACATGCAAGTCGAGCGGGGGAAAGTACTTCGGTACTGACCTTAGCGGCGGACGGGTGAGTAATACTTAGGAATCTGCCTATTAGTGGGGGACAACATCTCGAAAGGGATGCTAATACCGCATACGTCCTACGGGAGAAAGCAGGGGATCTTTATGACCTTGCGCTAATAGATGAGCCTAAGTCGGATTAGCTAGTTGGTGGGGTAAAGGCCTACCAAGGCGACGATCTGTAGCGGGTCTGAGAGGATGATCCGCCACACTGGGACTGAGACACGGCCCAGACTCCTACGGGAGGCAGCA	1.7539	-1.04416	2.51584	-0.415034	0.678117	0.889289	Bacteria	Proteobacteria	Gammaproteobacteria	Pseudomonadales	Moraxellaceae	Acinetobacter	Alfalfa
AGGGTTTGATCATGGCTCAGGACGAACGCTGGCGGCGTGCTTAACACATGCAAGTCGAACGATGAACTCCAGCTTGCTGGGGGGATTAGTGGCGAACGGGTGAGTAACACGTGAGTAACCTGCCCTTGACTCTGGGATAAGCGCTGGAAACGGCGTCTAATACCGGATACGAGCTTCAGCCGCATGGCTAGGAGTTGGAAAGAATTTTGGTCAAGGATGGACTCGCGGCCTATCAGCTAGTTGGTGAGGTAATGGCTCACCAAGGCGACGACGGGTAGCCGGCCTGAGAGGGTGACCGGCCACACTGGGACTGAGACACGGCCCAGACTCCTACGGGAGGCAGCA	3.90648	-1.77497	1.21806	-1.45721	0.145059	0.372561	Bacteria	Actinobacteria	Actinobacteria	Micrococcales	Microbacteriaceae	Frigoribacterium	Alfalfa
AGGGTTTGATCCTGGCTCAGATTGAACGCTGGCGGCAGGCCTAACACATGCAAGTCGAACGGTAGCACAGAGAGCTTGCTCTCGGGTGACGAGTGGCGGACGGGTGAGTAATGTCTGGGAAACTGCCTGATGGAGGGGGATAACTACTGGAAACGGTAGCTAATACCGCATAACGTCGCAAGACCAAAGAGGGGGACCTTCGGGCCTCTTGCCATCAGATGTGCCCAGATGGGATTAGCTAGTAGGTGGGGTAACGGCTCACCTAGGCGACGATCCCTAGCTGGTCTGAGAGGATGACCAGCCACACTGGAACTGAGACACGGTCCAGACTCCTACGGGAGGCAGCA	0.540031	-3.30049	4.44988	-0.741702	0.458268	0.800085	Bacteria	Proteobacteria	Gammaproteobacteria	Enterobacteriales	Enterobacteriaceae	Yokenella	Alfalfa
AGGGTTTGATCATGGCTCAGGATGAACGCTGGCGGCGTGCCTAATACATGCAAGTCGAGCGGGAGAATCATCCTTCGGGATGAGGATCCAGCGGCGAACGGGTGAGTAACACGTGGGCAACCTGCCCGCAAGACCGGGATAACTCCGGGAAACCGGGGCTAATACCGGATAGTCCTTTTCCCCGCATGGGGAAAAGGGGAAAGGCGGCTTCGGCTGTCACTTGCGGATGGGCCCGCGGCGCATTAGCTGGTTGGTGAGGTAACGGCTCACCAAGGCGACGATGCGTAGCCGACCTGAGAGGGTGATCGGCCACACTGGGACTGAGACACGGCCCAGACTCCTACGGGAGGCAGCA	0.891819	0.956971	2.57929	0.371021	0.710622	0.902818	Bacteria	Firmicutes	Bacilli	Bacillales	Thermoactinomycetaceae	Thermoactinomyces	Alfalfa
AGGGTTTGATCCTGGCTCAGGATGAACGCTGGCGGCGTGCCTAACACATGCAAGTCGAACGGTTAAGGCGGCTTCGGCCGCGAATAAAGTGGCGAACGGGTGAGTAACGCGTGACCGACCTTCCCCCCGCACCGGGACAACCGCGGGAAACCGCGGCTGATACCGGGTACTCCGGGGCCCCCGCATGGGGGCCCCGGGAAAGCTCCGGCGGCGGGGGATGGGGTCGCGTCCCATCAGGTAGTAGGCGGGGCAACGGCCCACCTAGCCGACGACGGGTAGCCGGGTTGAGAGACCGACCGGCCACATTGGGACTGAGATACGGCCCAGACTCCTACGGGAGGCAGCA	2.71613	-5.95872	2.36073	-2.5241	0.0115996	0.0369736	Bacteria	Actinobacteria	Coriobacteriia	Coriobacteriales	Eggerthellaceae	Enterorhabdus	Alfalfa
AGGGTTTGATCATGGCTCAGGACGAACGCTGGCGGCGTGCTTAACACATGCAAGTCGAACGGAAAGGCCCTGCTTTTGTGGGGTGCTCGAGTGGCGAACGGGTGAGTAACACGTGAGTAACCTGCCCTTGACTTTGGGATAACTTCAGGAAACTGGGGCTAATACCGGATAGGAGCTCCTGCTGCATGGTGGGGGTTGGAAAGTTTCGGCGGTTGGGGATGGACTCGCGGCTTATCAGCTTGTTGGTGGGGTAGTGGCTTACCAAGGCTTTGACGGGTAGCCGGCCTGAGAGGGTGACCGGCCACATTGGGACTGAGATACGGCCCAGACTCCTACGGGAGGCAGCA	0.262046	-1.98548	4.8189	-0.41202	0.680325	0.889289	Bacteria	Actinobacteria	Actinobacteria	Propionibacteriales	Propionibacteriaceae	Cutibacterium	Alfalfa
AGGGTTTGATCCTGGCTCAGGATGAACGCTAGCGGCAGGCCTAATACATGCAAGTCGAGGGGTAGAGAGAGCTTGCTTTCTTGAGACCGGCGCACGGGTGCGTAACGCGTATGCAACCTACCTTCATCTGGGGGATAGCCCGGAGAAATCCGGATTAACACCGCATAAAATCACAGTCCCACCTGGGACAATGATCAAATATTTATAGGATGGAGATGGGCATGCGTGTCATTAGCTAGTTGGCGGGGTAACGGCCCACCAAGGCGACGATGACTAGGGGATCTGAGAGGATGGCCCCCCACACTGGTACTGAGACACGGACCAGACTCCTACGGGAGGCAGCA	3.12027	0.635714	1.16872	0.54394	0.586483	0.845245	Bacteria	Bacteroidetes	Bacteroidia	Sphingobacteriales	Sphingobacteriaceae	Pedobacter	Alfalfa
AGGGTTTGATCATGGCTCAGGATGAACGCTAGCGGCAGGCCTAACACATGCAAGTCGAGGGGTAGACATCTTCGGATGTTGAGACCGGCGCACGGGTGCGTAACGCGTATGCAATCTACCTTATACTAAGGGATAGCCCAGAGAAATTTGGATTAATACCTTATAGATAATAAAAAAGGCATCTTTTTAATTATAAAGATTTATTGGTATAAGATGAGCATGCGTCCCATTAGTTAGTTGGTAAGGTAACGGCTTACCAAGACGATGATGGGTAGGGGTCCTGAGAGGGAGATCCCCCACACTGGTACTGAGACACGGACCAGACTCCTACGGGAGGCAGCA	10.2394	0.303034	0.935741	0.323843	0.746057	0.910644	Bacteria	Bacteroidetes	Bacteroidia	Flavobacteriales	Flavobacteriaceae	Flavobacterium	Alfalfa
AGGGTTTGATCATGGCTCAGATTGAACGCTGGCGGCAGGCCTAACACATGCAAGTCGAGCGAGAAAGCCCTTCGGGGTGAGTACAGCGGCGGACGGGTGAGTATCGCGTGGGAATCTACCCAGTAGCGGGGGATAGCCCGGGGAAACTCGGATTAATACCGCATACGCCCTACGGGGGAAAGCAGGGGATCTTCGGACCTTGCGCTATTGGATGAGCCCGCGTCAGATTAGCTAGTTGGTGGGGTAATGGCCTACCAAGGCGACGATCTGTAGCTGGTCTGAGAGGATGATCAGCCACACTGGGACTGAGACACGGCCCAGACTCCTACGGGAGGCAGCA	0.275732	-2.9648	4.76641	-0.62202	0.533929	0.821781	Bacteria	Proteobacteria	Gammaproteobacteria	Cellvibrionales	Cellvibrionaceae	Marinimicrobium	Alfalfa
AGGGTTTGATCATGGCTCAGGATGAACGCTGGCGGCGTGCCTAACACATGCAAGTCGAGCGAACCCTTCGGGGTGAGCGGCGGACGGGTGAGTAACGCGTGGGTAACCTGCCCTGTACACACGGATAACATACCGAAAGGTATGCTAATACGAGATAATATATTTTAATCGCATGGTTAAGATATCAAAGCTCCGGCGGTACAGGATGGACCCGCGTCTGATTAGCTAGTTGGTGAGGTAATGGCTCACCAAGGCGACGATCAGTAGCCGACCTGAGAGGGTGATCGGCCACACTGGAACTGAGACACGGTCCAGACTCCTACGGGAGGCAGCA	0.272065	-1.98549	4.8189	-0.412021	0.680324	0.889289	Bacteria	Firmicutes	Clostridia	Clostridiales	Peptostreptococcaceae	Paeniclostridium	Alfalfa
[truncated: 305 more rows]

## Sheet: CMC
OTU	baseMean	log2FoldChange	lfcSE	stat	pvalue	padj	Kingdom	Phylum	Class	Order	Family	Genus	Substrate
[truncated: 262 more rows]

[truncated: 3 more sheets: BS, Alfalfa, Xylan]
